# Supplementary material for: Investigation of chimeric reads using the MinION
Source: F1000Res. 2017 Aug 16;6:631. Originally published 2017 May 5. [Version 2] doi: 10.12688/f1000research.11547.2 (PMC5600009; doi:10.12688/f1000research.11547.2)
Supplement: Supplementary file 1 [file f1000research-6-13356-s0000.tgz › ec920861-8317-4f25-90f8-61ebfde983fd.txt]

filename	read_id	channel	start_time	duration	template_start	num_events	num_called_chunks	num_events_template	duration_template	num_events_complement	duration_complement	called_events_template	sequence_length_template	mean_qscore_template	strand_score_template	called_events_complement	sequence_length_complement	mean_qscore_complement	strand_score_complement	sequence_length_2d	mean_qscore_2d
mimr_minion_20170119_FNFAF04108_MN16602_sequencing_run_Ruby_IFNAB_Nb_2017_Jan_19_96638_ch448_read383_strand.fast5	5cecbe8e-6529-4915-a967-30fdc3802930	448	1462.695	3.90125	1.153	1193	2	1193	2.74825	0	0.0	1141	625	7.084451198577881	-1.7228970527648926	0	0	0.0	0.0	0	0.0
mimr_minion_20170119_FNFAF04108_MN16602_sequencing_run_Ruby_IFNAB_Nb_2017_Jan_19_96638_ch347_read8529_strand.fast5	4c9004eb-cdf7-43fe-8bfb-34f8fef70713	347	74128.515	17.83625	14.76475	1343	2	1343	3.0715	0	0.0	1244	748	6.524842262268066	-2.066845178604126	0	0	0.0	0.0	0	0.0
mimr_minion_20170119_FNFAF04108_MN16602_sequencing_run_Ruby_IFNAB_Nb_2017_Jan_19_96638_ch317_read3860_strand.fast5	04ccef45-cf58-41b8-bc1b-9a3112cbb7ca	317	38056.50125	3.75675	0.401	1471	2	1471	3.35575	0	0.0	1366	606	4.374012470245361	-2.6388680934906006	0	0	0.0	0.0	0	0.0
mimr_minion_20170119_FNFAF04108_MN16602_sequencing_run_Ruby_IFNAB_Nb_2017_Jan_19_96638_ch171_read2537_strand.fast5	bd3a05ca-11d0-4db7-8826-7ade65dea421	171	15985.48575	7.2	3.579	1575	2	1575	3.621	0	0.0	1461	805	6.328673362731934	-1.9817718267440796	0	0	0.0	0.0	0	0.0
mimr_minion_20170119_FNFAF04108_MN16602_sequencing_run_Ruby_IFNAB_Nb_2017_Jan_19_96638_ch238_read44_strand.fast5	a603e6f3-8127-450d-b206-7a5971b705f0	238	112.12975	6.433	1.3815	2265	2	2265	5.0515	0	0.0	2201	1335	6.8292365074157715	-1.964301347732544	0	0	0.0	0.0	0	0.0
mimr_minion_20170119_FNFAF04108_MN16602_sequencing_run_Ruby_IFNAB_Nb_2017_Jan_19_96638_ch270_read2078_strand.fast5	17b833f0-798a-4848-9cb6-358eafecea1b	270	32352.132	4.70125	0.18025	2060	2	2060	4.521	0	0.0	1965	1338	7.091421604156494	-1.987897276878357	0	0	0.0	0.0	0	0.0
mimr_minion_20170119_FNFAF04108_MN16602_sequencing_run_Ruby_IFNAB_Nb_2017_Jan_19_96638_ch335_read534_strand.fast5	4e2bae58-3b2b-4669-b927-b7acbc4045f7	335	3124.43825	6.77275	1.7125	2194	2	2194	5.06025	0	0.0	2123	1386	8.254557609558105	-1.6864633560180664	0	0	0.0	0.0	0	0.0
mimr_minion_20170119_FNFAF04108_MN16602_sequencing_run_Ruby_IFNAB_Nb_2017_Jan_19_96638_ch111_read6316_strand.fast5	2351661d-4392-4d99-bfe6-06765f318785	111	50070.68925	5.1795	0.076	2299	2	2299	5.1035	0	0.0	2066	1287	5.285477638244629	-2.5221705436706543	0	0	0.0	0.0	0	0.0
mimr_minion_20170119_FNFAF04108_MN16602_sequencing_run_Ruby_IFNAB_Nb_2017_Jan_19_96638_ch265_read4501_strand.fast5	e75a6e1b-7a8d-4687-9538-23eaef8630ec	265	48151.4505	11.75175	6.118	2447	2	2447	5.63375	0	0.0	2376	1657	7.520118236541748	-1.905525803565979	0	0	0.0	0.0	0	0.0
mimr_minion_20170119_FNFAF04108_MN16602_sequencing_run_Ruby_IFNAB_Nb_2017_Jan_19_96638_ch308_read1475_strand.fast5	bcd04c19-b38e-4f74-bbb2-38be831565c0	308	13531.50925	3.15075	0.21825	1305	2	1305	2.9325	0	0.0	1230	655	6.059109210968018	-2.034079074859619	0	0	0.0	0.0	0	0.0
mimr_minion_20170119_FNFAF04108_MN16602_sequencing_run_Ruby_IFNAB_Nb_2017_Jan_19_96638_ch423_read2087_strand.fast5	22c8cee5-3e07-4596-8f10-084682594bd3	423	13741.864	8.7965	1.96775	2978	0	308	0.766	2651	6.0185	0	0	0.0	0.0	0	0	0.0	0.0	0	0.0
mimr_minion_20170119_FNFAF04108_MN16602_mux_scan_Ruby_IFNAB_Nb_2017_Jan_19_77278_ch266_read295_strand.fast5	8dc8202f-d765-42b7-b85f-c834c85e342b	266	378.43225	5.51325	2.86775	1096	2	1096	2.6455	0	0.0	1071	661	8.745752334594727	-1.4469727277755737	0	0	0.0	0.0	0	0.0
mimr_minion_20170119_FNFAF04108_MN16602_sequencing_run_Ruby_IFNAB_Nb_2017_Jan_19_96638_ch255_read4959_strand.fast5	0668be3f-a612-4ae3-a281-131f8076f342	255	50653.64475	3.07225	0.747	1054	2	1054	2.32525	0	0.0	1013	647	7.963970184326172	-1.6547287702560425	0	0	0.0	0.0	0	0.0
mimr_minion_20170119_FNFAF04108_MN16602_sequencing_run_Ruby_IFNAB_Nb_2017_Jan_19_96638_ch188_read394_strand.fast5	28f310e4-e0b6-45fd-8f76-6b30232381ec	188	1609.8075	14.79825	9.55775	2282	2	2282	5.2405	0	0.0	2210	1387	8.379168510437012	-1.6613913774490356	0	0	0.0	0.0	0	0.0
mimr_minion_20170119_FNFAF04108_MN16602_sequencing_run_Ruby_IFNAB_Nb_2017_Jan_19_96638_ch40_read838_strand.fast5	1b606431-737f-4daf-98a1-5615c6dbb420	40	3767.16725	6.30325	1.3825	2184	2	2184	4.92075	0	0.0	2027	1197	6.769058704376221	-1.9086147546768188	0	0	0.0	0.0	0	0.0
mimr_minion_20170119_FNFAF04108_MN16602_sequencing_run_Ruby_IFNAB_Nb_2017_Jan_19_96638_ch66_read3356_strand.fast5	c796152f-4616-4754-bde0-8218050eebce	66	16200.813	11.18575	6.26125	2332	2	2332	4.9245	0	0.0	2203	1263	6.980664253234863	-1.8544245958328247	0	0	0.0	0.0	0	0.0
mimr_minion_20170119_FNFAF04108_MN16602_sequencing_run_Ruby_IFNAB_Nb_2017_Jan_19_96638_ch187_read4056_strand.fast5	ca6d93e9-714b-48f5-b95c-f641e0792133	187	20671.769	7.05875	2.02925	2245	2	2245	5.0295	0	0.0	2103	1260	6.239481449127197	-2.1207354068756104	0	0	0.0	0.0	0	0.0
mimr_minion_20170119_FNFAF04108_MN16602_sequencing_run_Ruby_IFNAB_Nb_2017_Jan_19_96638_ch343_read4066_strand.fast5	3b161303-761b-4bb6-bcf1-61f12d7b379f	343	39456.564	2.78075	0.131	1138	2	1138	2.64975	0	0.0	1100	686	8.254477500915527	-1.6238512992858887	0	0	0.0	0.0	0	0.0
mimr_minion_20170119_FNFAF04108_MN16602_sequencing_run_Ruby_IFNAB_Nb_2017_Jan_19_96638_ch333_read1033_strand.fast5	5a4a5b74-9d54-4624-83be-78552fc9ea25	333	10385.07925	4.6705	0.4305	1871	2	1871	4.24	0	0.0	1697	1126	6.296963691711426	-2.1864829063415527	0	0	0.0	0.0	0	0.0
mimr_minion_20170119_FNFAF04108_MN16602_sequencing_run_Ruby_IFNAB_Nb_2017_Jan_19_96638_ch103_read3012_strand.fast5	08b5adf7-84ec-4e3b-94d5-e6ac2559c730	103	16527.7655	8.32625	3.48075	2136	2	2136	4.8455	0	0.0	1964	1105	6.014976501464844	-2.1516218185424805	0	0	0.0	0.0	0	0.0
mimr_minion_20170120_FNFAF04108_MN16602_sequencing_run_Ruby_IFNAB_Nb_2017_Jan_19_88051_ch246_read139_strand.fast5	870bcd62-94aa-46c7-b082-bac87b5207a9	246	2870.33975	5.5875	1.29575	1932	2	1932	4.29175	0	0.0	1778	1071	5.595809459686279	-2.3236911296844482	0	0	0.0	0.0	0	0.0
mimr_minion_20170120_FNFAF04108_MN16602_sequencing_run_Ruby_IFNAB_Nb_2017_Jan_19_88051_ch419_read1940_strand.fast5	b67ca47f-34cd-49ca-a389-3dcd23d2db52	419	38440.99875	9.38225	7.29425	1000	2	1000	2.088	0	0.0	914	484	5.1075520515441895	-2.3793420791625977	0	0	0.0	0.0	0	0.0
mimr_minion_20170120_FNFAF04108_MN16602_sequencing_run_Ruby_IFNAB_Nb_2017_Jan_19_88051_ch368_read18_strand.fast5	6089a392-7140-43f8-8cc1-1432ae29ca03	368	85.936	20.926	16.08525	2072	2	2072	4.84075	0	0.0	1967	1107	6.326072692871094	-2.0679173469543457	0	0	0.0	0.0	0	0.0
mimr_minion_20170119_FNFAF04108_MN16602_sequencing_run_Ruby_IFNAB_Nb_2017_Jan_19_96638_ch256_read9416_strand.fast5	609e1fac-5c19-46b7-a5c3-c7c611bf75b5	256	64088.519	9.08275	6.526	1167	2	1167	2.55675	0	0.0	1036	643	4.721870422363281	-2.6618542671203613	0	0	0.0	0.0	0	0.0
mimr_minion_20170120_FNFAF04108_MN16602_sequencing_run_Ruby_IFNAB_Nb_2017_Jan_19_88051_ch215_read2594_strand.fast5	44df9372-641e-4d77-aef5-f8a99895ba28	215	26663.6535	9.70325	5.701	1757	2	1757	4.00225	0	0.0	1553	966	5.313455581665039	-2.486903667449951	0	0	0.0	0.0	0	0.0
mimr_minion_20170119_FNFAF04108_MN16602_sequencing_run_Ruby_IFNAB_Nb_2017_Jan_19_96638_ch334_read1685_strand.fast5	d5951b66-409c-4edd-90be-a230c23b2c13	334	11219.844	10.3425	7.16	1377	2	1377	3.1825	0	0.0	1283	738	6.533007621765137	-1.9649972915649414	0	0	0.0	0.0	0	0.0
mimr_minion_20170119_FNFAF04108_MN16602_sequencing_run_Ruby_IFNAB_Nb_2017_Jan_19_96638_ch306_read5261_strand.fast5	c43adf53-17ba-49d3-8413-1c181d0495cd	306	34337.83075	11.36575	7.1965	1973	2	1973	4.16925	0	0.0	1798	1133	5.0889482498168945	-2.601480007171631	0	0	0.0	0.0	0	0.0
mimr_minion_20170119_FNFAF04108_MN16602_sequencing_run_Ruby_IFNAB_Nb_2017_Jan_19_96638_ch356_read1339_strand.fast5	bc95af0b-8dd7-497e-91ac-c22cb99d6a3b	356	6738.78425	5.876	0.62675	2319	2	2319	5.24925	0	0.0	2212	1286	6.47744607925415	-1.9960792064666748	0	0	0.0	0.0	0	0.0
mimr_minion_20170119_FNFAF04108_MN16602_sequencing_run_Ruby_IFNAB_Nb_2017_Jan_19_96638_ch252_read2011_strand.fast5	a322c3bf-a500-41fc-bcf8-af705bbef455	252	12614.81625	6.68375	2.59125	1869	2	1869	4.0925	0	0.0	1757	1156	6.308895111083984	-2.1108405590057373	0	0	0.0	0.0	0	0.0
mimr_minion_20170120_FNFAF04108_MN16602_mux_scan_Ruby_IFNAB_Nb_2017_Jan_19_65300_ch271_read79_strand.fast5	24516b6a-c0b3-42b1-bee4-c6aa736d5fc9	271	394.21575	4.41825	1.649	1210	2	1210	2.76925	0	0.0	1141	624	7.320302963256836	-1.8008359670639038	0	0	0.0	0.0	0	0.0
mimr_minion_20170119_FNFAF04108_MN16602_sequencing_run_Ruby_IFNAB_Nb_2017_Jan_19_96638_ch442_read710_strand.fast5	28c415c2-889d-466d-9c1d-ba41aa4f3b65	442	3191.46	6.74425	1.64925	2193	2	2193	5.095	0	0.0	2077	1140	6.586790561676025	-1.983878254890442	0	0	0.0	0.0	0	0.0
mimr_minion_20170120_FNFAF04108_MN16602_sequencing_run_Ruby_IFNAB_Nb_2017_Jan_19_88051_ch400_read1800_strand.fast5	bd633ff7-7e44-4382-8b7d-ebd84b992835	400	38623.166	7.4305	2.4575	2169	2	2169	4.973	0	0.0	1974	1128	6.085322380065918	-2.1205804347991943	0	0	0.0	0.0	0	0.0
mimr_minion_20170119_FNFAF04108_MN16602_sequencing_run_Ruby_IFNAB_Nb_2017_Jan_19_96638_ch184_read3827_strand.fast5	5f19dcbe-b430-4714-90a2-5507ac1ebe5d	184	43479.521	5.6765	0.252	2308	2	2308	5.4245	0	0.0	2160	1082	6.139408111572266	-2.009662628173828	0	0	0.0	0.0	0	0.0
mimr_minion_20170119_FNFAF04108_MN16602_sequencing_run_Ruby_IFNAB_Nb_2017_Jan_19_96638_ch92_read1043_strand.fast5	32a8214c-4af4-4dc8-a82b-420fdec0781c	92	7235.73625	7.87975	3.3095	1975	2	1975	4.57025	0	0.0	1840	1155	6.356282711029053	-2.141774892807007	0	0	0.0	0.0	0	0.0
mimr_minion_20170119_FNFAF04108_MN16602_sequencing_run_Ruby_IFNAB_Nb_2017_Jan_19_96638_ch158_read5067_strand.fast5	bfb902b4-f532-4135-a219-75c3031f4e7e	158	33852.32625	6.64075	3.43925	1435	2	1435	3.2015	0	0.0	1351	862	4.783169746398926	-2.6503419876098633	0	0	0.0	0.0	0	0.0
mimr_minion_20170119_FNFAF04108_MN16602_sequencing_run_Ruby_IFNAB_Nb_2017_Jan_19_96638_ch499_read7311_strand.fast5	9b0803cb-c2e4-4313-87d1-a324649eff37	499	46450.032	10.8085	3.904	2865	0	2865	6.9045	0	0.0	0	0	0.0	0.0	0	0	0.0	0.0	0	0.0
mimr_minion_20170120_FNFAF04108_MN16602_sequencing_run_Ruby_IFNAB_Nb_2017_Jan_19_88051_ch148_read1047_strand.fast5	4b4b4b5c-b1e0-49b8-b46a-a9540a30cbda	148	6618.64975	5.25275	3.045	1000	2	1000	2.20775	0	0.0	971	608	6.523050308227539	-2.0029354095458984	0	0	0.0	0.0	0	0.0
mimr_minion_20170119_FNFAF04108_MN16602_sequencing_run_Ruby_IFNAB_Nb_2017_Jan_19_96638_ch158_read6190_strand.fast5	6ae7b88e-83c7-435b-bcf3-414f52a480ea	158	42748.66775	4.6865	0.4835	1833	2	1833	4.203	0	0.0	1728	979	5.156351566314697	-2.362633228302002	0	0	0.0	0.0	0	0.0
mimr_minion_20170119_FNFAF04108_MN16602_sequencing_run_Ruby_IFNAB_Nb_2017_Jan_19_96638_ch205_read1656_strand.fast5	29f83bfd-07b6-4a95-a6bf-4c0aff65e3a1	205	11185.3075	7.96875	2.45825	2351	2	2351	5.5105	0	0.0	2273	1383	8.4374418258667	-1.624481201171875	0	0	0.0	0.0	0	0.0
mimr_minion_20170119_FNFAF04108_MN16602_sequencing_run_Ruby_IFNAB_Nb_2017_Jan_19_96638_ch134_read2046_strand.fast5	0a8ca267-d281-4ae4-9674-9501f4ac56e6	134	13406.38875	3.141	0.21325	1324	2	1324	2.92775	0	0.0	1212	717	6.578921794891357	-1.9983333349227905	0	0	0.0	0.0	0	0.0
mimr_minion_20170119_FNFAF04108_MN16602_sequencing_run_Ruby_IFNAB_Nb_2017_Jan_19_96638_ch77_read156_strand.fast5	256f49a4-dd49-43ee-945c-370a58d8251a	77	1104.1335	10.13775	7.55475	1105	2	1105	2.583	0	0.0	1077	677	9.278018951416016	-1.4402529001235962	0	0	0.0	0.0	0	0.0
mimr_minion_20170120_FNFAF04108_MN16602_sequencing_run_Ruby_IFNAB_Nb_2017_Jan_19_88051_ch366_read813_strand.fast5	7dceac2a-1cdf-4051-9afa-cb19119e972d	366	5116.36875	6.01625	1.75175	1926	2	1926	4.2645	0	0.0	1801	1105	5.536012649536133	-2.442645311355591	0	0	0.0	0.0	0	0.0
mimr_minion_20170120_FNFAF04108_MN16602_sequencing_run_Ruby_IFNAB_Nb_2017_Jan_19_88051_ch38_read237_strand.fast5	55b479db-52eb-49d9-b928-84b3575be286	38	1938.9695	5.79425	3.40575	1070	2	1070	2.3885	0	0.0	954	526	6.132483005523682	-2.0158424377441406	0	0	0.0	0.0	0	0.0
mimr_minion_20170119_FNFAF04108_MN16602_sequencing_run_Ruby_IFNAB_Nb_2017_Jan_19_96638_ch424_read6703_strand.fast5	bfe7a7da-4ad0-466f-801f-37d606322dcc	424	53310.6485	4.9785	0.122	2043	2	2043	4.8565	0	0.0	1856	896	5.894101142883301	-2.130636692047119	0	0	0.0	0.0	0	0.0
mimr_minion_20170120_FNFAF04108_MN16602_sequencing_run_Ruby_IFNAB_Nb_2017_Jan_19_88051_ch413_read399_strand.fast5	6cbe8332-5928-40ee-8d1b-3f11245a0ac0	413	2641.7175	5.77925	1.69725	1858	2	1858	4.082	0	0.0	1761	1121	6.534760475158691	-2.050959348678589	0	0	0.0	0.0	0	0.0
mimr_minion_20170119_FNFAF04108_MN16602_sequencing_run_Ruby_IFNAB_Nb_2017_Jan_19_96638_ch239_read1668_strand.fast5	2ed28749-325a-4835-961f-3cdf1c80dfc7	239	7863.09475	5.661	0.3445	2305	2	2305	5.3165	0	0.0	2242	1378	7.781915664672852	-1.7454240322113037	0	0	0.0	0.0	0	0.0
mimr_minion_20170120_FNFAF04108_MN16602_sequencing_run_Ruby_IFNAB_Nb_2017_Jan_19_88051_ch300_read1731_strand.fast5	9a9284ff-44a9-4c8f-b3f2-f00b934852a1	300	20819.51725	1.64125	0.655	426	4	290	0.677	114	0.2615	250	120	3.821765661239624	-2.5868921279907227	81	42	3.229478120803833	-1.4573253393173218	28	2.154167890548706
mimr_minion_20170119_FNFAF04108_MN16602_sequencing_run_Ruby_IFNAB_Nb_2017_Jan_19_96638_ch415_read7289_strand.fast5	7e851f92-88fd-4e0e-a013-f0ff20ea9c58	415	67279.593	6.703	1.6865	2178	2	2178	5.0165	0	0.0	2105	1340	6.851459503173828	-1.9801470041275024	0	0	0.0	0.0	0	0.0
mimr_minion_20170119_FNFAF04108_MN16602_sequencing_run_Ruby_IFNAB_Nb_2017_Jan_19_96638_ch139_read3928_strand.fast5	15cf6aa1-cc86-49c9-ab29-3bbc47d662ba	139	18383.0545	7.04625	2.7485	1947	2	1947	4.29775	0	0.0	1879	1303	7.186957359313965	-1.9832490682601929	0	0	0.0	0.0	0	0.0
mimr_minion_20170119_FNFAF04108_MN16602_sequencing_run_Ruby_IFNAB_Nb_2017_Jan_19_96638_ch308_read2729_strand.fast5	da4d47c8-f3ca-4694-9091-64a184b03f4b	308	25631.35425	6.05825	1.23225	2062	0	2062	4.826	0	0.0	0	0	0.0	0.0	0	0	0.0	0.0	0	0.0
mimr_minion_20170120_FNFAF04108_MN16602_sequencing_run_Ruby_IFNAB_Nb_2017_Jan_19_88051_ch132_read706_strand.fast5	52d8f82c-6697-4174-81ed-5c84fb3b20e4	132	3480.80625	14.4175	8.4335	2646	0	2646	5.984	0	0.0	0	0	0.0	0.0	0	0	0.0	0.0	0	0.0
mimr_minion_20170119_FNFAF04108_MN16602_sequencing_run_Ruby_IFNAB_Nb_2017_Jan_19_96638_ch429_read2061_strand.fast5	5ab2f4f5-9fe4-4263-9dec-4c569c4546b7	429	14830.77725	4.7345	0.57175	1831	2	1831	4.16275	0	0.0	1764	1220	7.5699005126953125	-1.884413719177246	0	0	0.0	0.0	0	0.0
mimr_minion_20170119_FNFAF04108_MN16602_sequencing_run_Ruby_IFNAB_Nb_2017_Jan_19_96638_ch186_read684_strand.fast5	861d45ec-02d2-4b68-b169-77e41a64eed3	186	4019.873	4.76	1.68825	1342	2	1342	3.07175	0	0.0	1302	676	8.54128360748291	-1.6007080078125	0	0	0.0	0.0	0	0.0
mimr_minion_20170119_FNFAF04108_MN16602_sequencing_run_Ruby_IFNAB_Nb_2017_Jan_19_96638_ch235_read5332_strand.fast5	0a5181a6-7542-44d6-8da3-49a7077ffdb7	235	39356.607	5.38775	0.0445	2191	2	2191	5.34325	0	0.0	2105	1252	7.906231880187988	-1.707263708114624	0	0	0.0	0.0	0	0.0
mimr_minion_20170119_FNFAF04108_MN16602_sequencing_run_Ruby_IFNAB_Nb_2017_Jan_19_96638_ch202_read2936_strand.fast5	981dddb4-eb83-4fe7-8ba0-a6f061c75817	202	32062.2295	9.048	6.29225	1212	2	1212	2.75575	0	0.0	1156	708	7.024663925170898	-1.882745385169983	0	0	0.0	0.0	0	0.0
mimr_minion_20170119_FNFAF04108_MN16602_sequencing_run_Ruby_IFNAB_Nb_2017_Jan_19_96638_ch156_read232_strand.fast5	5f4f9c91-b361-4421-bd86-b16216c9d3e1	156	2496.5455	5.79925	3.592	926	2	926	2.20725	0	0.0	869	352	4.678032398223877	-2.3777360916137695	0	0	0.0	0.0	0	0.0
mimr_minion_20170119_FNFAF04108_MN16602_sequencing_run_Ruby_IFNAB_Nb_2017_Jan_19_96638_ch7_read7837_strand.fast5	b35713fa-d449-45e3-8ea2-0f54e3b71f67	7	7855.84775	11.53325	7.1835	1887	2	1887	4.34975	0	0.0	1746	1040	6.173859119415283	-2.141069173812866	0	0	0.0	0.0	0	0.0
mimr_minion_20170119_FNFAF04108_MN16602_sequencing_run_Ruby_IFNAB_Nb_2017_Jan_19_96638_ch510_read521_strand.fast5	995184e4-ed57-4acb-8532-c6b7793ebe87	510	2424.34825	6.63	1.437	2244	2	2244	5.193	0	0.0	2185	1340	8.095381736755371	-1.7167445421218872	0	0	0.0	0.0	0	0.0
mimr_minion_20170120_FNFAF04108_MN16602_sequencing_run_Ruby_IFNAB_Nb_2017_Jan_19_88051_ch156_read629_strand.fast5	f70dd4be-4ad2-4e89-8583-ceeb1bf5e987	156	5149.153	8.6475	6.52525	961	2	961	2.12225	0	0.0	906	537	4.889736652374268	-2.505467176437378	0	0	0.0	0.0	0	0.0
mimr_minion_20170119_FNFAF04108_MN16602_sequencing_run_Ruby_IFNAB_Nb_2017_Jan_19_96638_ch152_read3719_strand.fast5	a2c77fc7-6d87-42df-96c7-20a321269eb2	152	42956.487	11.89325	9.87675	897	2	897	2.0165	0	0.0	843	526	6.432716369628906	-2.1101367473602295	0	0	0.0	0.0	0	0.0
mimr_minion_20170119_FNFAF04108_MN16602_sequencing_run_Ruby_IFNAB_Nb_2017_Jan_19_96638_ch164_read2543_strand.fast5	ebbeb32b-b5e1-4aad-86ab-2ccfdb49e858	164	19962.8655	4.745	0.74675	1849	2	1849	3.99825	0	0.0	1689	1102	6.029447555541992	-2.270756959915161	0	0	0.0	0.0	0	0.0
mimr_minion_20170119_FNFAF04108_MN16602_sequencing_run_Ruby_IFNAB_Nb_2017_Jan_19_96638_ch66_read8119_strand.fast5	eda2d169-987e-4aba-9c76-ad4ca2c7d2fb	66	29577.21125	5.36525	3.2125	929	2	929	2.15275	0	0.0	883	602	6.851308345794678	-1.9352316856384277	0	0	0.0	0.0	0	0.0
mimr_minion_20170119_FNFAF04108_MN16602_sequencing_run_Ruby_IFNAB_Nb_2017_Jan_19_96638_ch230_read647_strand.fast5	78097266-db62-45d0-9578-1bd59cd65b3d	230	5467.305	10.3105	6.05875	1916	2	1916	4.25175	0	0.0	1783	1034	5.567359924316406	-2.3409221172332764	0	0	0.0	0.0	0	0.0
mimr_minion_20170119_FNFAF04108_MN16602_sequencing_run_Ruby_IFNAB_Nb_2017_Jan_19_96638_ch478_read188_strand.fast5	1aba2d36-6f0f-4e12-b2d2-ea21d1bf2c10	478	3374.413	4.63475	3.034	669	0	669	1.60075	0	0.0	0	0	0.0	0.0	0	0	0.0	0.0	0	0.0
mimr_minion_20170119_FNFAF04108_MN16602_sequencing_run_Ruby_IFNAB_Nb_2017_Jan_19_96638_ch343_read2664_strand.fast5	e8101c65-f19e-47de-845a-162ef1b06636	343	28824.6465	5.54	1.428	1846	2	1846	4.112	0	0.0	1756	1119	6.316413879394531	-2.109222412109375	0	0	0.0	0.0	0	0.0
mimr_minion_20170119_FNFAF04108_MN16602_sequencing_run_Ruby_IFNAB_Nb_2017_Jan_19_96638_ch110_read5869_strand.fast5	93a4f75f-d98e-4c08-8f3f-857c2526208d	110	69241.3125	2.811	0.50275	1048	2	1048	2.30825	0	0.0	992	586	6.3818464279174805	-2.0138497352600098	0	0	0.0	0.0	0	0.0
mimr_minion_20170119_FNFAF04108_MN16602_sequencing_run_Ruby_IFNAB_Nb_2017_Jan_19_96638_ch71_read4344_strand.fast5	f5201d2b-5b05-433a-a7ec-3c5a1863eaf9	71	25821.226	10.29175	6.46475	1648	2	1648	3.827	0	0.0	1492	689	5.116786003112793	-2.322136640548706	0	0	0.0	0.0	0	0.0
mimr_minion_20170119_FNFAF04108_MN16602_sequencing_run_Ruby_IFNAB_Nb_2017_Jan_19_96638_ch99_read1681_strand.fast5	48b2931c-fa0b-4ee5-ae0c-af39eaade796	99	13769.74275	3.43575	0.4025	1323	2	1323	3.03325	0	0.0	1181	655	6.595144748687744	-1.9232089519500732	0	0	0.0	0.0	0	0.0
mimr_minion_20170119_FNFAF04108_MN16602_sequencing_run_Ruby_IFNAB_Nb_2017_Jan_19_96638_ch429_read739_strand.fast5	e30fc40a-2bf6-44e2-be06-a8a4992b1b55	429	3299.79025	4.11625	1.4705	1138	2	1138	2.64575	0	0.0	1097	680	7.591549873352051	-1.7266285419464111	0	0	0.0	0.0	0	0.0
mimr_minion_20170120_FNFAF04108_MN16602_sequencing_run_Ruby_IFNAB_Nb_2017_Jan_19_88051_ch112_read1895_strand.fast5	05776045-e649-4e54-82fa-886a08089226	112	33502.679	6.485	1.54775	2219	2	2219	4.93725	0	0.0	1982	1174	5.336215019226074	-2.390448570251465	0	0	0.0	0.0	0	0.0
mimr_minion_20170120_FNFAF04108_MN16602_sequencing_run_Ruby_IFNAB_Nb_2017_Jan_19_88051_ch431_read3148_strand.fast5	63c7a51f-4daa-4171-bd0d-da935681a07d	431	67833.65725	4.0875	2.00875	945	2	945	2.07875	0	0.0	864	480	4.847141265869141	-2.5538604259490967	0	0	0.0	0.0	0	0.0
mimr_minion_20170120_FNFAF04108_MN16602_sequencing_run_Ruby_IFNAB_Nb_2017_Jan_19_88051_ch228_read1217_strand.fast5	a7e859c8-29c9-444b-9e59-d95dbf50768c	228	26646.914	8.298	6.04	1004	2	1004	2.258	0	0.0	976	604	5.588118076324463	-2.2503583431243896	0	0	0.0	0.0	0	0.0
mimr_minion_20170119_FNFAF04108_MN16602_sequencing_run_Ruby_IFNAB_Nb_2017_Jan_19_96638_ch278_read3169_strand.fast5	91c68ed8-a85d-4b8e-9bd2-07a43b376176	278	44652.018	4.575	0.34075	1883	2	1883	4.23425	0	0.0	1817	1190	7.243513107299805	-1.9187484979629517	0	0	0.0	0.0	0	0.0
mimr_minion_20170119_FNFAF04108_MN16602_sequencing_run_Ruby_IFNAB_Nb_2017_Jan_19_96638_ch500_read2083_strand.fast5	095641f9-fad8-4c37-885e-0cf6c12348fe	500	13444.2185	5.6485	2.82175	1165	2	1165	2.82675	0	0.0	1005	536	5.920754909515381	-2.2035257816314697	0	0	0.0	0.0	0	0.0
mimr_minion_20170119_FNFAF04108_MN16602_sequencing_run_Ruby_IFNAB_Nb_2017_Jan_19_96638_ch312_read7697_strand.fast5	d3183162-b229-4c6f-bad2-d79bdeeb63a6	312	73225.01475	7.873	2.0555	2439	2	2439	5.8175	0	0.0	2201	1150	6.667227268218994	-1.8936350345611572	0	0	0.0	0.0	0	0.0
mimr_minion_20170119_FNFAF04108_MN16602_sequencing_run_Ruby_IFNAB_Nb_2017_Jan_19_96638_ch156_read490_strand.fast5	85b41a5f-23c6-43cb-9e5d-fa7a8ce74aa6	156	4290.25125	7.60275	1.93675	2400	2	2400	5.666	0	0.0	2105	1054	4.893017768859863	-2.5382275581359863	0	0	0.0	0.0	0	0.0
mimr_minion_20170119_FNFAF04108_MN16602_sequencing_run_Ruby_IFNAB_Nb_2017_Jan_19_96638_ch357_read503_strand.fast5	8b2e2491-633b-4eee-a1f7-7620c8cdade1	357	3093.09125	11.97025	6.4845	2351	2	2351	5.48575	0	0.0	2279	1395	8.397911071777344	-1.6131938695907593	0	0	0.0	0.0	0	0.0
mimr_minion_20170120_FNFAF04108_MN16602_sequencing_run_Ruby_IFNAB_Nb_2017_Jan_19_88051_ch287_read1438_strand.fast5	508a9817-b052-4eb1-bfa0-bcb517920a92	287	13773.6405	19.6225	14.97725	2061	2	2061	4.64525	0	0.0	1977	1238	7.1084489822387695	-1.946955919265747	0	0	0.0	0.0	0	0.0
mimr_minion_20170119_FNFAF04108_MN16602_sequencing_run_Ruby_IFNAB_Nb_2017_Jan_19_96638_ch105_read2095_strand.fast5	5ba664ba-3377-408d-ab9f-30dafc5d169c	105	15461.69375	3.1295	0.43325	1180	2	1180	2.69625	0	0.0	1117	718	7.621682167053223	-1.784631371498108	0	0	0.0	0.0	0	0.0
mimr_minion_20170119_FNFAF04108_MN16602_sequencing_run_Ruby_IFNAB_Nb_2017_Jan_19_96638_ch164_read1816_strand.fast5	7e42344c-e220-48bb-8efe-a2ead574d9e0	164	12011.6495	5.90225	1.91675	1802	2	1802	3.9855	0	0.0	1604	1002	6.342336654663086	-2.12530779838562	0	0	0.0	0.0	0	0.0
mimr_minion_20170120_FNFAF04108_MN16602_sequencing_run_Ruby_IFNAB_Nb_2017_Jan_19_88051_ch156_read8_strand.fast5	221fde2b-9eb3-4fb8-a44b-12897504985f	156	15.168	2.7225	1.057	749	2	749	1.6655	0	0.0	661	327	4.116855621337891	-2.7096195220947266	0	0	0.0	0.0	0	0.0
mimr_minion_20170119_FNFAF04108_MN16602_sequencing_run_Ruby_IFNAB_Nb_2017_Jan_19_96638_ch168_read4460_strand.fast5	0dbd1504-7ac9-4358-83d2-cdcdaa2a146d	168	37945.45125	4.84425	0.509	1986	2	1986	4.33525	0	0.0	1832	1063	4.321944236755371	-2.880690813064575	0	0	0.0	0.0	0	0.0
mimr_minion_20170119_FNFAF04108_MN16602_sequencing_run_Ruby_IFNAB_Nb_2017_Jan_19_96638_ch261_read10407_strand.fast5	a5d071a7-2dbf-4cf7-a801-e3357dc68f3f	261	62699.79825	9.9455	5.21975	1960	0	1960	4.72575	0	0.0	0	0	0.0	0.0	0	0	0.0	0.0	0	0.0
mimr_minion_20170119_FNFAF04108_MN16602_sequencing_run_Ruby_IFNAB_Nb_2017_Jan_19_96638_ch71_read3443_strand.fast5	1b4d2c0e-f674-4f10-897a-74abcc0cd90e	71	19144.909	7.4385	0.0	3137	0	3137	7.4385	0	0.0	0	0	0.0	0.0	0	0	0.0	0.0	0	0.0
mimr_minion_20170120_FNFAF04108_MN16602_sequencing_run_Ruby_IFNAB_Nb_2017_Jan_19_88051_ch13_read1067_strand.fast5	4637867e-1e03-4a0b-aea6-3cac05695938	13	30607.63375	9.5185	6.8385	1174	2	1174	2.68	0	0.0	1085	701	6.471236705780029	-2.052345037460327	0	0	0.0	0.0	0	0.0
mimr_minion_20170120_FNFAF04108_MN16602_sequencing_run_Ruby_IFNAB_Nb_2017_Jan_19_88051_ch307_read151_strand.fast5	8b1fc3f7-e62f-4062-b889-41982fb334c6	307	1451.3765	8.98375	1.83125	2923	2	2923	7.1525	0	0.0	2731	1240	7.375219821929932	-1.6085904836654663	0	0	0.0	0.0	0	0.0
mimr_minion_20170119_FNFAF04108_MN16602_sequencing_run_Ruby_IFNAB_Nb_2017_Jan_19_96638_ch460_read2527_strand.fast5	25e63098-0b5c-45c1-818c-a712c44c05ce	460	24044.992	8.45775	0.574	3164	0	3164	7.88375	0	0.0	0	0	0.0	0.0	0	0	0.0	0.0	0	0.0
mimr_minion_20170119_FNFAF04108_MN16602_sequencing_run_Ruby_IFNAB_Nb_2017_Jan_19_96638_ch363_read2193_strand.fast5	29f4acc9-c102-4cdb-85e7-a4c43090c66a	363	17020.627	5.58025	2.44025	1330	2	1330	3.14	0	0.0	1305	777	8.282949447631836	-1.550662636756897	0	0	0.0	0.0	0	0.0
mimr_minion_20170119_FNFAF04108_MN16602_sequencing_run_Ruby_IFNAB_Nb_2017_Jan_19_96638_ch167_read2605_strand.fast5	22ee4dd4-c96e-4f95-972b-dcb31be6a493	167	16777.52775	4.65375	1.70475	1312	2	1312	2.949	0	0.0	1182	540	4.403079509735107	-2.6565968990325928	0	0	0.0	0.0	0	0.0
mimr_minion_20170119_FNFAF04108_MN16602_sequencing_run_Ruby_IFNAB_Nb_2017_Jan_19_96638_ch431_read595_strand.fast5	39988b59-28e6-480f-9315-8d292405d115	431	2793.59825	3.7325	0.54925	1316	2	1316	3.18325	0	0.0	1184	680	6.04707670211792	-2.1483407020568848	0	0	0.0	0.0	0	0.0
mimr_minion_20170119_FNFAF04108_MN16602_sequencing_run_Ruby_IFNAB_Nb_2017_Jan_19_96638_ch315_read3481_strand.fast5	c4eadba8-f882-483c-bccd-2a4eebbf0d7f	315	45882.5725	7.03875	3.30825	1707	2	1707	3.7305	0	0.0	1427	881	5.187001705169678	-2.5227599143981934	0	0	0.0	0.0	0	0.0
mimr_minion_20170119_FNFAF04108_MN16602_sequencing_run_Ruby_IFNAB_Nb_2017_Jan_19_96638_ch278_read1379_strand.fast5	beac5c3a-4fb5-4009-a1d7-afb87765cfd5	278	21111.0145	2.8065	0.95225	786	2	786	1.85425	0	0.0	722	337	4.466899394989014	-2.5417728424072266	0	0	0.0	0.0	0	0.0
mimr_minion_20170119_FNFAF04108_MN16602_sequencing_run_Ruby_IFNAB_Nb_2017_Jan_19_96638_ch442_read1344_strand.fast5	46b115e3-172f-4082-b6bd-6ca139ed85de	442	8485.58275	7.0725	2.11775	2115	2	2115	4.95475	0	0.0	2029	1229	7.112973690032959	-1.872864842414856	0	0	0.0	0.0	0	0.0
mimr_minion_20170119_FNFAF04108_MN16602_sequencing_run_Ruby_IFNAB_Nb_2017_Jan_19_96638_ch510_read1262_strand.fast5	a6f19b3e-a9a8-48c0-80fb-3d4d1dbe5b54	510	7019.862	5.99325	3.5	1110	2	1110	2.49325	0	0.0	1016	612	6.457481861114502	-1.9578520059585571	0	0	0.0	0.0	0	0.0
mimr_minion_20170120_FNFAF04108_MN16602_sequencing_run_Ruby_IFNAB_Nb_2017_Jan_19_88051_ch252_read252_strand.fast5	cfcf4b15-3d4d-470e-8bf4-fbed600670d5	252	3268.5935	1.06725	0.24075	367	2	367	0.8265	0	0.0	332	203	5.729587554931641	-2.0478363037109375	0	0	0.0	0.0	0	0.0
mimr_minion_20170119_FNFAF04108_MN16602_sequencing_run_Ruby_IFNAB_Nb_2017_Jan_19_96638_ch144_read4428_strand.fast5	0fbc65a7-b1d3-459c-b2bf-448916688e41	144	35959.3235	3.63975	0.07	1593	2	1593	3.56975	0	0.0	1533	1038	8.301079750061035	-1.6794062852859497	0	0	0.0	0.0	0	0.0
mimr_minion_20170119_FNFAF04108_MN16602_sequencing_run_Ruby_IFNAB_Nb_2017_Jan_19_96638_ch371_read296_strand.fast5	42153817-dc4e-4c0c-a1e4-b17b98ffa96e	371	29278.58025	7.273	3.1165	1953	2	1953	4.1565	0	0.0	1869	1223	5.977121353149414	-2.273798704147339	0	0	0.0	0.0	0	0.0
mimr_minion_20170119_FNFAF04108_MN16602_sequencing_run_Ruby_IFNAB_Nb_2017_Jan_19_96638_ch317_read594_strand.fast5	1a4f9d0a-56d6-40ff-9e41-43566931fca6	317	12336.091	7.7065	5.5025	962	2	962	2.204	0	0.0	894	560	6.8429646492004395	-2.003683567047119	0	0	0.0	0.0	0	0.0
mimr_minion_20170119_FNFAF04108_MN16602_sequencing_run_Ruby_IFNAB_Nb_2017_Jan_19_96638_ch229_read2973_strand.fast5	b221b853-8a69-4133-be8b-88b61faf70ea	229	56824.0785	6.51	0.22925	2713	0	2713	6.28075	0	0.0	0	0	0.0	0.0	0	0	0.0	0.0	0	0.0
mimr_minion_20170120_FNFAF04108_MN16602_sequencing_run_Ruby_IFNAB_Nb_2017_Jan_19_88051_ch197_read43_strand.fast5	1fdc4da8-efd2-4a98-9981-5168a79e2ca9	197	648.2075	5.96625	3.30325	1195	2	1195	2.663	0	0.0	1145	732	7.296906471252441	-1.8465847969055176	0	0	0.0	0.0	0	0.0
mimr_minion_20170119_FNFAF04108_MN16602_sequencing_run_Ruby_IFNAB_Nb_2017_Jan_19_96638_ch69_read2777_strand.fast5	88faaf54-d47f-4a4e-a390-81a2eff3d448	69	15631.6625	4.74225	0.06775	2075	2	2075	4.6745	0	0.0	2007	1331	7.162696838378906	-1.9423762559890747	0	0	0.0	0.0	0	0.0
mimr_minion_20170119_FNFAF04108_MN16602_sequencing_run_Ruby_IFNAB_Nb_2017_Jan_19_96638_ch34_read6175_strand.fast5	5e80939b-ff8e-49ae-8dcd-4d81c66e9cd4	34	34595.286	2.2685	0.0185	977	2	977	2.25	0	0.0	950	572	7.37093448638916	-1.7705081701278687	0	0	0.0	0.0	0	0.0
mimr_minion_20170119_FNFAF04108_MN16602_sequencing_run_Ruby_IFNAB_Nb_2017_Jan_19_96638_ch359_read4748_strand.fast5	f93cb461-1695-45cd-a562-a16b27836bf3	359	33995.9515	4.32475	0.953	1549	2	1549	3.37175	0	0.0	1452	869	5.067126274108887	-2.4820396900177	0	0	0.0	0.0	0	0.0
mimr_minion_20170119_FNFAF04108_MN16602_sequencing_run_Ruby_IFNAB_Nb_2017_Jan_19_96638_ch316_read1877_strand.fast5	5c7c148b-d2c0-460f-a912-4608c33f149b	316	13074.6635	9.96575	4.904	2235	2	2235	5.06175	0	0.0	2182	1338	7.08341646194458	-1.9077365398406982	0	0	0.0	0.0	0	0.0
mimr_minion_20170119_FNFAF04108_MN16602_sequencing_run_Ruby_IFNAB_Nb_2017_Jan_19_96638_ch158_read6352_strand.fast5	4d977da2-ff95-45b7-a9e9-edbbfc6fbade	158	43635.1915	4.87225	1.04125	1749	2	1749	3.831	0	0.0	1653	1021	5.101121425628662	-2.4921464920043945	0	0	0.0	0.0	0	0.0
mimr_minion_20170119_FNFAF04108_MN16602_sequencing_run_Ruby_IFNAB_Nb_2017_Jan_19_96638_ch476_read5_strand.fast5	cba470cb-e1da-4f1f-af3a-c5a720260635	476	27.6045	2.67475	0.49275	995	2	995	2.182	0	0.0	972	603	7.073912143707275	-1.820848822593689	0	0	0.0	0.0	0	0.0
mimr_minion_20170119_FNFAF04108_MN16602_sequencing_run_Ruby_IFNAB_Nb_2017_Jan_19_96638_ch311_read208_strand.fast5	e6299a4e-a342-436d-a8b2-243396ef4d5d	311	769.1275	2.77725	0.45175	1001	2	1001	2.3255	0	0.0	850	503	6.471206188201904	-1.9509544372558594	0	0	0.0	0.0	0	0.0
mimr_minion_20170120_FNFAF04108_MN16602_sequencing_run_Ruby_IFNAB_Nb_2017_Jan_19_88051_ch192_read4393_strand.fast5	4f2de0a0-abac-4658-bacb-790807fec1f4	192	33255.6545	7.23525	2.5195	2101	2	2101	4.71575	0	0.0	1954	1231	5.532625675201416	-2.3978562355041504	0	0	0.0	0.0	0	0.0
mimr_minion_20170119_FNFAF04108_MN16602_sequencing_run_Ruby_IFNAB_Nb_2017_Jan_19_96638_ch359_read3973_strand.fast5	f33bed00-50ba-491f-ad0e-55eb5a3dc45c	359	28997.3455	4.51825	0.57725	1778	2	1778	3.941	0	0.0	1615	946	4.938498020172119	-2.6748690605163574	0	0	0.0	0.0	0	0.0
mimr_minion_20170119_FNFAF04108_MN16602_sequencing_run_Ruby_IFNAB_Nb_2017_Jan_19_96638_ch130_read2733_strand.fast5	d475ff99-e3b9-439a-a589-3fd2a288dabb	130	25021.109	2.363	0.34875	922	2	922	2.01425	0	0.0	892	617	8.156270980834961	-1.6747640371322632	0	0	0.0	0.0	0	0.0
mimr_minion_20170119_FNFAF04108_MN16602_sequencing_run_Ruby_IFNAB_Nb_2017_Jan_19_96638_ch323_read6797_strand.fast5	c34d26ba-3311-4ae2-8b71-a8f2693553f6	323	50797.6115	4.56725	0.38575	1935	2	1935	4.1815	0	0.0	1824	1135	5.44277286529541	-2.4419336318969727	0	0	0.0	0.0	0	0.0
mimr_minion_20170119_FNFAF04108_MN16602_sequencing_run_Ruby_IFNAB_Nb_2017_Jan_19_96638_ch315_read898_strand.fast5	5622a980-6d5b-4d92-ace4-f55d9ab3c5fb	315	29871.3275	7.49175	1.7115	2530	2	2530	5.78025	0	0.0	2408	1398	7.481902122497559	-1.7497361898422241	0	0	0.0	0.0	0	0.0
mimr_minion_20170119_FNFAF04108_MN16602_sequencing_run_Ruby_IFNAB_Nb_2017_Jan_19_96638_ch459_read6926_strand.fast5	a27e26fb-8fe0-4c64-9876-54d66bf78bbe	459	62560.4325	3.912	1.0495	1342	2	1342	2.8625	0	0.0	1134	595	4.099146842956543	-2.9907875061035156	0	0	0.0	0.0	0	0.0
mimr_minion_20170119_FNFAF04108_MN16602_sequencing_run_Ruby_IFNAB_Nb_2017_Jan_19_96638_ch459_read3870_strand.fast5	d1f57c3e-c8a5-4aad-ab8b-ed478eb09d23	459	34850.87225	13.7225	11.309	1079	2	1079	2.4135	0	0.0	1041	562	5.075145721435547	-2.387740135192871	0	0	0.0	0.0	0	0.0
mimr_minion_20170119_FNFAF04108_MN16602_sequencing_run_Ruby_IFNAB_Nb_2017_Jan_19_96638_ch293_read7262_strand.fast5	b5af25e2-2176-4c54-a214-104e8be3cbdc	293	71246.957	2.31625	0.38925	878	2	878	1.927	0	0.0	861	576	7.198551654815674	-1.7993303537368774	0	0	0.0	0.0	0	0.0
mimr_minion_20170119_FNFAF04108_MN16602_sequencing_run_Ruby_IFNAB_Nb_2017_Jan_19_96638_ch335_read721_strand.fast5	fd293898-2303-4237-98ed-2a691d302924	335	6976.99225	4.5695	2.40075	971	2	971	2.16875	0	0.0	899	533	7.226037979125977	-1.7339365482330322	0	0	0.0	0.0	0	0.0
mimr_minion_20170119_FNFAF04108_MN16602_sequencing_run_Ruby_IFNAB_Nb_2017_Jan_19_96638_ch43_read2188_strand.fast5	ff0789b4-ecf0-4a55-ae60-0b4e53d41c39	43	9337.82425	7.04675	2.0985	2122	2	2122	4.94825	0	0.0	2030	1211	7.643833160400391	-1.7523928880691528	0	0	0.0	0.0	0	0.0
mimr_minion_20170119_FNFAF04108_MN16602_sequencing_run_Ruby_IFNAB_Nb_2017_Jan_19_96638_ch463_read1796_strand.fast5	420b0dd5-ceeb-45f6-9199-cff255ed4165	463	12762.1765	6.983	1.17525	2478	2	2478	5.80775	0	0.0	2272	1395	6.615908622741699	-2.067193031311035	0	0	0.0	0.0	0	0.0
mimr_minion_20170119_FNFAF04108_MN16602_sequencing_run_Ruby_IFNAB_Nb_2017_Jan_19_96638_ch470_read1746_strand.fast5	4a499e61-b020-4f30-9fda-564deeda3468	470	11227.824	5.056	0.9675	1874	2	1874	4.0885	0	0.0	1792	1104	6.473665237426758	-2.071992874145508	0	0	0.0	0.0	0	0.0
mimr_minion_20170119_FNFAF04108_MN16602_sequencing_run_Ruby_IFNAB_Nb_2017_Jan_19_96638_ch250_read2906_strand.fast5	24a3ff0d-f8d5-4873-b1da-aa484ab89b02	250	32598.84325	11.01075	6.58575	1998	2	1998	4.425	0	0.0	1928	1245	6.6446709632873535	-2.033493757247925	0	0	0.0	0.0	0	0.0
mimr_minion_20170120_FNFAF04108_MN16602_sequencing_run_Ruby_IFNAB_Nb_2017_Jan_19_88051_ch195_read570_strand.fast5	44bfb8a0-6641-4289-b059-86cefc3fbd2c	195	6833.0815	8.509	3.7645	2128	2	2128	4.7445	0	0.0	2016	1323	6.821310520172119	-2.0503127574920654	0	0	0.0	0.0	0	0.0
mimr_minion_20170119_FNFAF04108_MN16602_sequencing_run_Ruby_IFNAB_Nb_2017_Jan_19_96638_ch205_read150_strand.fast5	b13501d7-6961-4293-ac64-7deb89eea0cd	205	655.54875	2.09625	0.0	940	2	940	2.09625	0	0.0	895	540	6.1159772872924805	-2.034811496734619	0	0	0.0	0.0	0	0.0
mimr_minion_20170119_FNFAF04108_MN16602_sequencing_run_Ruby_IFNAB_Nb_2017_Jan_19_96638_ch348_read6878_strand.fast5	c198d469-5c72-46fa-bab9-f8d139332fb0	348	61628.64	5.8315	2.88	1255	2	1255	2.9515	0	0.0	1142	622	7.012473106384277	-1.8138864040374756	0	0	0.0	0.0	0	0.0
mimr_minion_20170119_FNFAF04108_MN16602_sequencing_run_Ruby_IFNAB_Nb_2017_Jan_19_96638_ch347_read2624_strand.fast5	fa212494-e1d7-4dbb-8a4a-67408b2a767f	347	18217.51475	8.08425	2.13675	2509	2	2509	5.9475	0	0.0	2409	1361	8.306493759155273	-1.59872567653656	0	0	0.0	0.0	0	0.0
mimr_minion_20170119_FNFAF04108_MN16602_sequencing_run_Ruby_IFNAB_Nb_2017_Jan_19_96638_ch205_read2111_strand.fast5	58029881-46e5-4ac2-951b-e7ccd9048c1d	205	14951.93075	5.60075	0.0435	2342	2	2342	5.55725	0	0.0	2113	1080	5.9849114418029785	-2.079179048538208	0	0	0.0	0.0	0	0.0
mimr_minion_20170119_FNFAF04108_MN16602_sequencing_run_Ruby_IFNAB_Nb_2017_Jan_19_96638_ch466_read1436_strand.fast5	80b3ecbb-3e2c-44be-83ee-a3e428fba8cb	466	8528.99	8.63675	4.82	1767	2	1767	3.81675	0	0.0	1592	907	5.552417755126953	-2.3215346336364746	0	0	0.0	0.0	0	0.0
mimr_minion_20170119_FNFAF04108_MN16602_sequencing_run_Ruby_IFNAB_Nb_2017_Jan_19_96638_ch306_read1406_strand.fast5	e026654e-05fd-48fe-b3e2-ae975c5aa498	306	7879.05975	5.6795	2.57225	1315	2	1315	3.10725	0	0.0	1252	726	7.307614803314209	-1.740304946899414	0	0	0.0	0.0	0	0.0
mimr_minion_20170119_FNFAF04108_MN16602_sequencing_run_Ruby_IFNAB_Nb_2017_Jan_19_96638_ch292_read1328_strand.fast5	1ffcf652-da42-4850-af20-780edbf12ef8	292	39486.6345	2.2245	0.026	989	2	989	2.1985	0	0.0	957	608	6.900908470153809	-1.9056038856506348	0	0	0.0	0.0	0	0.0
mimr_minion_20170119_FNFAF04108_MN16602_sequencing_run_Ruby_IFNAB_Nb_2017_Jan_19_96638_ch492_read1815_strand.fast5	3e9434a2-0b1e-498f-928f-f06e3d52c641	492	17838.0255	6.1465	1.61075	2043	2	2043	4.53575	0	0.0	1704	879	4.735105037689209	-2.6693990230560303	0	0	0.0	0.0	0	0.0
mimr_minion_20170119_FNFAF04108_MN16602_sequencing_run_Ruby_IFNAB_Nb_2017_Jan_19_96638_ch251_read1630_strand.fast5	0c4d5df2-8f0f-4116-9b62-29324a0192aa	251	36109.1895	7.8735	2.0195	2597	2	2597	5.854	0	0.0	2497	1615	7.314041614532471	-1.8490267992019653	0	0	0.0	0.0	0	0.0
mimr_minion_20170119_FNFAF04108_MN16602_sequencing_run_Ruby_IFNAB_Nb_2017_Jan_19_96638_ch235_read6055_strand.fast5	00610b26-af85-45c8-9486-1362d75f656e	235	45289.66625	2.112	0.0	914	2	914	2.112	0	0.0	888	559	6.632139682769775	-1.913429617881775	0	0	0.0	0.0	0	0.0
mimr_minion_20170120_FNFAF04108_MN16602_sequencing_run_Ruby_IFNAB_Nb_2017_Jan_19_88051_ch76_read333_strand.fast5	e26d39ef-a30a-44e8-bb0e-a1d288498f0d	76	2300.00325	5.94525	1.01225	2193	2	2193	4.933	0	0.0	2061	1195	6.02796745300293	-2.1498162746429443	0	0	0.0	0.0	0	0.0
mimr_minion_20170119_FNFAF04108_MN16602_sequencing_run_Ruby_IFNAB_Nb_2017_Jan_19_96638_ch278_read1865_strand.fast5	762b9cda-176c-44fb-8b3e-c2a721f31e64	278	23117.84625	1.8435	0.0415	844	2	844	1.802	0	0.0	786	481	4.8157196044921875	-2.460125684738159	0	0	0.0	0.0	0	0.0
mimr_minion_20170120_FNFAF04108_MN16602_sequencing_run_Ruby_IFNAB_Nb_2017_Jan_19_88051_ch227_read142_strand.fast5	a45a94c5-01d7-4961-aa67-48a0649a9162	227	1945.564	7.9905	0.8245	3064	3	3064	7.166	0	0.0	2791	1350	4.589295387268066	-2.640052080154419	0	0	0.0	0.0	0	0.0
mimr_minion_20170119_FNFAF04108_MN16602_sequencing_run_Ruby_IFNAB_Nb_2017_Jan_19_96638_ch34_read6552_strand.fast5	ed229141-0d0c-458d-ac11-e0517868a302	34	36841.27625	3.6545	0.20825	1536	2	1536	3.44625	0	0.0	1442	895	7.233087062835693	-1.8202455043792725	0	0	0.0	0.0	0	0.0
mimr_minion_20170119_FNFAF04108_MN16602_sequencing_run_Ruby_IFNAB_Nb_2017_Jan_19_96638_ch37_read1375_strand.fast5	c976a091-6780-4717-8989-27f67bc09333	37	8350.135	12.65675	5.22775	3256	0	3256	7.429	0	0.0	0	0	0.0	0.0	0	0	0.0	0.0	0	0.0
mimr_minion_20170119_FNFAF04108_MN16602_sequencing_run_Ruby_IFNAB_Nb_2017_Jan_19_96638_ch454_read5453_strand.fast5	db61cec5-7bfc-464f-9672-ab02c25a67f9	454	45886.29075	1.87	0.01975	849	2	849	1.85025	0	0.0	806	540	6.878726482391357	-1.9144567251205444	0	0	0.0	0.0	0	0.0
mimr_minion_20170119_FNFAF04108_MN16602_sequencing_run_Ruby_IFNAB_Nb_2017_Jan_19_96638_ch186_read4835_strand.fast5	e769d2cd-e487-4cdf-971d-fa6439f3c410	186	54867.13275	6.587	4.1635	1061	2	1061	2.4235	0	0.0	1000	602	6.7294721603393555	-1.9162914752960205	0	0	0.0	0.0	0	0.0
mimr_minion_20170120_FNFAF04108_MN16602_sequencing_run_Ruby_IFNAB_Nb_2017_Jan_19_88051_ch461_read1229_strand.fast5	d7a2c17a-3f0a-4eda-96a3-d5b7474bed89	461	8970.504	6.08775	1.797	1881	2	1881	4.29075	0	0.0	1815	1220	7.24705696105957	-1.9138697385787964	0	0	0.0	0.0	0	0.0
mimr_minion_20170119_FNFAF04108_MN16602_sequencing_run_Ruby_IFNAB_Nb_2017_Jan_19_96638_ch120_read854_strand.fast5	cee4446d-d19b-4604-be68-f73ac79a4810	120	5093.09375	5.12725	2.64	1067	2	1067	2.48725	0	0.0	1052	619	8.676165580749512	-1.497336745262146	0	0	0.0	0.0	0	0.0
mimr_minion_20170120_FNFAF04108_MN16602_sequencing_run_Ruby_IFNAB_Nb_2017_Jan_19_88051_ch492_read244_strand.fast5	ec57ae1b-48ad-4d00-b4e1-1bdc7722f03d	492	7336.88375	16.6805	11.505	2248	2	2248	5.1755	0	0.0	2163	1360	7.54161262512207	-1.8377550840377808	0	0	0.0	0.0	0	0.0
mimr_minion_20170119_FNFAF04108_MN16602_sequencing_run_Ruby_IFNAB_Nb_2017_Jan_19_96638_ch190_read1223_strand.fast5	07c910af-8e02-4d0f-985c-9de354750a01	190	8258.91075	7.70275	2.29975	2204	0	2204	5.403	0	0.0	0	0	0.0	0.0	0	0	0.0	0.0	0	0.0
mimr_minion_20170119_FNFAF04108_MN16602_sequencing_run_Ruby_IFNAB_Nb_2017_Jan_19_96638_ch437_read3046_strand.fast5	e78fde71-6afd-48d7-a67b-86996a7e0dbe	437	17568.869	10.86425	8.04375	1230	2	1230	2.8205	0	0.0	1169	664	6.607682704925537	-1.932539701461792	0	0	0.0	0.0	0	0.0
mimr_minion_20170120_FNFAF04108_MN16602_sequencing_run_Ruby_IFNAB_Nb_2017_Jan_19_88051_ch157_read1000_strand.fast5	2dc329e8-419b-4243-a91c-21e8c7af3189	157	12116.22025	2.46475	0.4265	915	2	915	2.03825	0	0.0	844	493	5.432292938232422	-2.343670129776001	0	0	0.0	0.0	0	0.0
mimr_minion_20170119_FNFAF04108_MN16602_sequencing_run_Ruby_IFNAB_Nb_2017_Jan_19_96638_ch462_read245_strand.fast5	af4450bd-e606-4b5f-8573-f7fce9ed9743	462	1004.264	4.039	1.30725	1153	2	1153	2.73175	0	0.0	1004	574	7.576879978179932	-1.7171214818954468	0	0	0.0	0.0	0	0.0
mimr_minion_20170119_FNFAF04108_MN16602_sequencing_run_Ruby_IFNAB_Nb_2017_Jan_19_96638_ch418_read5544_strand.fast5	3a799c6e-dd7c-493b-9755-b7df8dc8c30a	418	34627.345	6.27825	0.05	2761	0	2761	6.22825	0	0.0	0	0	0.0	0.0	0	0	0.0	0.0	0	0.0
mimr_minion_20170119_FNFAF04108_MN16602_mux_scan_Ruby_IFNAB_Nb_2017_Jan_19_77278_ch186_read80_strand.fast5	13008b14-fed8-4b8a-9d58-f2c1254d613e	186	417.714	5.9945	0.72625	2316	2	2316	5.26825	0	0.0	2225	1325	7.7268877029418945	-1.79513418674469	0	0	0.0	0.0	0	0.0
mimr_minion_20170120_FNFAF04108_MN16602_sequencing_run_Ruby_IFNAB_Nb_2017_Jan_19_88051_ch179_read3463_strand.fast5	5bfde537-df8e-4156-86a2-988a2d76b8fc	179	25944.99	18.96425	13.46275	2475	2	2475	5.5015	0	0.0	2131	1093	3.7949016094207764	-3.181574583053589	0	0	0.0	0.0	0	0.0
mimr_minion_20170119_FNFAF04108_MN16602_sequencing_run_Ruby_IFNAB_Nb_2017_Jan_19_96638_ch177_read4258_strand.fast5	3d21ea4b-d8c9-4412-bf63-2f81a510afe3	177	58054.41425	3.924	0.06	1712	2	1712	3.864	0	0.0	1542	906	5.670036315917969	-2.2265918254852295	0	0	0.0	0.0	0	0.0
mimr_minion_20170119_FNFAF04108_MN16602_sequencing_run_Ruby_IFNAB_Nb_2017_Jan_19_96638_ch140_read5941_strand.fast5	cbb35524-8adc-473a-aec8-7ace776e0cd4	140	64857.06475	5.63875	1.895	1634	2	1634	3.74375	0	0.0	1502	938	6.480278015136719	-2.0617311000823975	0	0	0.0	0.0	0	0.0
mimr_minion_20170120_FNFAF04108_MN16602_sequencing_run_Ruby_IFNAB_Nb_2017_Jan_19_88051_ch46_read7702_strand.fast5	1d14b4cb-9d83-4b8d-a79f-92fd4f3823d0	46	44351.037	2.82975	0.21175	1148	2	1148	2.618	0	0.0	1041	558	4.810536861419678	-2.5466806888580322	0	0	0.0	0.0	0	0.0
mimr_minion_20170120_FNFAF04108_MN16602_mux_scan_Ruby_IFNAB_Nb_2017_Jan_19_65300_ch256_read17_strand.fast5	694868ab-bae1-4f4d-99af-e37f172bf45a	256	246.374	10.74775	7.42875	1530	2	1530	3.319	0	0.0	1409	752	4.493249893188477	-2.7031896114349365	0	0	0.0	0.0	0	0.0
mimr_minion_20170119_FNFAF04108_MN16602_sequencing_run_Ruby_IFNAB_Nb_2017_Jan_19_96638_ch177_read1897_strand.fast5	65019972-954c-4349-82e0-15a6e83ea9d2	177	10983.242	4.6145	0.41475	1809	2	1809	4.19975	0	0.0	1645	876	4.660405158996582	-2.610729217529297	0	0	0.0	0.0	0	0.0
mimr_minion_20170119_FNFAF04108_MN16602_sequencing_run_Ruby_IFNAB_Nb_2017_Jan_19_96638_ch442_read3157_strand.fast5	b39455ba-377a-44ce-a1de-f82aeea28242	442	23326.23775	17.95625	14.272	1544	2	1544	3.68425	0	0.0	1504	855	8.303376197814941	-1.5301265716552734	0	0	0.0	0.0	0	0.0
mimr_minion_20170119_FNFAF04108_MN16602_sequencing_run_Ruby_IFNAB_Nb_2017_Jan_19_96638_ch455_read1144_strand.fast5	cc8d2b94-7a39-49dd-b91d-a1a7e2e119c3	455	7386.44125	13.28425	1.26475	5040	0	5040	12.0195	0	0.0	0	0	0.0	0.0	0	0	0.0	0.0	0	0.0
mimr_minion_20170120_FNFAF04108_MN16602_sequencing_run_Ruby_IFNAB_Nb_2017_Jan_19_88051_ch435_read852_strand.fast5	f7da3a0a-a0b9-4e08-bd2e-929f39b4131d	435	5961.337	8.65375	6.58725	956	2	956	2.0665	0	0.0	905	581	6.8686723709106445	-1.957947015762329	0	0	0.0	0.0	0	0.0
mimr_minion_20170119_FNFAF04108_MN16602_sequencing_run_Ruby_IFNAB_Nb_2017_Jan_19_96638_ch429_read5782_strand.fast5	1e5d9f5a-d23e-4385-b4fa-0bbec78a70b9	429	33823.07375	1.13425	0.0	522	2	522	1.13425	0	0.0	492	308	5.580349922180176	-2.185487747192383	0	0	0.0	0.0	0	0.0
mimr_minion_20170119_FNFAF04108_MN16602_sequencing_run_Ruby_IFNAB_Nb_2017_Jan_19_96638_ch298_read5577_strand.fast5	04a66965-822f-44ee-838a-3b30549a6016	298	39643.563	14.805	2.7425	5086	0	5086	12.0625	0	0.0	0	0	0.0	0.0	0	0	0.0	0.0	0	0.0
mimr_minion_20170120_FNFAF04108_MN16602_sequencing_run_Ruby_IFNAB_Nb_2017_Jan_19_88051_ch427_read644_strand.fast5	39be4aea-b9b0-4bc1-ac24-a10e11037d42	427	13846.61025	4.53225	0.4005	1842	2	1842	4.13175	0	0.0	1749	1056	5.531944751739502	-2.345900058746338	0	0	0.0	0.0	0	0.0
mimr_minion_20170119_FNFAF04108_MN16602_sequencing_run_Ruby_IFNAB_Nb_2017_Jan_19_96638_ch24_read7300_strand.fast5	2a23c10c-0817-435b-921e-4478d65fce2e	24	15280.005	7.878	1.6905	2541	2	2541	6.1875	0	0.0	2444	1239	8.008434295654297	-1.7371320724487305	0	0	0.0	0.0	0	0.0
mimr_minion_20170119_FNFAF04108_MN16602_sequencing_run_Ruby_IFNAB_Nb_2017_Jan_19_96638_ch428_read1443_strand.fast5	c5ad38a6-60a1-43a1-a4cb-dba2786216bb	428	25468.6675	11.23875	5.78825	2208	2	2208	5.4505	0	0.0	2083	919	7.29785680770874	-1.5960415601730347	0	0	0.0	0.0	0	0.0
mimr_minion_20170119_FNFAF04108_MN16602_sequencing_run_Ruby_IFNAB_Nb_2017_Jan_19_96638_ch124_read1261_strand.fast5	26dff48a-7621-40ca-85cf-b18f19914232	124	4387.57375	5.5705	0.62775	2106	2	2106	4.94275	0	0.0	2001	1172	7.71780252456665	-1.6705840826034546	0	0	0.0	0.0	0	0.0
mimr_minion_20170120_FNFAF04108_MN16602_sequencing_run_Ruby_IFNAB_Nb_2017_Jan_19_88051_ch221_read937_strand.fast5	18e50513-8654-4215-b5cd-d3fe3aed3836	221	17838.42475	34.458	26.069	3822	2	667	1.46925	3052	6.69575	523	271	3.7782137393951416	-3.0768558979034424	0	0	0.0	0.0	0	0.0
mimr_minion_20170119_FNFAF04108_MN16602_sequencing_run_Ruby_IFNAB_Nb_2017_Jan_19_96638_ch177_read2264_strand.fast5	cd07ef92-a88c-43c7-b4d0-ac5c4d79fd14	177	13331.85775	7.62825	0.8355	2873	0	2873	6.79275	0	0.0	0	0	0.0	0.0	0	0	0.0	0.0	0	0.0
mimr_minion_20170119_FNFAF04108_MN16602_sequencing_run_Ruby_IFNAB_Nb_2017_Jan_19_96638_ch358_read3412_strand.fast5	2a7a4c87-90ea-4052-8a35-6df8243ea497	358	36953.08875	6.37075	1.751	2093	2	2093	4.61975	0	0.0	1993	1320	7.111673355102539	-2.0443999767303467	0	0	0.0	0.0	0	0.0
mimr_minion_20170119_FNFAF04108_MN16602_sequencing_run_Ruby_IFNAB_Nb_2017_Jan_19_96638_ch29_read5440_strand.fast5	2517b805-6d2b-4ce2-8229-97d7404384ef	29	38266.47875	7.74475	3.63125	1866	2	1866	4.1135	0	0.0	1663	1104	6.239010810852051	-2.289787769317627	0	0	0.0	0.0	0	0.0
mimr_minion_20170119_FNFAF04108_MN16602_sequencing_run_Ruby_IFNAB_Nb_2017_Jan_19_96638_ch260_read7258_strand.fast5	fb7eead8-9f38-4a45-b079-de7230f414dd	260	68119.503	6.28375	3.24625	1337	2	1337	3.0375	0	0.0	1292	830	8.799861907958984	-1.5378469228744507	0	0	0.0	0.0	0	0.0
mimr_minion_20170119_FNFAF04108_MN16602_sequencing_run_Ruby_IFNAB_Nb_2017_Jan_19_96638_ch342_read5892_strand.fast5	5cb8331d-50f4-4613-aa3c-47e26917d0d4	342	68159.60625	6.913	2.94825	1738	2	1738	3.96475	0	0.0	1665	1152	7.372103214263916	-1.9304156303405762	0	0	0.0	0.0	0	0.0
mimr_minion_20170120_FNFAF04108_MN16602_sequencing_run_Ruby_IFNAB_Nb_2017_Jan_19_88051_ch59_read2285_strand.fast5	aea34004-a730-4303-920c-7d33e5c28de0	59	23572.429	3.273	0.1445	1353	2	1353	3.1285	0	0.0	1249	719	6.0280280113220215	-2.133310556411743	0	0	0.0	0.0	0	0.0
mimr_minion_20170119_FNFAF04108_MN16602_sequencing_run_Ruby_IFNAB_Nb_2017_Jan_19_96638_ch315_read3408_strand.fast5	04773611-256c-4666-88c8-f69413109115	315	45611.9375	9.92125	7.75	967	2	967	2.17125	0	0.0	944	583	7.637425422668457	-1.6905763149261475	0	0	0.0	0.0	0	0.0
mimr_minion_20170119_FNFAF04108_MN16602_sequencing_run_Ruby_IFNAB_Nb_2017_Jan_19_96638_ch111_read2175_strand.fast5	b20ed9f2-0458-4039-b293-c3e94bd0f37b	111	14642.15625	7.3115	3.451	1738	2	1738	3.8605	0	0.0	1531	936	5.848368167877197	-2.2495052814483643	0	0	0.0	0.0	0	0.0
mimr_minion_20170119_FNFAF04108_MN16602_sequencing_run_Ruby_IFNAB_Nb_2017_Jan_19_96638_ch374_read28325_strand.fast5	3e4766be-0001-47ac-8064-400c75136658	374	23571.193	4.7065	0.32225	2039	2	2039	4.38425	0	0.0	1959	1245	5.572756767272949	-2.3830342292785645	0	0	0.0	0.0	0	0.0
mimr_minion_20170119_FNFAF04108_MN16602_sequencing_run_Ruby_IFNAB_Nb_2017_Jan_19_96638_ch268_read2398_strand.fast5	03ac22b3-9816-4393-8509-e7080d7dd99b	268	13668.76475	8.63	3.242	2281	2	2281	5.388	0	0.0	2213	1407	8.905004501342773	-1.5748697519302368	0	0	0.0	0.0	0	0.0
mimr_minion_20170119_FNFAF04108_MN16602_sequencing_run_Ruby_IFNAB_Nb_2017_Jan_19_96638_ch500_read2259_strand.fast5	1f7a461c-fd50-407f-bdb6-106e99269d5b	500	14458.40475	6.722	3.264	1481	2	1481	3.458	0	0.0	1445	806	8.198431968688965	-1.5960063934326172	0	0	0.0	0.0	0	0.0
mimr_minion_20170120_FNFAF04108_MN16602_sequencing_run_Ruby_IFNAB_Nb_2017_Jan_19_88051_ch375_read2179_strand.fast5	e6469d07-0e31-40d6-9a21-8ab2383e233b	375	23916.7605	4.38125	0.108	1913	2	1913	4.27325	0	0.0	1811	1092	5.410818099975586	-2.390573501586914	0	0	0.0	0.0	0	0.0
mimr_minion_20170119_FNFAF04108_MN16602_sequencing_run_Ruby_IFNAB_Nb_2017_Jan_19_96638_ch448_read3604_strand.fast5	0e56db27-9821-424c-a943-1318402f74f4	448	24325.6125	7.42125	4.8065	1212	2	1212	2.61475	0	0.0	1086	641	5.732428550720215	-2.3036551475524902	0	0	0.0	0.0	0	0.0
mimr_minion_20170119_FNFAF04108_MN16602_sequencing_run_Ruby_IFNAB_Nb_2017_Jan_19_96638_ch414_read7171_strand.fast5	e7e6eddd-1a58-473e-abb2-16facb800ee2	414	63349.32575	2.61575	0.07725	1151	2	1151	2.5385	0	0.0	984	581	5.087812900543213	-2.4888126850128174	0	0	0.0	0.0	0	0.0
mimr_minion_20170119_FNFAF04108_MN16602_sequencing_run_Ruby_IFNAB_Nb_2017_Jan_19_96638_ch148_read2410_strand.fast5	c8d6d042-0249-4e51-8073-c33f93956022	148	15176.104	3.90975	0.25075	1550	2	1550	3.659	0	0.0	1452	603	6.414618015289307	-1.8380638360977173	0	0	0.0	0.0	0	0.0
mimr_minion_20170119_FNFAF04108_MN16602_sequencing_run_Ruby_IFNAB_Nb_2017_Jan_19_96638_ch443_read1440_strand.fast5	cecdb133-99c5-4f0b-a2fd-fcae1636ecf8	443	7619.078	7.516	2.57925	2175	2	2175	4.93675	0	0.0	2068	1193	7.050152778625488	-1.8720673322677612	0	0	0.0	0.0	0	0.0
mimr_minion_20170119_FNFAF04108_MN16602_sequencing_run_Ruby_IFNAB_Nb_2017_Jan_19_96638_ch267_read203_strand.fast5	7de386f9-0e64-44c7-9731-d45b906a67a0	267	1329.8145	8.94925	3.24675	2407	2	2407	5.7025	0	0.0	2278	1348	7.734262943267822	-1.730509877204895	0	0	0.0	0.0	0	0.0
mimr_minion_20170120_FNFAF04108_MN16602_sequencing_run_Ruby_IFNAB_Nb_2017_Jan_19_88051_ch119_read1254_strand.fast5	c8b3933a-b53e-4b09-a12e-1578060a4567	119	12060.70875	4.47325	2.08475	1077	2	1077	2.3885	0	0.0	1004	636	5.769276142120361	-2.2623343467712402	0	0	0.0	0.0	0	0.0
mimr_minion_20170119_FNFAF04108_MN16602_sequencing_run_Ruby_IFNAB_Nb_2017_Jan_19_96638_ch480_read6766_strand.fast5	4c6e0195-3327-45f2-9f35-8abb3394ce05	480	31185.406	11.68925	9.878	818	2	818	1.81125	0	0.0	774	499	6.326198101043701	-2.051356077194214	0	0	0.0	0.0	0	0.0
mimr_minion_20170119_FNFAF04108_MN16602_sequencing_run_Ruby_IFNAB_Nb_2017_Jan_19_96638_ch149_read6249_strand.fast5	8fa25666-d430-45c7-88cb-16bc9cb6dad7	149	39744.6265	4.288	0.435	1740	2	1740	3.853	0	0.0	1567	1022	5.7877631187438965	-2.3470678329467773	0	0	0.0	0.0	0	0.0
mimr_minion_20170119_FNFAF04108_MN16602_sequencing_run_Ruby_IFNAB_Nb_2017_Jan_19_96638_ch227_read117_strand.fast5	171885c8-6ca8-497f-ba9f-02d5e86a104a	227	961.5215	7.53375	3.153	1870	2	1870	4.38075	0	0.0	1729	868	5.068273067474365	-2.4497218132019043	0	0	0.0	0.0	0	0.0
mimr_minion_20170119_FNFAF04108_MN16602_sequencing_run_Ruby_IFNAB_Nb_2017_Jan_19_96638_ch295_read1093_strand.fast5	f0479eed-149e-4c30-a409-efaefea576a1	295	6899.2925	7.03325	1.05425	2579	2	2579	5.979	0	0.0	2480	1331	7.316336154937744	-1.8277806043624878	0	0	0.0	0.0	0	0.0
mimr_minion_20170119_FNFAF04108_MN16602_sequencing_run_Ruby_IFNAB_Nb_2017_Jan_19_96638_ch108_read887_strand.fast5	c0e00c2e-85d3-44cb-918f-1e9466b1f10b	108	4334.3975	5.02125	1.943	1313	2	1313	3.07825	0	0.0	1273	728	8.279956817626953	-1.5511667728424072	0	0	0.0	0.0	0	0.0
mimr_minion_20170119_FNFAF04108_MN16602_sequencing_run_Ruby_IFNAB_Nb_2017_Jan_19_96638_ch117_read560_strand.fast5	11afc6aa-5288-4531-8a4a-1e4b8822a55c	117	1441.526	5.5185	0.87075	2105	2	2105	4.64775	0	0.0	1816	893	4.750366687774658	-2.574202299118042	0	0	0.0	0.0	0	0.0
mimr_minion_20170119_FNFAF04108_MN16602_sequencing_run_Ruby_IFNAB_Nb_2017_Jan_19_96638_ch363_read2212_strand.fast5	cd9e9e8c-f139-49d2-a9ab-42e39c0dd255	363	17525.0875	4.84075	2.54475	1004	2	1004	2.296	0	0.0	968	591	7.35446834564209	-1.7401001453399658	0	0	0.0	0.0	0	0.0
mimr_minion_20170119_FNFAF04108_MN16602_sequencing_run_Ruby_IFNAB_Nb_2017_Jan_19_96638_ch290_read200_strand.fast5	ed27bfe1-3f89-424a-ab8c-ca30fe589fac	290	1265.72875	6.7715	3.76575	1302	2	1302	3.00575	0	0.0	1269	677	8.159150123596191	-1.5001641511917114	0	0	0.0	0.0	0	0.0
mimr_minion_20170119_FNFAF04108_MN16602_sequencing_run_Ruby_IFNAB_Nb_2017_Jan_19_96638_ch317_read7053_strand.fast5	d052c83a-3e2d-46e1-b602-9e8ae52af90c	317	60891.553	5.32725	0.3815	2206	2	2206	4.94575	0	0.0	2116	1342	7.680205821990967	-1.7826533317565918	0	0	0.0	0.0	0	0.0
mimr_minion_20170119_FNFAF04108_MN16602_sequencing_run_Ruby_IFNAB_Nb_2017_Jan_19_96638_ch159_read2220_strand.fast5	1bb8039e-2fef-4b96-85e9-198c84ad509e	159	13624.598	9.50375	2.28375	2985	0	2985	7.22	0	0.0	0	0	0.0	0.0	0	0	0.0	0.0	0	0.0
mimr_minion_20170120_FNFAF04108_MN16602_sequencing_run_Ruby_IFNAB_Nb_2017_Jan_19_88051_ch216_read2162_strand.fast5	6157024a-c651-4edd-90f7-87e90d0359e3	216	53225.676	5.3035	0.45025	2184	2	2184	4.85325	0	0.0	2081	1012	4.93084716796875	-2.506483554840088	0	0	0.0	0.0	0	0.0
mimr_minion_20170119_FNFAF04108_MN16602_sequencing_run_Ruby_IFNAB_Nb_2017_Jan_19_96638_ch366_read2012_strand.fast5	cb486fe3-4271-4813-af42-27f9f41133e4	366	34450.366	5.01	1.16175	1746	2	1746	3.84825	0	0.0	1606	1020	5.358234882354736	-2.4445362091064453	0	0	0.0	0.0	0	0.0
mimr_minion_20170120_FNFAF04108_MN16602_sequencing_run_Ruby_IFNAB_Nb_2017_Jan_19_88051_ch62_read2135_strand.fast5	6e520e8e-4107-4f93-a495-c77d3364b877	62	24498.994	2.429	0.14225	1047	2	1047	2.28675	0	0.0	945	528	4.781574726104736	-2.583367347717285	0	0	0.0	0.0	0	0.0
mimr_minion_20170119_FNFAF04108_MN16602_sequencing_run_Ruby_IFNAB_Nb_2017_Jan_19_96638_ch298_read663_strand.fast5	2b885ede-610a-4cf6-9873-f94921c60080	298	3805.12375	12.46075	6.3175	2561	2	2561	6.14325	0	0.0	2432	1400	8.103438377380371	-1.668263554573059	0	0	0.0	0.0	0	0.0
mimr_minion_20170119_FNFAF04108_MN16602_sequencing_run_Ruby_IFNAB_Nb_2017_Jan_19_96638_ch317_read3974_strand.fast5	64d785a3-5848-4abe-bc05-f4da4fc6e529	317	39003.40875	3.8635	0.78475	1275	2	1275	3.07875	0	0.0	1152	644	5.330702304840088	-2.332030773162842	0	0	0.0	0.0	0	0.0
mimr_minion_20170119_FNFAF04108_MN16602_sequencing_run_Ruby_IFNAB_Nb_2017_Jan_19_96638_ch488_read1917_strand.fast5	dbd736ff-1fd4-4514-ac04-c70ce0461d7e	488	13033.43025	5.30025	0.71525	1953	2	1953	4.585	0	0.0	1824	1000	6.461400032043457	-1.9733186960220337	0	0	0.0	0.0	0	0.0
mimr_minion_20170120_FNFAF04108_MN16602_sequencing_run_Ruby_IFNAB_Nb_2017_Jan_19_88051_ch46_read401_strand.fast5	19f59495-13d3-4fe9-bff4-23101b2cd581	46	5294.663	38.49675	32.89825	2608	2	2608	5.5985	0	0.0	2398	1400	4.68973445892334	-2.752669095993042	0	0	0.0	0.0	0	0.0
mimr_minion_20170119_FNFAF04108_MN16602_sequencing_run_Ruby_IFNAB_Nb_2017_Jan_19_96638_ch13_read2335_strand.fast5	1074c15d-721d-452a-91e7-2da7b9e5a26d	13	45224.553	7.60075	2.91925	1980	2	1980	4.6815	0	0.0	1827	1002	5.6498188972473145	-2.313612222671509	0	0	0.0	0.0	0	0.0
mimr_minion_20170119_FNFAF04108_MN16602_sequencing_run_Ruby_IFNAB_Nb_2017_Jan_19_96638_ch347_read167_strand.fast5	68ab3ff0-f042-4949-8012-0eea998dbe15	347	1232.9	9.71125	5.06225	2000	2	2000	4.649	0	0.0	1913	1193	8.392361640930176	-1.6569843292236328	0	0	0.0	0.0	0	0.0
mimr_minion_20170120_FNFAF04108_MN16602_sequencing_run_Ruby_IFNAB_Nb_2017_Jan_19_88051_ch6_read246_strand.fast5	53438092-73c7-4ebb-a378-96d989cc3f0c	6	4302.381	10.481	4.0005	2726	2	2726	6.4805	0	0.0	2385	989	4.079237937927246	-2.777261972427368	0	0	0.0	0.0	0	0.0
mimr_minion_20170119_FNFAF04108_MN16602_sequencing_run_Ruby_IFNAB_Nb_2017_Jan_19_96638_ch222_read3897_strand.fast5	1235124d-e5aa-44f2-b3f7-6664a575098b	222	50337.2085	6.0485	2.23575	1721	2	1721	3.81275	0	0.0	1668	1175	6.59498929977417	-2.1083056926727295	0	0	0.0	0.0	0	0.0
mimr_minion_20170120_FNFAF04108_MN16602_sequencing_run_Ruby_IFNAB_Nb_2017_Jan_19_88051_ch144_read6161_strand.fast5	2a9d0124-155c-44b6-adee-1ee27f5bcba6	144	32093.6125	8.8595	4.3265	1960	2	1960	4.533	0	0.0	1897	1154	8.737356185913086	-1.501939058303833	0	0	0.0	0.0	0	0.0
mimr_minion_20170119_FNFAF04108_MN16602_sequencing_run_Ruby_IFNAB_Nb_2017_Jan_19_96638_ch496_read1397_strand.fast5	59f24437-9bf5-4090-b83e-f3a56d4c79db	496	8465.80525	3.64425	1.01075	1162	2	1162	2.6335	0	0.0	1105	724	7.479264736175537	-1.8010867834091187	0	0	0.0	0.0	0	0.0
mimr_minion_20170119_FNFAF04108_MN16602_sequencing_run_Ruby_IFNAB_Nb_2017_Jan_19_96638_ch430_read13086_strand.fast5	f832f1bd-1c24-4478-8563-2cb5b2057c29	430	70150.13275	6.0115	0.81275	2161	2	2161	5.19875	0	0.0	2049	1002	5.7884955406188965	-2.132718801498413	0	0	0.0	0.0	0	0.0
mimr_minion_20170119_FNFAF04108_MN16602_sequencing_run_Ruby_IFNAB_Nb_2017_Jan_19_96638_ch343_read4443_strand.fast5	d79b6146-2fe7-4112-8852-afdf17341100	343	42063.88225	11.52525	7.66575	1820	2	1820	3.8595	0	0.0	1729	1114	5.556048393249512	-2.3847477436065674	0	0	0.0	0.0	0	0.0
mimr_minion_20170120_FNFAF04108_MN16602_sequencing_run_Ruby_IFNAB_Nb_2017_Jan_19_88051_ch461_read351_strand.fast5	8c146113-1bae-4dbe-9d65-44ec40f2b3ca	461	2641.29075	6.76025	4.1365	1178	2	1178	2.62375	0	0.0	1074	697	7.319716453552246	-1.8455696105957031	0	0	0.0	0.0	0	0.0
mimr_minion_20170119_FNFAF04108_MN16602_sequencing_run_Ruby_IFNAB_Nb_2017_Jan_19_96638_ch10_read1577_strand.fast5	c21cd4db-342f-4039-ae17-4c4bbc5f6bb3	10	10983.99625	7.83025	2.757	2163	2	2163	5.07325	0	0.0	2090	1229	8.229568481445312	-1.6006758213043213	0	0	0.0	0.0	0	0.0
mimr_minion_20170120_FNFAF04108_MN16602_sequencing_run_Ruby_IFNAB_Nb_2017_Jan_19_88051_ch421_read115_strand.fast5	f2a715cc-444c-4884-9c3a-d1609b9638f6	421	4032.428	7.6045	3.271	1959	2	1959	4.3335	0	0.0	1888	1111	6.19166374206543	-2.085397243499756	0	0	0.0	0.0	0	0.0
mimr_minion_20170120_FNFAF04108_MN16602_sequencing_run_Ruby_IFNAB_Nb_2017_Jan_19_88051_ch268_read1900_strand.fast5	b28e4cb4-8b03-4fa1-951f-61a0122228d7	268	18231.6165	27.62025	23.59875	1789	2	1789	4.0215	0	0.0	1697	1078	5.993600845336914	-2.2206380367279053	0	0	0.0	0.0	0	0.0
mimr_minion_20170120_FNFAF04108_MN16602_sequencing_run_Ruby_IFNAB_Nb_2017_Jan_19_88051_ch440_read1549_strand.fast5	7c7a8f7b-e66c-44d6-8f36-38a96923bf34	440	19833.09925	11.372	6.238	2235	2	2235	5.134	0	0.0	2097	1278	5.851469039916992	-2.3142991065979004	0	0	0.0	0.0	0	0.0
mimr_minion_20170119_FNFAF04108_MN16602_sequencing_run_Ruby_IFNAB_Nb_2017_Jan_19_96638_ch184_read1627_strand.fast5	1d158399-9380-4722-9295-50c600af001a	184	16284.17025	8.42375	1.9115	2806	2	2806	6.51225	0	0.0	2603	1490	5.986462116241455	-2.223217010498047	0	0	0.0	0.0	0	0.0
mimr_minion_20170119_FNFAF04108_MN16602_sequencing_run_Ruby_IFNAB_Nb_2017_Jan_19_96638_ch154_read1512_strand.fast5	9308f5c0-b732-4401-84a9-7384c4a67858	154	12908.8145	5.229	0.6435	2033	2	2033	4.5855	0	0.0	1889	1086	5.913214206695557	-2.2093238830566406	0	0	0.0	0.0	0	0.0
mimr_minion_20170119_FNFAF04108_MN16602_sequencing_run_Ruby_IFNAB_Nb_2017_Jan_19_96638_ch360_read3555_strand.fast5	75e5e19c-4122-44de-bd8e-32b931961c9a	360	21786.70225	5.96425	1.30425	2116	2	2116	4.66	0	0.0	2016	1249	6.105783939361572	-2.1836092472076416	0	0	0.0	0.0	0	0.0
mimr_minion_20170119_FNFAF04108_MN16602_sequencing_run_Ruby_IFNAB_Nb_2017_Jan_19_96638_ch501_read892_strand.fast5	6853c77d-ed92-4b2e-ad46-68a4285eb628	501	10434.54775	4.92025	0.679	1894	2	1894	4.24125	0	0.0	1779	1136	6.515230178833008	-2.065016269683838	0	0	0.0	0.0	0	0.0
mimr_minion_20170119_FNFAF04108_MN16602_sequencing_run_Ruby_IFNAB_Nb_2017_Jan_19_96638_ch448_read1153_strand.fast5	b9181e6f-75a6-4d96-8b6f-883ab6d95f41	448	12869.99875	4.383	1.30525	1387	2	1387	3.07775	0	0.0	1315	573	5.388526916503906	-2.199953317642212	0	0	0.0	0.0	0	0.0
mimr_minion_20170120_FNFAF04108_MN16602_sequencing_run_Ruby_IFNAB_Nb_2017_Jan_19_88051_ch246_read1112_strand.fast5	0f0b320a-504b-4e23-9e6e-0c4388fb4b69	246	8054.3785	4.85225	0.13625	2066	2	2066	4.716	0	0.0	1980	1216	7.307940483093262	-1.8163824081420898	0	0	0.0	0.0	0	0.0
mimr_minion_20170119_FNFAF04108_MN16602_sequencing_run_Ruby_IFNAB_Nb_2017_Jan_19_96638_ch139_read127_strand.fast5	9656a7c7-3f3d-442e-9981-82e66354b4c4	139	791.761	5.302	0.97125	1972	2	1972	4.33075	0	0.0	1837	1077	5.292176723480225	-2.4198086261749268	0	0	0.0	0.0	0	0.0
mimr_minion_20170119_FNFAF04108_MN16602_sequencing_run_Ruby_IFNAB_Nb_2017_Jan_19_96638_ch372_read1090_strand.fast5	9fac95c8-bb7c-4f30-aaa5-8fc905660499	372	12754.4815	5.915	1.12	1945	0	1945	4.795	0	0.0	0	0	0.0	0.0	0	0	0.0	0.0	0	0.0
mimr_minion_20170119_FNFAF04108_MN16602_sequencing_run_Ruby_IFNAB_Nb_2017_Jan_19_96638_ch115_read2726_strand.fast5	da1be623-1507-40ff-9bf3-2ed58787c8bd	115	13665.72225	10.4195	4.9085	2337	2	2337	5.511	0	0.0	2154	1167	6.8333868980407715	-1.8928425312042236	0	0	0.0	0.0	0	0.0
mimr_minion_20170120_FNFAF04108_MN16602_sequencing_run_Ruby_IFNAB_Nb_2017_Jan_19_88051_ch125_read820_strand.fast5	c2f84512-604c-44fd-a37d-60942fafcf79	125	10334.835	3.59075	0.5005	1413	2	1413	3.09025	0	0.0	1326	635	4.975183963775635	-2.3355355262756348	0	0	0.0	0.0	0	0.0
mimr_minion_20170119_FNFAF04108_MN16602_sequencing_run_Ruby_IFNAB_Nb_2017_Jan_19_96638_ch32_read5159_strand.fast5	385e0221-10b5-4937-adbe-1ee88ec55f69	32	72458.22925	4.2415	0.86225	1547	2	1547	3.37925	0	0.0	1460	896	5.216699600219727	-2.426457405090332	0	0	0.0	0.0	0	0.0
mimr_minion_20170120_FNFAF04108_MN16602_sequencing_run_Ruby_IFNAB_Nb_2017_Jan_19_88051_ch484_read126_strand.fast5	67982292-fb31-4257-a610-015490b684e6	484	1246.80175	4.29675	1.66775	1162	2	1162	2.629	0	0.0	1059	605	4.94059419631958	-2.4744210243225098	0	0	0.0	0.0	0	0.0
mimr_minion_20170119_FNFAF04108_MN16602_sequencing_run_Ruby_IFNAB_Nb_2017_Jan_19_96638_ch288_read2836_strand.fast5	a24cc7bf-037f-46eb-a214-e0f96278f54b	288	18388.24575	7.123	0.799	2661	2	2661	6.324	0	0.0	2450	1455	6.0014190673828125	-2.180889129638672	0	0	0.0	0.0	0	0.0
mimr_minion_20170119_FNFAF04108_MN16602_sequencing_run_Ruby_IFNAB_Nb_2017_Jan_19_96638_ch454_read3055_strand.fast5	ce14f22e-c1c8-48ed-9031-23306ad6bb91	454	22603.33625	5.38875	1.01325	1983	2	1983	4.3755	0	0.0	1924	1253	7.142824172973633	-1.8704018592834473	0	0	0.0	0.0	0	0.0
mimr_minion_20170119_FNFAF04108_MN16602_sequencing_run_Ruby_IFNAB_Nb_2017_Jan_19_96638_ch79_read2806_strand.fast5	36e7be8f-4718-4291-94c8-2d2b37fef8a9	79	16021.16475	6.18825	3.0665	1437	2	1437	3.12175	0	0.0	1370	894	5.84354305267334	-2.258138656616211	0	0	0.0	0.0	0	0.0
mimr_minion_20170119_FNFAF04108_MN16602_sequencing_run_Ruby_IFNAB_Nb_2017_Jan_19_96638_ch135_read4189_strand.fast5	b4823215-41a3-4b0a-ae2c-d18ce5be19e7	135	47705.106	5.14325	2.31275	1231	2	1231	2.8305	0	0.0	1151	630	6.057649612426758	-2.033299207687378	0	0	0.0	0.0	0	0.0
mimr_minion_20170119_FNFAF04108_MN16602_sequencing_run_Ruby_IFNAB_Nb_2017_Jan_19_96638_ch41_read1860_strand.fast5	012e471a-1db0-4269-8a18-033144aceb5d	41	9035.204	8.65225	1.1855	2873	0	2873	7.46675	0	0.0	0	0	0.0	0.0	0	0	0.0	0.0	0	0.0
mimr_minion_20170119_FNFAF04108_MN16602_sequencing_run_Ruby_IFNAB_Nb_2017_Jan_19_96638_ch157_read560_strand.fast5	7f80cea6-8b52-432f-aca6-64d3cefd2d35	157	3105.802	5.801	1.44875	1999	2	1999	4.35225	0	0.0	1853	1076	5.289855480194092	-2.4190480709075928	0	0	0.0	0.0	0	0.0
mimr_minion_20170120_FNFAF04108_MN16602_sequencing_run_Ruby_IFNAB_Nb_2017_Jan_19_88051_ch224_read1064_strand.fast5	2f51af19-d4c5-479e-b932-b0880a14897c	224	18802.72775	55.37275	52.93925	1097	2	1097	2.4335	0	0.0	1064	603	5.487967014312744	-2.2422707080841064	0	0	0.0	0.0	0	0.0
mimr_minion_20170119_FNFAF04108_MN16602_sequencing_run_Ruby_IFNAB_Nb_2017_Jan_19_96638_ch412_read2954_strand.fast5	ed69672e-0728-4b26-a807-b8fd230efb85	412	39034.79175	4.27925	0.01075	1918	2	1918	4.2685	0	0.0	1785	1076	7.272743225097656	-1.8238131999969482	0	0	0.0	0.0	0	0.0
mimr_minion_20170120_FNFAF04108_MN16602_sequencing_run_Ruby_IFNAB_Nb_2017_Jan_19_88051_ch30_read1760_strand.fast5	18712f9a-bb32-474c-9e12-db1463eeca78	30	10939.261	2.80775	0.46325	1058	2	1058	2.3445	0	0.0	988	597	7.430093765258789	-1.8275082111358643	0	0	0.0	0.0	0	0.0
mimr_minion_20170119_FNFAF04108_MN16602_sequencing_run_Ruby_IFNAB_Nb_2017_Jan_19_96638_ch307_read5445_strand.fast5	2470d6cb-1ff9-4905-afea-99795d7480ee	307	64710.6405	1.41575	0.2975	462	2	462	1.11825	0	0.0	413	240	6.275457859039307	-1.8549787998199463	0	0	0.0	0.0	0	0.0
mimr_minion_20170119_FNFAF04108_MN16602_sequencing_run_Ruby_IFNAB_Nb_2017_Jan_19_96638_ch461_read2843_strand.fast5	d9fa3c9d-ecb1-47bf-a33e-b6e456f04718	461	12037.60425	6.86125	3.78775	1287	2	1287	3.0735	0	0.0	1196	508	4.586650371551514	-2.4781441688537598	0	0	0.0	0.0	0	0.0
mimr_minion_20170119_FNFAF04108_MN16602_sequencing_run_Ruby_IFNAB_Nb_2017_Jan_19_96638_ch415_read5015_strand.fast5	c0743cd2-5e53-4fc2-8337-98fa379aef58	415	47632.7405	1.739	0.3755	616	2	616	1.3635	0	0.0	567	345	5.195069789886475	-2.2851057052612305	0	0	0.0	0.0	0	0.0
mimr_minion_20170119_FNFAF04108_MN16602_sequencing_run_Ruby_IFNAB_Nb_2017_Jan_19_96638_ch6_read5618_strand.fast5	62d0d719-7a8b-46c7-8f76-c345c67da2df	6	42442.10725	8.68275	4.6545	1577	0	1577	4.02825	0	0.0	0	0	0.0	0.0	0	0	0.0	0.0	0	0.0
mimr_minion_20170119_FNFAF04108_MN16602_sequencing_run_Ruby_IFNAB_Nb_2017_Jan_19_96638_ch183_read3365_strand.fast5	bc6f3a77-d5e3-4662-b1ee-b3750492f244	183	17770.776	10.14425	6.2235	1798	2	1798	3.92075	0	0.0	1704	1008	5.956623077392578	-2.166820526123047	0	0	0.0	0.0	0	0.0
mimr_minion_20170119_FNFAF04108_MN16602_sequencing_run_Ruby_IFNAB_Nb_2017_Jan_19_96638_ch191_read445_strand.fast5	84f70319-8ba6-43dd-b6e3-2a34cfd8ac72	191	6425.0395	3.24125	0.94875	1005	2	1005	2.2925	0	0.0	942	566	5.0427751541137695	-2.491098642349243	0	0	0.0	0.0	0	0.0
mimr_minion_20170119_FNFAF04108_MN16602_sequencing_run_Ruby_IFNAB_Nb_2017_Jan_19_96638_ch484_read1769_strand.fast5	77f5e679-dc6a-4f9c-b24b-f36e12346391	484	30938.1125	4.09375	1.34	1180	2	1180	2.75375	0	0.0	1053	505	4.576043605804443	-2.551485300064087	0	0	0.0	0.0	0	0.0
mimr_minion_20170120_FNFAF04108_MN16602_sequencing_run_Ruby_IFNAB_Nb_2017_Jan_19_88051_ch324_read589_strand.fast5	cbd61bc5-677f-4fdc-bd0b-28b2032495b3	324	4296.72075	24.606	19.35675	2408	2	2408	5.24925	0	0.0	2210	1390	6.404598236083984	-2.087433099746704	0	0	0.0	0.0	0	0.0
mimr_minion_20170119_FNFAF04108_MN16602_sequencing_run_Ruby_IFNAB_Nb_2017_Jan_19_96638_ch339_read2129_strand.fast5	c0461c93-190b-4aea-b104-7187fa320a3b	339	66333.77325	10.458	6.3855	1786	2	1786	4.0725	0	0.0	1593	989	5.28902006149292	-2.45790696144104	0	0	0.0	0.0	0	0.0
mimr_minion_20170120_FNFAF04108_MN16602_sequencing_run_Ruby_IFNAB_Nb_2017_Jan_19_88051_ch114_read643_strand.fast5	4424e203-db89-48d9-a721-77235fad27b4	114	2967.559	13.54	9.153	1950	2	1950	4.387	0	0.0	1765	1108	6.339547157287598	-2.142608880996704	0	0	0.0	0.0	0	0.0
mimr_minion_20170119_FNFAF04108_MN16602_sequencing_run_Ruby_IFNAB_Nb_2017_Jan_19_96638_ch497_read1432_strand.fast5	b0083271-748f-4523-8454-79aa327db453	497	16479.27775	5.122	0.36525	2192	2	2192	4.75675	0	0.0	1981	1151	5.0405964851379395	-2.599566698074341	0	0	0.0	0.0	0	0.0
mimr_minion_20170119_FNFAF04108_MN16602_sequencing_run_Ruby_IFNAB_Nb_2017_Jan_19_96638_ch271_read2579_strand.fast5	76a6d462-0268-49ce-ab6b-fc8fa73a0a05	271	53095.25675	5.1625	0.537	2009	2	2009	4.6255	0	0.0	1929	1202	7.099638938903809	-1.9898231029510498	0	0	0.0	0.0	0	0.0
mimr_minion_20170119_FNFAF04108_MN16602_sequencing_run_Ruby_IFNAB_Nb_2017_Jan_19_96638_ch382_read4043_strand.fast5	de0072c2-7995-40a5-9303-7712d9f5ae10	382	27882.89	3.16475	0.01175	1346	2	1346	3.153	0	0.0	1302	635	7.56072998046875	-1.6028581857681274	0	0	0.0	0.0	0	0.0
mimr_minion_20170120_FNFAF04108_MN16602_sequencing_run_Ruby_IFNAB_Nb_2017_Jan_19_88051_ch317_read2521_strand.fast5	96c9fc89-e173-43a6-aeee-00820a0d22dd	317	50098.83375	15.29225	10.4335	2053	2	2053	4.85875	0	0.0	1838	844	4.488826274871826	-2.5939362049102783	0	0	0.0	0.0	0	0.0
mimr_minion_20170119_FNFAF04108_MN16602_sequencing_run_Ruby_IFNAB_Nb_2017_Jan_19_96638_ch414_read4723_strand.fast5	484178da-3425-4c20-8cce-51e1a15cb102	414	41759.61725	6.86625	1.60525	2290	2	2290	5.261	0	0.0	2104	1173	6.006231784820557	-2.291623592376709	0	0	0.0	0.0	0	0.0
mimr_minion_20170119_FNFAF04108_MN16602_sequencing_run_Ruby_IFNAB_Nb_2017_Jan_19_96638_ch158_read4789_strand.fast5	96f95172-c39f-4570-8940-9524715701e5	158	30783.82075	2.938	0.87875	953	2	953	2.05925	0	0.0	904	546	4.912949085235596	-2.5053861141204834	0	0	0.0	0.0	0	0.0
mimr_minion_20170119_FNFAF04108_MN16602_sequencing_run_Ruby_IFNAB_Nb_2017_Jan_19_96638_ch141_read3790_strand.fast5	c914bd6d-53ae-46d5-8f13-eaa7280f472a	141	16004.77575	2.97525	0.75775	1001	2	1001	2.2175	0	0.0	826	425	4.3849663734436035	-2.790236711502075	0	0	0.0	0.0	0	0.0
mimr_minion_20170119_FNFAF04108_MN16602_sequencing_run_Ruby_IFNAB_Nb_2017_Jan_19_96638_ch343_read3864_strand.fast5	30556db3-ce1e-4cd5-b429-6b88ea63c61d	343	38391.458	2.42975	0.04425	1027	2	1027	2.3855	0	0.0	1004	612	8.718900680541992	-1.4560285806655884	0	0	0.0	0.0	0	0.0
mimr_minion_20170119_FNFAF04108_MN16602_sequencing_run_Ruby_IFNAB_Nb_2017_Jan_19_96638_ch219_read1853_strand.fast5	228e671d-2c4a-4357-816a-f76eb73177bd	219	61149.6265	4.114	0.0	1810	2	1810	4.114	0	0.0	1712	1155	6.674172878265381	-2.0920379161834717	0	0	0.0	0.0	0	0.0
mimr_minion_20170119_FNFAF04108_MN16602_sequencing_run_Ruby_IFNAB_Nb_2017_Jan_19_96638_ch144_read6075_strand.fast5	acfc9876-1fba-4c4d-b3ac-400e2308158c	144	65366.63475	15.7175	11.35175	1919	2	1919	4.36575	0	0.0	1836	1072	5.87537956237793	-2.1931190490722656	0	0	0.0	0.0	0	0.0
mimr_minion_20170119_FNFAF04108_MN16602_sequencing_run_Ruby_IFNAB_Nb_2017_Jan_19_96638_ch295_read984_strand.fast5	9730e48b-2208-43a5-9d55-e2f60d6e2588	295	5474.566	8.92425	4.483	1967	2	1967	4.44125	0	0.0	1878	1153	6.46373987197876	-2.0559544563293457	0	0	0.0	0.0	0	0.0
mimr_minion_20170119_FNFAF04108_MN16602_sequencing_run_Ruby_IFNAB_Nb_2017_Jan_19_96638_ch29_read3753_strand.fast5	4d49ca4d-4c81-45c1-9f9e-d701e851d8e1	29	18285.50025	10.8055	5.18725	2416	2	2416	5.61825	0	0.0	2324	1358	7.608662128448486	-1.7453973293304443	0	0	0.0	0.0	0	0.0
mimr_minion_20170119_FNFAF04108_MN16602_sequencing_run_Ruby_IFNAB_Nb_2017_Jan_19_96638_ch98_read214_strand.fast5	81465007-a752-4286-8d03-7f3b94e10efe	98	2635.98225	2.94325	0.278	1208	2	1208	2.66525	0	0.0	1066	584	4.59806489944458	-2.654146909713745	0	0	0.0	0.0	0	0.0
mimr_minion_20170119_FNFAF04108_MN16602_sequencing_run_Ruby_IFNAB_Nb_2017_Jan_19_96638_ch162_read4889_strand.fast5	d867dacf-7b6d-407c-a2cf-df3489e4866a	162	42379.17625	5.2855	0.519	2128	2	2128	4.7665	0	0.0	2049	1368	8.11095142364502	-1.7522519826889038	0	0	0.0	0.0	0	0.0
mimr_minion_20170119_FNFAF04108_MN16602_sequencing_run_Ruby_IFNAB_Nb_2017_Jan_19_96638_ch156_read5227_strand.fast5	39b406ef-edd6-474e-b47d-5f9c5f2d79b6	156	32804.80875	8.03875	2.19875	2509	2	2509	5.84	0	0.0	2386	1417	7.278635025024414	-1.8339534997940063	0	0	0.0	0.0	0	0.0
mimr_minion_20170120_FNFAF04108_MN16602_sequencing_run_Ruby_IFNAB_Nb_2017_Jan_19_88051_ch128_read1241_strand.fast5	854b88dc-9a6e-4952-8a6b-9f77b83b22db	128	19057.1425	12.81125	9.849	1295	2	1295	2.96225	0	0.0	1221	705	6.137906074523926	-2.0369479656219482	0	0	0.0	0.0	0	0.0
mimr_minion_20170120_FNFAF04108_MN16602_sequencing_run_Ruby_IFNAB_Nb_2017_Jan_19_88051_ch16_read1682_strand.fast5	88849cf4-01b0-42b7-89fa-5356f0ff6755	16	16324.04275	2.834	0.2395	1122	2	1122	2.5945	0	0.0	1027	579	7.029040336608887	-1.7166829109191895	0	0	0.0	0.0	0	0.0
mimr_minion_20170119_FNFAF04108_MN16602_sequencing_run_Ruby_IFNAB_Nb_2017_Jan_19_96638_ch445_read1579_strand.fast5	2a88cabf-fbba-4231-9e38-c989b5543d74	445	7875.76	14.735	4.30225	4573	2	3923	8.92675	627	1.45075	0	0	0.0	0.0	0	0	0.0	0.0	0	0.0
mimr_minion_20170120_FNFAF04108_MN16602_sequencing_run_Ruby_IFNAB_Nb_2017_Jan_19_88051_ch279_read1202_strand.fast5	a186db99-09f9-4698-90e2-73516701830c	279	10656.386	11.47525	0.0765	4863	0	4863	11.39875	0	0.0	0	0	0.0	0.0	0	0	0.0	0.0	0	0.0
mimr_minion_20170120_FNFAF04108_MN16602_sequencing_run_Ruby_IFNAB_Nb_2017_Jan_19_88051_ch161_read1668_strand.fast5	5a5c4dbe-7c9a-4cb8-bc95-7ea86742a555	161	12299.36375	11.536	7.02725	1995	2	1995	4.50875	0	0.0	1903	1212	7.2070136070251465	-1.864058494567871	0	0	0.0	0.0	0	0.0
mimr_minion_20170119_FNFAF04108_MN16602_sequencing_run_Ruby_IFNAB_Nb_2017_Jan_19_96638_ch327_read7666_strand.fast5	22db79d7-62c6-4403-a80b-8c878ccb7e7c	327	48331.1105	5.7775	1.601	1866	2	1866	4.1765	0	0.0	1737	1171	7.009426593780518	-2.019451856613159	0	0	0.0	0.0	0	0.0
mimr_minion_20170120_FNFAF04108_MN16602_sequencing_run_Ruby_IFNAB_Nb_2017_Jan_19_88051_ch230_read2294_strand.fast5	5f72e53c-bd3a-4d0b-8453-82aa540a9e2d	230	22447.21625	14.37325	7.884	2730	2	2730	6.48925	0	0.0	2611	1390	6.992310047149658	-1.8210793733596802	0	0	0.0	0.0	0	0.0
mimr_minion_20170120_FNFAF04108_MN16602_sequencing_run_Ruby_IFNAB_Nb_2017_Jan_19_88051_ch117_read917_strand.fast5	a5ac32e2-a03b-48d8-90ce-d9ccd25065b5	117	11317.3015	5.62075	2.1585	1546	2	1546	3.46225	0	0.0	1422	670	4.235982418060303	-2.95304536819458	0	0	0.0	0.0	0	0.0
mimr_minion_20170119_FNFAF04108_MN16602_sequencing_run_Ruby_IFNAB_Nb_2017_Jan_19_96638_ch302_read4644_strand.fast5	4f81bc7d-dfd6-4362-847c-fa1e1d457ab5	302	71269.609	4.8065	2.123	1179	2	1179	2.6835	0	0.0	1153	745	8.739404678344727	-1.557968258857727	0	0	0.0	0.0	0	0.0
mimr_minion_20170120_FNFAF04108_MN16602_sequencing_run_Ruby_IFNAB_Nb_2017_Jan_19_88051_ch224_read2506_strand.fast5	97f534ba-0ff8-4faa-a678-81915f12136d	224	45280.464	34.68675	26.39575	3405	0	3405	8.291	0	0.0	0	0	0.0	0.0	0	0	0.0	0.0	0	0.0
mimr_minion_20170119_FNFAF04108_MN16602_sequencing_run_Ruby_IFNAB_Nb_2017_Jan_19_96638_ch426_read2835_strand.fast5	c9a230f8-e04f-444a-bbf9-488831e6b89d	426	22938.58125	3.4935	0.91925	1110	2	1110	2.57425	0	0.0	1018	598	5.859917163848877	-2.226004123687744	0	0	0.0	0.0	0	0.0
mimr_minion_20170119_FNFAF04108_MN16602_sequencing_run_Ruby_IFNAB_Nb_2017_Jan_19_96638_ch484_read3355_strand.fast5	de5a6a11-c9ef-4119-93c8-b8f98c9ef76f	484	45297.638	3.6135	0.6505	1314	2	1314	2.963	0	0.0	1210	714	4.830169677734375	-2.5641021728515625	0	0	0.0	0.0	0	0.0
mimr_minion_20170119_FNFAF04108_MN16602_sequencing_run_Ruby_IFNAB_Nb_2017_Jan_19_96638_ch132_read8555_strand.fast5	fe0d0111-725c-4555-9208-09ac614b26f1	132	33743.4645	2.83275	0.0975	1245	2	1245	2.73525	0	0.0	1182	779	7.197744369506836	-1.8686920404434204	0	0	0.0	0.0	0	0.0
mimr_minion_20170119_FNFAF04108_MN16602_sequencing_run_Ruby_IFNAB_Nb_2017_Jan_19_96638_ch379_read51_strand.fast5	da24cb2c-02ba-4bd7-99d5-9cb5151b3bdf	379	188.86475	7.203	2.1685	2194	2	2194	5.0345	0	0.0	2038	1168	7.492167949676514	-1.7753087282180786	0	0	0.0	0.0	0	0.0
mimr_minion_20170120_FNFAF04108_MN16602_sequencing_run_Ruby_IFNAB_Nb_2017_Jan_19_88051_ch161_read2754_strand.fast5	a82dbfe9-98c9-40e7-aaa4-17bdbe29bb7b	161	23251.96075	2.5815	0.2955	999	2	999	2.286	0	0.0	972	624	7.908910751342773	-1.6964268684387207	0	0	0.0	0.0	0	0.0
mimr_minion_20170119_FNFAF04108_MN16602_sequencing_run_Ruby_IFNAB_Nb_2017_Jan_19_96638_ch110_read3640_strand.fast5	41057438-e425-4619-ac89-f30675b54fd6	110	32526.59975	4.6675	1.95725	1154	2	1154	2.71025	0	0.0	1090	569	6.724806308746338	-1.754270076751709	0	0	0.0	0.0	0	0.0
mimr_minion_20170120_FNFAF04108_MN16602_sequencing_run_Ruby_IFNAB_Nb_2017_Jan_19_88051_ch504_read67396_strand.fast5	b4baec43-cdd6-4b36-ad64-d86e9c5b2bb2	504	22208.079	1.2575	-1	0	0	0	0.0	0	0.0	0	0	0.0	0.0	0	0	0.0	0.0	0	0.0
mimr_minion_20170120_FNFAF04108_MN16602_sequencing_run_Ruby_IFNAB_Nb_2017_Jan_19_88051_ch261_read14741_strand.fast5	5b5f6dee-f518-4d22-84d8-e4e723f35927	261	39654.9875	6.32575	1.7385	2099	2	2099	4.58725	0	0.0	2025	1332	6.255068302154541	-2.2113373279571533	0	0	0.0	0.0	0	0.0
mimr_minion_20170119_FNFAF04108_MN16602_sequencing_run_Ruby_IFNAB_Nb_2017_Jan_19_96638_ch103_read259_strand.fast5	26d9f444-d31c-40f1-9ad6-0b2605020cf2	103	3372.801	2.3315	0.18325	987	2	987	2.14825	0	0.0	935	568	5.557461738586426	-2.28538179397583	0	0	0.0	0.0	0	0.0
mimr_minion_20170120_FNFAF04108_MN16602_sequencing_run_Ruby_IFNAB_Nb_2017_Jan_19_88051_ch375_read1929_strand.fast5	3a0fce34-99a9-44ce-b8a2-44efa656ccac	375	20153.74725	15.01325	11.90525	1343	2	1343	3.108	0	0.0	1250	655	6.03539514541626	-2.1448235511779785	0	0	0.0	0.0	0	0.0
mimr_minion_20170119_FNFAF04108_MN16602_sequencing_run_Ruby_IFNAB_Nb_2017_Jan_19_96638_ch122_read839_strand.fast5	74aeb60c-7aa0-4ac4-b909-b374090b21a9	122	14791.39375	7.49	2.243	2214	2	2214	5.247	0	0.0	2059	1190	7.361520290374756	-1.7843230962753296	0	0	0.0	0.0	0	0.0
mimr_minion_20170120_FNFAF04108_MN16602_sequencing_run_Ruby_IFNAB_Nb_2017_Jan_19_88051_ch293_read1241_strand.fast5	b1c64a50-e656-48a9-9d8b-97c85e507afa	293	17849.9415	34.112	28.631	2387	2	2387	5.481	0	0.0	2213	1257	5.794291973114014	-2.3139617443084717	0	0	0.0	0.0	0	0.0
mimr_minion_20170119_FNFAF04108_MN16602_sequencing_run_Ruby_IFNAB_Nb_2017_Jan_19_96638_ch158_read6311_strand.fast5	989dfec5-663e-41af-b244-580398044488	158	43488.1445	3.70925	0.50025	1436	2	1436	3.209	0	0.0	1357	799	4.931765556335449	-2.525848627090454	0	0	0.0	0.0	0	0.0
mimr_minion_20170119_FNFAF04108_MN16602_sequencing_run_Ruby_IFNAB_Nb_2017_Jan_19_96638_ch66_read8578_strand.fast5	0bb81113-eb32-4583-878e-bdbd3aa76375	66	32309.27175	1.02375	0.0	420	2	420	1.02375	0	0.0	380	207	7.281147480010986	-1.4922183752059937	0	0	0.0	0.0	0	0.0
mimr_minion_20170119_FNFAF04108_MN16602_sequencing_run_Ruby_IFNAB_Nb_2017_Jan_19_96638_ch35_read2413_strand.fast5	88bcd13b-2789-4dfd-93d1-7733be254f41	35	46256.02475	8.0795	2.137	2573	2	2573	5.9425	0	0.0	2363	1493	6.184433937072754	-2.2168076038360596	0	0	0.0	0.0	0	0.0
mimr_minion_20170120_FNFAF04108_MN16602_sequencing_run_Ruby_IFNAB_Nb_2017_Jan_19_88051_ch364_read1070_strand.fast5	67423cd6-7671-4d96-9892-1d8591e18ecd	364	14708.385	9.7345	4.85975	2222	2	2222	4.87475	0	0.0	2051	1270	5.798667907714844	-2.3005313873291016	0	0	0.0	0.0	0	0.0
mimr_minion_20170119_FNFAF04108_MN16602_sequencing_run_Ruby_IFNAB_Nb_2017_Jan_19_96638_ch436_read1272_strand.fast5	e9447f60-6120-404b-9945-1a56e585eff5	436	18168.5245	8.68425	3.8045	2118	2	2118	4.87975	0	0.0	2065	1240	7.84528923034668	-1.7010403871536255	0	0	0.0	0.0	0	0.0
mimr_minion_20170120_FNFAF04108_MN16602_sequencing_run_Ruby_IFNAB_Nb_2017_Jan_19_88051_ch475_read1195_strand.fast5	3cb0d8d3-0dc6-4171-a78a-54dc9b7774e1	475	14535.88425	10.8865	7.95525	1194	2	1194	2.93125	0	0.0	1174	668	8.514322280883789	-1.4837367534637451	0	0	0.0	0.0	0	0.0
mimr_minion_20170119_FNFAF04108_MN16602_sequencing_run_Ruby_IFNAB_Nb_2017_Jan_19_96638_ch319_read7969_strand.fast5	79e2e773-8fdc-403d-a824-24eff145efdb	319	30254.107	9.65775	3.58775	2356	0	2356	6.07	0	0.0	0	0	0.0	0.0	0	0	0.0	0.0	0	0.0
mimr_minion_20170119_FNFAF04108_MN16602_sequencing_run_Ruby_IFNAB_Nb_2017_Jan_19_96638_ch307_read5316_strand.fast5	a5b800bf-0a8d-455d-800a-d9411f21f7ec	307	63324.27125	6.6565	1.80925	2134	2	2134	4.84725	0	0.0	2035	1196	6.471787452697754	-2.0515024662017822	0	0	0.0	0.0	0	0.0
mimr_minion_20170119_FNFAF04108_MN16602_sequencing_run_Ruby_IFNAB_Nb_2017_Jan_19_96638_ch227_read317_strand.fast5	598dec6f-bb9c-4f92-ace9-1c309b51781a	227	2802.25725	3.773	1.25075	1076	2	1076	2.52225	0	0.0	968	491	4.47177267074585	-2.631108045578003	0	0	0.0	0.0	0	0.0
mimr_minion_20170119_FNFAF04108_MN16602_sequencing_run_Ruby_IFNAB_Nb_2017_Jan_19_96638_ch485_read8547_strand.fast5	2e5de380-911b-4557-b3fb-594bfec1e2f5	485	50131.90675	4.197	0.212	1843	2	1843	3.985	0	0.0	1735	1101	5.399942398071289	-2.4092657566070557	0	0	0.0	0.0	0	0.0
mimr_minion_20170119_FNFAF04108_MN16602_sequencing_run_Ruby_IFNAB_Nb_2017_Jan_19_96638_ch243_read1287_strand.fast5	27aa30a4-ab63-4e74-bc16-b84701ee2f8a	243	8095.0995	12.50075	7.3255	2293	2	2293	5.17525	0	0.0	2135	983	5.08759880065918	-2.357696771621704	0	0	0.0	0.0	0	0.0
mimr_minion_20170120_FNFAF04108_MN16602_sequencing_run_Ruby_IFNAB_Nb_2017_Jan_19_88051_ch400_read12225_strand.fast5	4d764e93-c1e8-4b9b-8f24-903a92b4ba04	400	50761.065	5.6695	0.618	2171	0	2171	5.0515	0	0.0	0	0	0.0	0.0	0	0	0.0	0.0	0	0.0
mimr_minion_20170119_FNFAF04108_MN16602_sequencing_run_Ruby_IFNAB_Nb_2017_Jan_19_96638_ch151_read5643_strand.fast5	e77bae3e-31d9-4bee-91b6-5e61f046b58f	151	44170.9515	1.72125	0.07425	713	2	713	1.647	0	0.0	634	399	5.7133684158325195	-2.2157700061798096	0	0	0.0	0.0	0	0.0
mimr_minion_20170119_FNFAF04108_MN16602_sequencing_run_Ruby_IFNAB_Nb_2017_Jan_19_96638_ch220_read2002_strand.fast5	ac6342ce-220b-48f7-bfee-a3c6ac5697e4	220	50029.616	2.647	0.21025	1080	2	1080	2.43675	0	0.0	1041	672	7.86637020111084	-1.7799826860427856	0	0	0.0	0.0	0	0.0
mimr_minion_20170119_FNFAF04108_MN16602_sequencing_run_Ruby_IFNAB_Nb_2017_Jan_19_96638_ch361_read886_strand.fast5	7cbcd038-e346-4f49-8b22-fd3140bd63e5	361	5224.84525	9.62125	4.23	2247	2	2247	5.39125	0	0.0	2136	1213	7.692490577697754	-1.700505018234253	0	0	0.0	0.0	0	0.0
mimr_minion_20170120_FNFAF04108_MN16602_sequencing_run_Ruby_IFNAB_Nb_2017_Jan_19_88051_ch111_read1134_strand.fast5	35c4a6ae-d43b-4ce6-8b10-a35f2fb9566f	111	17582.1055	10.575	4.772	2318	0	2318	5.803	0	0.0	0	0	0.0	0.0	0	0	0.0	0.0	0	0.0
mimr_minion_20170119_FNFAF04108_MN16602_sequencing_run_Ruby_IFNAB_Nb_2017_Jan_19_96638_ch177_read303_strand.fast5	6c508348-e500-49b0-b5af-fa2ea2dff235	177	3717.66875	7.61125	2.19175	2335	2	2335	5.4195	0	0.0	2122	1113	4.819425106048584	-2.570807456970215	0	0	0.0	0.0	0	0.0
mimr_minion_20170119_FNFAF04108_MN16602_sequencing_run_Ruby_IFNAB_Nb_2017_Jan_19_96638_ch205_read3672_strand.fast5	b77282cc-e3bb-4e75-826a-6991c3599f92	205	25174.94625	6.91575	1.26125	2357	2	2357	5.6545	0	0.0	2250	1184	7.473193645477295	-1.6830183267593384	0	0	0.0	0.0	0	0.0
mimr_minion_20170119_FNFAF04108_MN16602_sequencing_run_Ruby_IFNAB_Nb_2017_Jan_19_96638_ch330_read1554_strand.fast5	7bc3262f-1598-401f-ac18-7fe506616fa1	330	8685.93075	1.912	0.057	810	2	810	1.855	0	0.0	776	483	5.864689826965332	-2.177639961242676	0	0	0.0	0.0	0	0.0
mimr_minion_20170119_FNFAF04108_MN16602_sequencing_run_Ruby_IFNAB_Nb_2017_Jan_19_96638_ch223_read88_strand.fast5	8c9312d5-11c4-40f3-91f7-ced429ebcbcc	223	664.4895	2.968	0.4735	1048	2	1048	2.4945	0	0.0	1033	671	9.147253036499023	-1.4647294282913208	0	0	0.0	0.0	0	0.0
mimr_minion_20170119_FNFAF04108_MN16602_sequencing_run_Ruby_IFNAB_Nb_2017_Jan_19_96638_ch498_read1757_strand.fast5	ee93bfee-c141-4f63-b8bc-f6b129f6964e	498	30807.07825	8.49325	3.42075	2265	2	2265	5.0725	0	0.0	2146	1342	6.893607139587402	-1.978671908378601	0	0	0.0	0.0	0	0.0
mimr_minion_20170119_FNFAF04108_MN16602_sequencing_run_Ruby_IFNAB_Nb_2017_Jan_19_96638_ch378_read4884_strand.fast5	e828633b-db49-45a5-baf8-22a67ac31673	378	54554.56225	21.63925	17.04925	2102	2	2102	4.59	0	0.0	1854	1146	5.799000263214111	-2.3188700675964355	0	0	0.0	0.0	0	0.0
mimr_minion_20170119_FNFAF04108_MN16602_sequencing_run_Ruby_IFNAB_Nb_2017_Jan_19_96638_ch237_read505_strand.fast5	de53772a-87a7-4406-8728-b6df628bebd8	237	2833.28225	6.322	0.3655	2539	2	2539	5.9565	0	0.0	2463	1388	8.23448657989502	-1.6614114046096802	0	0	0.0	0.0	0	0.0
mimr_minion_20170119_FNFAF04108_MN16602_sequencing_run_Ruby_IFNAB_Nb_2017_Jan_19_96638_ch261_read11170_strand.fast5	c9132b3a-dc13-4ce8-a343-fe5d0190d0af	261	71869.755	13.359	9.03375	1921	2	1921	4.32525	0	0.0	1827	1076	5.700984954833984	-2.302389621734619	0	0	0.0	0.0	0	0.0
mimr_minion_20170119_FNFAF04108_MN16602_sequencing_run_Ruby_IFNAB_Nb_2017_Jan_19_96638_ch256_read7428_strand.fast5	964d8ddb-b27d-470d-bead-ef69be605125	256	45496.549	5.711	1.7815	1768	2	1768	3.9295	0	0.0	1629	1036	6.0801262855529785	-2.209193706512451	0	0	0.0	0.0	0	0.0
mimr_minion_20170119_FNFAF04108_MN16602_sequencing_run_Ruby_IFNAB_Nb_2017_Jan_19_96638_ch303_read2177_strand.fast5	694ec2f5-761c-4af6-8efc-2fdc1bbb548d	303	30746.9895	6.0195	1.8325	1833	2	1833	4.187	0	0.0	1612	928	5.763705253601074	-2.261333465576172	0	0	0.0	0.0	0	0.0
mimr_minion_20170119_FNFAF04108_MN16602_sequencing_run_Ruby_IFNAB_Nb_2017_Jan_19_96638_ch435_read313_strand.fast5	6ce09180-fbfa-4bcc-9b1f-514cdb4eebe8	435	2427.6425	8.12025	5.13975	1349	2	1349	2.9805	0	0.0	1209	730	4.365543842315674	-2.854429006576538	0	0	0.0	0.0	0	0.0
mimr_minion_20170120_FNFAF04108_MN16602_sequencing_run_Ruby_IFNAB_Nb_2017_Jan_19_88051_ch320_read196_strand.fast5	7764e22e-4122-467b-be40-9ef38fbbee80	320	1810.9425	3.2345	0.98175	996	2	996	2.25275	0	0.0	895	547	5.26490592956543	-2.370060443878174	0	0	0.0	0.0	0	0.0
mimr_minion_20170119_FNFAF04108_MN16602_sequencing_run_Ruby_IFNAB_Nb_2017_Jan_19_96638_ch156_read6330_strand.fast5	964fad90-78f0-4bf8-bdf8-198bfeed9740	156	38746.58	9.214	5.03175	1896	2	1896	4.18225	0	0.0	1824	1208	7.7162699699401855	-1.8465384244918823	0	0	0.0	0.0	0	0.0
mimr_minion_20170119_FNFAF04108_MN16602_sequencing_run_Ruby_IFNAB_Nb_2017_Jan_19_96638_ch448_read1528_strand.fast5	f394bfc1-721b-4c69-ae1d-e85ddbdfa1af	448	14779.15325	5.53	0.1485	2450	2	2450	5.3815	0	0.0	2362	1391	6.499172687530518	-2.069725275039673	0	0	0.0	0.0	0	0.0
mimr_minion_20170120_FNFAF04108_MN16602_sequencing_run_Ruby_IFNAB_Nb_2017_Jan_19_88051_ch306_read68_strand.fast5	43cd97fb-331e-472c-b91c-354f5276d585	306	4916.4535	6.62725	3.30375	1423	2	1423	3.3235	0	0.0	1348	584	6.3878350257873535	-1.8091613054275513	0	0	0.0	0.0	0	0.0
mimr_minion_20170119_FNFAF04108_MN16602_sequencing_run_Ruby_IFNAB_Nb_2017_Jan_19_96638_ch384_read2562_strand.fast5	57372b07-dd49-4b5c-9da7-7a0dec655900	384	15453.57325	2.9605	0.0	1356	2	1356	2.9605	0	0.0	1278	818	7.503692150115967	-1.7933489084243774	0	0	0.0	0.0	0	0.0
mimr_minion_20170120_FNFAF04108_MN16602_sequencing_run_Ruby_IFNAB_Nb_2017_Jan_19_88051_ch119_read1005_strand.fast5	994850ec-c4f1-4f58-a358-be36ff667a1c	119	10052.49775	6.18725	2.06825	1834	2	1834	4.119	0	0.0	1764	1102	7.447948932647705	-1.8805186748504639	0	0	0.0	0.0	0	0.0
mimr_minion_20170120_FNFAF04108_MN16602_sequencing_run_Ruby_IFNAB_Nb_2017_Jan_19_88051_ch152_read278_strand.fast5	a65ba200-f3a5-43e5-a60a-904a27ff8ef0	152	2084.994	5.8945	0.92525	2158	2	2158	4.96925	0	0.0	2032	1250	7.418556213378906	-1.8202027082443237	0	0	0.0	0.0	0	0.0
mimr_minion_20170119_FNFAF04108_MN16602_sequencing_run_Ruby_IFNAB_Nb_2017_Jan_19_96638_ch482_read119_strand.fast5	d7d30bab-c6d0-460d-a668-55d2456d6430	482	1091.43675	8.05675	0.34575	3229	3	3229	7.711	0	0.0	3100	1444	8.334649085998535	-1.4850236177444458	0	0	0.0	0.0	0	0.0
mimr_minion_20170120_FNFAF04108_MN16602_sequencing_run_Ruby_IFNAB_Nb_2017_Jan_19_88051_ch331_read820_strand.fast5	986cde61-cb36-440c-b2a6-e1a2f505255b	331	6543.95375	28.0285	23.4135	2141	2	2141	4.615	0	0.0	2083	1296	5.2922892570495605	-2.422502040863037	0	0	0.0	0.0	0	0.0
mimr_minion_20170119_FNFAF04108_MN16602_sequencing_run_Ruby_IFNAB_Nb_2017_Jan_19_96638_ch40_read3683_strand.fast5	59c271e0-3b0d-4e93-81bc-d9d4fd634cc1	40	30911.691	4.8215	0.27825	1999	2	1999	4.54325	0	0.0	1898	1149	7.059347152709961	-1.8868021965026855	0	0	0.0	0.0	0	0.0
mimr_minion_20170119_FNFAF04108_MN16602_sequencing_run_Ruby_IFNAB_Nb_2017_Jan_19_96638_ch64_read3258_strand.fast5	b173b693-04f1-4099-947a-491c21c32d42	64	17385.4865	15.094	10.68625	1963	2	1963	4.40775	0	0.0	1857	1128	6.868525981903076	-1.911076545715332	0	0	0.0	0.0	0	0.0
mimr_minion_20170119_FNFAF04108_MN16602_sequencing_run_Ruby_IFNAB_Nb_2017_Jan_19_96638_ch102_read6175_strand.fast5	764a8a5d-5829-4755-bd0c-ec1b9847dffd	102	60328.6805	2.26675	0.90625	614	2	614	1.3605	0	0.0	575	381	6.594000816345215	-2.019906997680664	0	0	0.0	0.0	0	0.0
mimr_minion_20170119_FNFAF04108_MN16602_sequencing_run_Ruby_IFNAB_Nb_2017_Jan_19_96638_ch454_read5924_strand.fast5	d7a1bb37-10aa-455e-8cc1-52d22b2a20f1	454	50180.618	8.37	4.6355	1653	2	1653	3.7345	0	0.0	1433	729	4.715567111968994	-2.5862274169921875	0	0	0.0	0.0	0	0.0
mimr_minion_20170119_FNFAF04108_MN16602_sequencing_run_Ruby_IFNAB_Nb_2017_Jan_19_96638_ch72_read5667_strand.fast5	61c976bb-371b-45f4-babb-ba4573dcc60a	72	38513.185	4.89725	0.0655	2191	2	2191	4.83175	0	0.0	2034	1322	6.645709991455078	-2.045013427734375	0	0	0.0	0.0	0	0.0
mimr_minion_20170119_FNFAF04108_MN16602_sequencing_run_Ruby_IFNAB_Nb_2017_Jan_19_96638_ch229_read472_strand.fast5	d358b68a-99bb-4d23-a658-fbca494a3504	229	2616.85725	5.81525	1.8195	1781	2	1781	3.99575	0	0.0	1680	1073	6.349590301513672	-2.1356611251831055	0	0	0.0	0.0	0	0.0
mimr_minion_20170120_FNFAF04108_MN16602_sequencing_run_Ruby_IFNAB_Nb_2017_Jan_19_88051_ch32_read600_strand.fast5	b046cf56-dd90-492e-a08a-debd4ded3dd9	32	6530.0525	4.95	0.7065	1945	2	1945	4.2435	0	0.0	1776	977	4.201077938079834	-2.94953989982605	0	0	0.0	0.0	0	0.0
mimr_minion_20170119_FNFAF04108_MN16602_sequencing_run_Ruby_IFNAB_Nb_2017_Jan_19_96638_ch429_read787_strand.fast5	7e931b4d-90f6-43a6-83eb-24c910a5f7b3	429	3736.4075	7.95525	5.43475	1100	2	1100	2.5205	0	0.0	1044	619	6.247875690460205	-2.056694984436035	0	0	0.0	0.0	0	0.0
mimr_minion_20170119_FNFAF04108_MN16602_sequencing_run_Ruby_IFNAB_Nb_2017_Jan_19_96638_ch491_read1570_strand.fast5	6d02ffd1-8147-456b-829f-e7bb2387d289	491	14492.65625	10.305	5.38775	2184	2	2184	4.91725	0	0.0	2091	1286	6.236855506896973	-2.1446621417999268	0	0	0.0	0.0	0	0.0
mimr_minion_20170119_FNFAF04108_MN16602_sequencing_run_Ruby_IFNAB_Nb_2017_Jan_19_96638_ch498_read488_strand.fast5	69068662-e01e-4a2a-a369-0f202f1726d1	498	2285.65275	6.781	2.73875	1837	2	1837	4.04225	0	0.0	1766	1144	5.841936111450195	-2.319387435913086	0	0	0.0	0.0	0	0.0
mimr_minion_20170119_FNFAF04108_MN16602_sequencing_run_Ruby_IFNAB_Nb_2017_Jan_19_96638_ch393_read459_strand.fast5	c1ecae73-19c9-4a84-a1be-cceb2059a0ae	393	3447.03825	4.26225	0.065	1817	2	1817	4.19725	0	0.0	1611	851	4.711670398712158	-2.728353261947632	0	0	0.0	0.0	0	0.0
mimr_minion_20170119_FNFAF04108_MN16602_sequencing_run_Ruby_IFNAB_Nb_2017_Jan_19_96638_ch132_read8652_strand.fast5	c65820db-7639-4695-9410-4e564b838873	132	34056.5745	4.04875	1.8135	990	2	990	2.23525	0	0.0	961	645	7.872711658477783	-1.8259077072143555	0	0	0.0	0.0	0	0.0
mimr_minion_20170119_FNFAF04108_MN16602_sequencing_run_Ruby_IFNAB_Nb_2017_Jan_19_96638_ch328_read9294_strand.fast5	998d433a-27cd-4b19-9cbd-905ab6dff887	328	68929.796	4.246	1.97875	1052	2	1052	2.26725	0	0.0	963	601	5.218301296234131	-2.4726192951202393	0	0	0.0	0.0	0	0.0
mimr_minion_20170120_FNFAF04108_MN16602_sequencing_run_Ruby_IFNAB_Nb_2017_Jan_19_88051_ch268_read731_strand.fast5	8bc615e0-07f8-4545-8e76-4f5506113bb7	268	6441.04925	8.56675	4.085	1979	2	1979	4.48175	0	0.0	1849	1126	6.171471118927002	-2.097144842147827	0	0	0.0	0.0	0	0.0
mimr_minion_20170120_FNFAF04108_MN16602_sequencing_run_Ruby_IFNAB_Nb_2017_Jan_19_88051_ch81_read1010_strand.fast5	83b54bdb-3db0-459a-a282-4256165fa605	81	6949.0175	5.9285	1.84825	1869	2	1869	4.08025	0	0.0	1761	1036	5.460251808166504	-2.3570101261138916	0	0	0.0	0.0	0	0.0
mimr_minion_20170119_FNFAF04108_MN16602_sequencing_run_Ruby_IFNAB_Nb_2017_Jan_19_96638_ch312_read7404_strand.fast5	71c3e89f-cb08-422d-aa35-2384e44a6fcb	312	71215.574	9.918	5.2425	2045	2	2045	4.6755	0	0.0	1777	818	4.063167095184326	-2.8958916664123535	0	0	0.0	0.0	0	0.0
mimr_minion_20170119_FNFAF04108_MN16602_sequencing_run_Ruby_IFNAB_Nb_2017_Jan_19_96638_ch177_read708_strand.fast5	6c6a7dd1-32ac-4821-94f7-e1c28a3fb318	177	7884.06975	2.9415	0.849	935	2	935	2.0925	0	0.0	838	393	4.187834739685059	-2.699230432510376	0	0	0.0	0.0	0	0.0
mimr_minion_20170119_FNFAF04108_MN16602_sequencing_run_Ruby_IFNAB_Nb_2017_Jan_19_96638_ch142_read3405_strand.fast5	543c0497-8303-4c89-9993-ea402ec05598	142	24303.93975	2.38775	0.99975	638	2	638	1.388	0	0.0	561	284	4.323089599609375	-2.691025733947754	0	0	0.0	0.0	0	0.0
mimr_minion_20170119_FNFAF04108_MN16602_sequencing_run_Ruby_IFNAB_Nb_2017_Jan_19_96638_ch86_read62_strand.fast5	7d9e59ea-410d-460a-a1bf-d96444fbad7e	86	216.76525	3.24925	0.508	1191	2	1191	2.74125	0	0.0	1143	721	7.871743202209473	-1.7253074645996094	0	0	0.0	0.0	0	0.0
mimr_minion_20170119_FNFAF04108_MN16602_sequencing_run_Ruby_IFNAB_Nb_2017_Jan_19_96638_ch374_read32419_strand.fast5	f3dad40e-617f-4677-84d2-f2e861ce8f97	374	35658.0955	8.93425	4.55825	1949	2	1949	4.376	0	0.0	1837	1172	6.893364429473877	-1.984370470046997	0	0	0.0	0.0	0	0.0
mimr_minion_20170119_FNFAF04108_MN16602_sequencing_run_Ruby_IFNAB_Nb_2017_Jan_19_96638_ch172_read3697_strand.fast5	916abca9-9b12-4fe0-ab2b-c91b4fe716d8	172	40556.38725	7.47625	4.65675	1189	2	1189	2.8195	0	0.0	1129	651	8.232343673706055	-1.5599840879440308	0	0	0.0	0.0	0	0.0
mimr_minion_20170119_FNFAF04108_MN16602_sequencing_run_Ruby_IFNAB_Nb_2017_Jan_19_96638_ch16_read1749_strand.fast5	4ac5797f-723f-45e6-a7ed-0721dcdcaeb9	16	12796.5105	6.7375	1.73425	2155	2	2155	5.00325	0	0.0	2061	1386	7.839616298675537	-1.8285619020462036	0	0	0.0	0.0	0	0.0
mimr_minion_20170119_FNFAF04108_MN16602_sequencing_run_Ruby_IFNAB_Nb_2017_Jan_19_96638_ch287_read157_strand.fast5	4edfc954-f9e0-4495-986f-986e2c9550a7	287	688.96575	6.31525	1.91275	1892	2	1892	4.4025	0	0.0	1826	1205	7.616581439971924	-1.7705360651016235	0	0	0.0	0.0	0	0.0
mimr_minion_20170119_FNFAF04108_MN16602_sequencing_run_Ruby_IFNAB_Nb_2017_Jan_19_96638_ch238_read3689_strand.fast5	08538989-2f2a-40bb-85c7-a8ddf865cb65	238	18224.13275	5.2565	0.18625	2299	2	2299	5.07025	0	0.0	2154	1225	5.3684306144714355	-2.3773117065429688	0	0	0.0	0.0	0	0.0
mimr_minion_20170119_FNFAF04108_MN16602_sequencing_run_Ruby_IFNAB_Nb_2017_Jan_19_96638_ch174_read814_strand.fast5	c43b7e19-e67f-428f-844a-0fbda0a94f25	174	6490.666	2.89725	0.0525	1294	2	1294	2.84475	0	0.0	1218	617	5.764196872711182	-2.057335615158081	0	0	0.0	0.0	0	0.0
mimr_minion_20170119_FNFAF04108_MN16602_sequencing_run_Ruby_IFNAB_Nb_2017_Jan_19_96638_ch406_read2098_strand.fast5	70f38f7e-c980-4a11-b42f-3f9bc2f8c9a8	406	44682.1555	8.17875	2.9485	2240	0	2240	5.23025	0	0.0	0	0	0.0	0.0	0	0	0.0	0.0	0	0.0
mimr_minion_20170119_FNFAF04108_MN16602_sequencing_run_Ruby_IFNAB_Nb_2017_Jan_19_96638_ch14_read2827_strand.fast5	4abd3732-b688-438d-ae6c-679d72328df0	14	36096.98725	3.95375	0.0	1790	2	1790	3.95375	0	0.0	1571	1049	5.833202838897705	-2.38004994392395	0	0	0.0	0.0	0	0.0
mimr_minion_20170119_FNFAF04108_MN16602_sequencing_run_Ruby_IFNAB_Nb_2017_Jan_19_96638_ch314_read2634_strand.fast5	eb39e43a-33cf-400a-9fe9-90cd26ee8fe1	314	35251.53475	6.46525	1.542	2124	2	2124	4.92325	0	0.0	2064	1204	7.7572150230407715	-1.6748276948928833	0	0	0.0	0.0	0	0.0
mimr_minion_20170120_FNFAF04108_MN16602_sequencing_run_Ruby_IFNAB_Nb_2017_Jan_19_88051_ch192_read4524_strand.fast5	a11176cb-c056-4d2c-b482-49a0b7f769cb	192	34715.105	3.256	0.639	1159	2	1159	2.617	0	0.0	1102	703	6.754873275756836	-1.9748579263687134	0	0	0.0	0.0	0	0.0
mimr_minion_20170119_FNFAF04108_MN16602_sequencing_run_Ruby_IFNAB_Nb_2017_Jan_19_96638_ch296_read2848_strand.fast5	98c85558-00f6-44f6-944e-a89c012cc721	296	25907.7375	3.5785	1.029	1118	2	1118	2.5495	0	0.0	1047	607	7.154677391052246	-1.7993247509002686	0	0	0.0	0.0	0	0.0
mimr_minion_20170119_FNFAF04108_MN16602_sequencing_run_Ruby_IFNAB_Nb_2017_Jan_19_96638_ch509_read9900_strand.fast5	88cbfc27-dcbf-49e7-8c1f-3a4971a7077c	509	32387.1925	3.1955	1.053	964	2	964	2.1425	0	0.0	925	625	7.30226993560791	-1.8108218908309937	0	0	0.0	0.0	0	0.0
mimr_minion_20170119_FNFAF04108_MN16602_sequencing_run_Ruby_IFNAB_Nb_2017_Jan_19_96638_ch75_read5831_strand.fast5	61e3db75-e8f5-473b-8884-ce440d7b5f49	75	23968.43625	6.7485	2.07075	1891	2	206	0.5285	1665	4.098	0	0	0.0	0.0	0	0	0.0	0.0	0	0.0
mimr_minion_20170119_FNFAF04108_MN16602_sequencing_run_Ruby_IFNAB_Nb_2017_Jan_19_96638_ch6_read2825_strand.fast5	5ab6f17a-2c1c-429d-9b15-39f859f77282	6	26634.7015	3.73725	2.022	755	0	82	0.19825	664	1.50125	0	0	0.0	0.0	0	0	0.0	0.0	0	0.0
mimr_minion_20170120_FNFAF04108_MN16602_sequencing_run_Ruby_IFNAB_Nb_2017_Jan_19_88051_ch485_read625_strand.fast5	24510242-e6f0-4215-b1b7-a084f283bcf5	485	21455.63225	14.0045	8.331	2638	2	2638	5.6735	0	0.0	2399	1214	3.8159704208374023	-3.1409778594970703	0	0	0.0	0.0	0	0.0
mimr_minion_20170120_FNFAF04108_MN16602_sequencing_run_Ruby_IFNAB_Nb_2017_Jan_19_88051_ch358_read4261_strand.fast5	ef4ce392-8830-490d-a93a-34899299ec7a	358	25343.39925	4.48975	0.8425	1624	2	1624	3.64725	0	0.0	1452	714	4.275108337402344	-2.8318026065826416	0	0	0.0	0.0	0	0.0
mimr_minion_20170119_FNFAF04108_MN16602_sequencing_run_Ruby_IFNAB_Nb_2017_Jan_19_96638_ch162_read4074_strand.fast5	8f407ae0-d589-4ea9-92da-286aec8c2ab3	162	39031.2745	11.54825	7.408	1872	2	1872	4.14025	0	0.0	1759	1152	6.865344524383545	-1.9976073503494263	0	0	0.0	0.0	0	0.0
mimr_minion_20170119_FNFAF04108_MN16602_sequencing_run_Ruby_IFNAB_Nb_2017_Jan_19_96638_ch151_read524_strand.fast5	e91da9ef-b16a-49da-83d1-d9b0c9c51930	151	2906.33025	5.78775	1.10475	2078	2	2078	4.683	0	0.0	1885	1075	6.1681132316589355	-2.1228883266448975	0	0	0.0	0.0	0	0.0
mimr_minion_20170119_FNFAF04108_MN16602_sequencing_run_Ruby_IFNAB_Nb_2017_Jan_19_96638_ch451_read4006_strand.fast5	4a565e14-3400-45ee-b3c6-af5848d36de1	451	24018.9725	4.3965	0.7775	1653	2	1653	3.619	0	0.0	1513	1023	5.930981636047363	-2.3274078369140625	0	0	0.0	0.0	0	0.0
mimr_minion_20170119_FNFAF04108_MN16602_sequencing_run_Ruby_IFNAB_Nb_2017_Jan_19_96638_ch291_read7467_strand.fast5	fbf483ed-f61d-4a3a-86dd-3f8a41c47169	291	60485.37975	16.98975	13.6835	1498	2	1498	3.30625	0	0.0	1419	937	7.064886569976807	-1.9385102987289429	0	0	0.0	0.0	0	0.0
mimr_minion_20170120_FNFAF04108_MN16602_sequencing_run_Ruby_IFNAB_Nb_2017_Jan_19_88051_ch54_read542_strand.fast5	d2a27d42-12c1-4a36-889d-5215de64b847	54	7630.902	4.68925	1.75625	1313	2	1313	2.933	0	0.0	1246	729	6.502656936645508	-2.0196237564086914	0	0	0.0	0.0	0	0.0
mimr_minion_20170119_FNFAF04108_MN16602_sequencing_run_Ruby_IFNAB_Nb_2017_Jan_19_96638_ch510_read3384_strand.fast5	d8990daf-0da5-4e5e-94cf-0d4540c2a046	510	25301.40275	4.85075	2.62225	1011	2	1011	2.2285	0	0.0	973	671	8.237967491149902	-1.708318829536438	0	0	0.0	0.0	0	0.0
mimr_minion_20170119_FNFAF04108_MN16602_sequencing_run_Ruby_IFNAB_Nb_2017_Jan_19_96638_ch262_read4904_strand.fast5	d3803143-2993-47e6-9b1f-8cfcbec1ca52	262	34234.30625	6.6615	2.727	1844	2	1844	3.9345	0	0.0	1708	1038	5.061657905578613	-2.567617893218994	0	0	0.0	0.0	0	0.0
mimr_minion_20170119_FNFAF04108_MN16602_sequencing_run_Ruby_IFNAB_Nb_2017_Jan_19_96638_ch240_read1584_strand.fast5	5a516668-fde0-4750-86e5-f3affb002242	240	17008.58075	4.62925	0.49875	1861	2	1861	4.1305	0	0.0	1652	1044	6.2626190185546875	-2.1383609771728516	0	0	0.0	0.0	0	0.0
mimr_minion_20170119_FNFAF04108_MN16602_sequencing_run_Ruby_IFNAB_Nb_2017_Jan_19_96638_ch353_read6069_strand.fast5	09806c00-9ad1-4af6-8457-abce34f64531	353	57355.75525	6.43275	3.894	1113	2	1113	2.53875	0	0.0	981	596	7.3447699546813965	-1.8512790203094482	0	0	0.0	0.0	0	0.0
mimr_minion_20170119_FNFAF04108_MN16602_sequencing_run_Ruby_IFNAB_Nb_2017_Jan_19_96638_ch454_read5031_strand.fast5	d887e61c-eb7b-4e18-8720-7cd4cefa04a0	454	40480.837	32.5365	1.5085	11818	2	10032	27.16125	1752	3.794	0	0	0.0	0.0	0	0	0.0	0.0	0	0.0
mimr_minion_20170120_FNFAF04108_MN16602_sequencing_run_Ruby_IFNAB_Nb_2017_Jan_19_88051_ch267_read2253_strand.fast5	5b454e6c-c532-435b-b15d-d2614a7b456e	267	14213.39	6.79125	2.676	1864	2	1864	4.11525	0	0.0	1728	1081	5.95763635635376	-2.201387882232666	0	0	0.0	0.0	0	0.0
mimr_minion_20170119_FNFAF04108_MN16602_sequencing_run_Ruby_IFNAB_Nb_2017_Jan_19_96638_ch349_read2889_strand.fast5	624597bf-0425-4b2f-89dd-cffb27b622ae	349	23630.5965	4.9255	0.10575	2191	2	2191	4.81975	0	0.0	1877	935	4.633335590362549	-2.6083390712738037	0	0	0.0	0.0	0	0.0
mimr_minion_20170119_FNFAF04108_MN16602_sequencing_run_Ruby_IFNAB_Nb_2017_Jan_19_96638_ch120_read2849_strand.fast5	46f7aa30-5851-4323-9081-6c9ccaffc9e8	120	26710.95175	9.18175	6.9985	978	2	978	2.18325	0	0.0	945	686	7.46297025680542	-1.8836003541946411	0	0	0.0	0.0	0	0.0
mimr_minion_20170119_FNFAF04108_MN16602_sequencing_run_Ruby_IFNAB_Nb_2017_Jan_19_96638_ch63_read4180_strand.fast5	4655ff95-a253-427a-9a52-a20f142d6464	63	29055.27225	9.05425	3.88225	2163	2	2163	5.172	0	0.0	2060	1069	5.880550861358643	-2.18015456199646	0	0	0.0	0.0	0	0.0
mimr_minion_20170119_FNFAF04108_MN16602_sequencing_run_Ruby_IFNAB_Nb_2017_Jan_19_96638_ch498_read925_strand.fast5	620af780-0026-485c-ba4c-6e1f5f99a3fe	498	4487.64075	7.77275	2.33175	2333	2	2333	5.441	0	0.0	2206	1382	7.676600933074951	-1.7904398441314697	0	0	0.0	0.0	0	0.0
mimr_minion_20170119_FNFAF04108_MN16602_sequencing_run_Ruby_IFNAB_Nb_2017_Jan_19_96638_ch384_read2858_strand.fast5	df0daf77-67e7-45e3-9398-a51bc81c3530	384	17176.59175	2.951	0.21	1176	2	1176	2.741	0	0.0	1136	679	8.30260944366455	-1.6066385507583618	0	0	0.0	0.0	0	0.0
mimr_minion_20170119_FNFAF04108_MN16602_sequencing_run_Ruby_IFNAB_Nb_2017_Jan_19_96638_ch7_read10447_strand.fast5	500ebaa1-eb93-4760-9d91-abf37abe3242	7	27170.649	5.414	2.91825	1060	2	1060	2.49575	0	0.0	977	639	7.266817092895508	-1.8764386177062988	0	0	0.0	0.0	0	0.0
mimr_minion_20170119_FNFAF04108_MN16602_sequencing_run_Ruby_IFNAB_Nb_2017_Jan_19_96638_ch169_read7974_strand.fast5	b542e54c-bde5-4204-aea7-8077c3e28e8e	169	48243.7535	2.7635	0.67225	859	2	859	2.09125	0	0.0	824	526	7.648038387298584	-1.6544926166534424	0	0	0.0	0.0	0	0.0
mimr_minion_20170119_FNFAF04108_MN16602_sequencing_run_Ruby_IFNAB_Nb_2017_Jan_19_96638_ch301_read2174_strand.fast5	5817de81-b515-4721-add7-ed013f05c9e3	301	72871.366	6.348	0.633	2491	2	2491	5.715	0	0.0	2381	1329	6.764991283416748	-1.9171148538589478	0	0	0.0	0.0	0	0.0
mimr_minion_20170119_FNFAF04108_MN16602_sequencing_run_Ruby_IFNAB_Nb_2017_Jan_19_96638_ch182_read1988_strand.fast5	9de3cd79-d6a4-4847-87bb-d6b6608ee613	182	11225.102	6.93225	1.7035	2251	2	2251	5.22875	0	0.0	2110	1191	6.47401237487793	-2.0108447074890137	0	0	0.0	0.0	0	0.0
mimr_minion_20170120_FNFAF04108_MN16602_sequencing_run_Ruby_IFNAB_Nb_2017_Jan_19_88051_ch30_read1806_strand.fast5	d512801d-8a0c-4688-ae09-5271f7c65297	30	11361.61575	6.19925	0.2355	2610	2	2610	5.96375	0	0.0	2297	1345	5.781113624572754	-2.4194130897521973	0	0	0.0	0.0	0	0.0
mimr_minion_20170119_FNFAF04108_MN16602_sequencing_run_Ruby_IFNAB_Nb_2017_Jan_19_96638_ch420_read3615_strand.fast5	740d6c7f-0b10-4d38-ba97-c0526ef6dd0a	420	19973.26575	11.101	8.5575	1169	2	1169	2.5435	0	0.0	1072	587	6.126314640045166	-2.0585474967956543	0	0	0.0	0.0	0	0.0
mimr_minion_20170119_FNFAF04108_MN16602_sequencing_run_Ruby_IFNAB_Nb_2017_Jan_19_96638_ch453_read1791_strand.fast5	a280ecda-1e5a-4dd0-96de-92088d0fe0db	453	27192.2365	4.46575	0.34375	1824	2	1824	4.122	0	0.0	1641	976	5.825730800628662	-2.230567216873169	0	0	0.0	0.0	0	0.0
mimr_minion_20170120_FNFAF04108_MN16602_sequencing_run_Ruby_IFNAB_Nb_2017_Jan_19_88051_ch307_read1429_strand.fast5	b6a4c8e0-1b42-43c3-a380-f029c1238cfe	307	28821.634	5.81875	0.31575	2306	2	2306	5.503	0	0.0	2066	969	5.623623847961426	-2.1395177841186523	0	0	0.0	0.0	0	0.0
mimr_minion_20170119_FNFAF04108_MN16602_mux_scan_Ruby_IFNAB_Nb_2017_Jan_19_77278_ch502_read8_strand.fast5	5f4b5fd7-7276-48cf-9552-f5d0bc45a821	502	80.18675	2.43225	0.10275	1051	2	1051	2.3295	0	0.0	1011	530	5.888460159301758	-2.0751991271972656	0	0	0.0	0.0	0	0.0
mimr_minion_20170119_FNFAF04108_MN16602_sequencing_run_Ruby_IFNAB_Nb_2017_Jan_19_96638_ch92_read48_strand.fast5	4ddb8516-1df0-4b89-9520-b0acaab6c176	92	609.6155	17.61675	13.209	1940	2	1940	4.40775	0	0.0	1740	1009	5.885341644287109	-2.255744218826294	0	0	0.0	0.0	0	0.0
mimr_minion_20170119_FNFAF04108_MN16602_sequencing_run_Ruby_IFNAB_Nb_2017_Jan_19_96638_ch3_read2823_strand.fast5	95c9050c-b849-4927-a0a7-77db808a1df9	3	12897.88875	7.35475	0.884	2857	2	2857	6.47075	0	0.0	2777	1675	7.650360107421875	-1.7606308460235596	0	0	0.0	0.0	0	0.0
mimr_minion_20170119_FNFAF04108_MN16602_sequencing_run_Ruby_IFNAB_Nb_2017_Jan_19_96638_ch52_read5343_strand.fast5	e8c92771-8adc-48ad-8bc1-c8466f704803	52	48641.188	8.113	5.131	1366	2	1366	2.982	0	0.0	1275	816	5.999844074249268	-2.219282388687134	0	0	0.0	0.0	0	0.0
mimr_minion_20170119_FNFAF04108_MN16602_sequencing_run_Ruby_IFNAB_Nb_2017_Jan_19_96638_ch479_read3271_strand.fast5	8ce3800e-03a9-4230-a9e3-ca9bdee447a1	479	18892.878	8.1025	2.6445	2382	2	2382	5.458	0	0.0	2296	1354	7.34740686416626	-1.8209730386734009	0	0	0.0	0.0	0	0.0
mimr_minion_20170119_FNFAF04108_MN16602_sequencing_run_Ruby_IFNAB_Nb_2017_Jan_19_96638_ch205_read4738_strand.fast5	1bd60d71-50c1-40ee-9353-9ed7dc31224c	205	33457.415	4.95875	0.1185	2046	2	2046	4.84025	0	0.0	1899	1098	6.478109836578369	-2.0830814838409424	0	0	0.0	0.0	0	0.0
mimr_minion_20170120_FNFAF04108_MN16602_sequencing_run_Ruby_IFNAB_Nb_2017_Jan_19_88051_ch271_read32_strand.fast5	739e8351-2bd6-4b1e-b4db-b2864a608f4a	271	184.09225	6.0855	2.94525	1384	2	1384	3.14025	0	0.0	1299	794	6.302715301513672	-2.101067304611206	0	0	0.0	0.0	0	0.0
mimr_minion_20170119_FNFAF04108_MN16602_sequencing_run_Ruby_IFNAB_Nb_2017_Jan_19_96638_ch498_read1371_strand.fast5	852750a1-05a6-4b93-bf29-202a09f9765b	498	7284.7575	4.777	0.66625	1855	2	1855	4.11075	0	0.0	1762	1126	5.827148914337158	-2.2473859786987305	0	0	0.0	0.0	0	0.0
mimr_minion_20170119_FNFAF04108_MN16602_sequencing_run_Ruby_IFNAB_Nb_2017_Jan_19_96638_ch266_read5652_strand.fast5	bf2ca50f-559a-4bf5-95d3-2b4261135927	266	32010.169	6.1755	0.2625	2572	0	257	0.62275	2310	5.27925	0	0	0.0	0.0	0	0	0.0	0.0	0	0.0
mimr_minion_20170119_FNFAF04108_MN16602_sequencing_run_Ruby_IFNAB_Nb_2017_Jan_19_96638_ch378_read430_strand.fast5	b38f922d-f17f-4af8-9529-c303dd5cd04a	378	2418.71125	8.26175	3.119	2196	2	2196	5.14275	0	0.0	2131	1286	8.621903419494629	-1.527515172958374	0	0	0.0	0.0	0	0.0
mimr_minion_20170119_FNFAF04108_MN16602_sequencing_run_Ruby_IFNAB_Nb_2017_Jan_19_96638_ch263_read5294_strand.fast5	ee849242-f6a5-44f9-a34e-216319acce9b	263	45225.003	11.31575	0.0245	4630	0	4630	11.29125	0	0.0	0	0	0.0	0.0	0	0	0.0	0.0	0	0.0
mimr_minion_20170119_FNFAF04108_MN16602_sequencing_run_Ruby_IFNAB_Nb_2017_Jan_19_96638_ch13_read969_strand.fast5	b1375a5d-da3b-4f78-bd82-f859b4d544c2	13	34124.32	5.56975	1.54175	1804	2	1804	4.028	0	0.0	1728	1154	6.54130744934082	-2.078732490539551	0	0	0.0	0.0	0	0.0
mimr_minion_20170119_FNFAF04108_MN16602_sequencing_run_Ruby_IFNAB_Nb_2017_Jan_19_96638_ch204_read6653_strand.fast5	71f65c57-788e-4cf5-a4d2-c69b888e1385	204	54863.81725	6.498	2.62325	1720	2	1720	3.87475	0	0.0	1634	1118	6.456985950469971	-2.134551525115967	0	0	0.0	0.0	0	0.0
mimr_minion_20170119_FNFAF04108_MN16602_sequencing_run_Ruby_IFNAB_Nb_2017_Jan_19_96638_ch339_read1475_strand.fast5	d3426f06-58c7-4ed8-acb0-2509babc6f95	339	59741.08875	6.29625	0.957	2454	2	2454	5.33925	0	0.0	2151	1209	4.649453639984131	-2.760186195373535	0	0	0.0	0.0	0	0.0
mimr_minion_20170120_FNFAF04108_MN16602_sequencing_run_Ruby_IFNAB_Nb_2017_Jan_19_88051_ch154_read889_strand.fast5	b71385f0-117b-4143-a862-c8081d7aefc1	154	29846.87575	4.19625	1.61225	1147	2	1147	2.584	0	0.0	1096	687	5.974697589874268	-2.1969852447509766	0	0	0.0	0.0	0	0.0
mimr_minion_20170119_FNFAF04108_MN16602_sequencing_run_Ruby_IFNAB_Nb_2017_Jan_19_96638_ch50_read3171_strand.fast5	c524041c-cce1-427f-90ac-009cecc3c6be	50	25396.4865	2.9445	0.39025	1169	2	1169	2.55425	0	0.0	1085	667	6.23038387298584	-2.0842700004577637	0	0	0.0	0.0	0	0.0
mimr_minion_20170120_FNFAF04108_MN16602_sequencing_run_Ruby_IFNAB_Nb_2017_Jan_19_88051_ch420_read310_strand.fast5	4d8a42ab-a5c1-4b25-b510-064ab1d748e8	420	3959.355	19.94775	16.56125	1469	2	1469	3.3865	0	0.0	1384	748	5.681646823883057	-2.196072816848755	0	0	0.0	0.0	0	0.0
mimr_minion_20170119_FNFAF04108_MN16602_sequencing_run_Ruby_IFNAB_Nb_2017_Jan_19_96638_ch14_read748_strand.fast5	f04e366d-9474-453a-9836-00a4c46296fc	14	4275.384	4.407	1.81825	1080	2	1080	2.58875	0	0.0	1038	612	7.919243812561035	-1.6272616386413574	0	0	0.0	0.0	0	0.0
mimr_minion_20170119_FNFAF04108_MN16602_sequencing_run_Ruby_IFNAB_Nb_2017_Jan_19_96638_ch216_read5134_strand.fast5	e61760b7-ecad-465d-97eb-17776f6910c2	216	44920.22125	3.13025	0.33425	1241	2	1241	2.796	0	0.0	1159	671	5.535658836364746	-2.2622575759887695	0	0	0.0	0.0	0	0.0
mimr_minion_20170119_FNFAF04108_MN16602_sequencing_run_Ruby_IFNAB_Nb_2017_Jan_19_96638_ch47_read2125_strand.fast5	cabc8263-ac31-4aa6-b846-d4b013f2751b	47	45524.2535	8.98375	3.132	2587	2	2587	5.85175	0	0.0	2390	1137	4.122503280639648	-2.8936641216278076	0	0	0.0	0.0	0	0.0
mimr_minion_20170120_FNFAF04108_MN16602_sequencing_run_Ruby_IFNAB_Nb_2017_Jan_19_88051_ch276_read761_strand.fast5	d473f938-252b-4c7d-8055-b2ab18ba244f	276	8206.38025	4.2295	2.0135	993	2	993	2.216	0	0.0	946	530	6.348280906677246	-1.9642646312713623	0	0	0.0	0.0	0	0.0
mimr_minion_20170119_FNFAF04108_MN16602_sequencing_run_Ruby_IFNAB_Nb_2017_Jan_19_96638_ch374_read33494_strand.fast5	c5bbecde-537e-4ba7-898e-4f4db8acc435	374	41802.9015	7.47925	1.512	2564	2	2564	5.96725	0	0.0	2365	1319	6.694228649139404	-1.9604895114898682	0	0	0.0	0.0	0	0.0
mimr_minion_20170119_FNFAF04108_MN16602_sequencing_run_Ruby_IFNAB_Nb_2017_Jan_19_96638_ch443_read1381_strand.fast5	e4f3de45-fa11-4cf4-846c-9d07b2c2ee7c	443	7435.94	6.52425	2.98925	1537	2	1537	3.535	0	0.0	1330	761	5.066213130950928	-2.474839687347412	0	0	0.0	0.0	0	0.0
mimr_minion_20170119_FNFAF04108_MN16602_sequencing_run_Ruby_IFNAB_Nb_2017_Jan_19_96638_ch177_read392_strand.fast5	3e710040-781a-4c42-bdd3-b14e619898f0	177	4939.2075	2.8915	0.7895	942	2	942	2.102	0	0.0	862	509	5.0564703941345215	-2.3544373512268066	0	0	0.0	0.0	0	0.0
mimr_minion_20170119_FNFAF04108_MN16602_sequencing_run_Ruby_IFNAB_Nb_2017_Jan_19_96638_ch424_read6753_strand.fast5	4ced4140-443f-4ca8-8106-6458ef3e3922	424	53544.333	6.43725	4.86925	705	2	705	1.568	0	0.0	658	441	6.429447174072266	-2.1148886680603027	0	0	0.0	0.0	0	0.0
mimr_minion_20170119_FNFAF04108_MN16602_sequencing_run_Ruby_IFNAB_Nb_2017_Jan_19_96638_ch430_read7573_strand.fast5	ffd59668-0ac7-4c86-a1d7-2e6289bb6521	430	26486.1275	3.71875	1.4445	984	2	984	2.27425	0	0.0	957	657	7.92673397064209	-1.706333875656128	0	0	0.0	0.0	0	0.0
mimr_minion_20170119_FNFAF04108_MN16602_sequencing_run_Ruby_IFNAB_Nb_2017_Jan_19_96638_ch221_read4015_strand.fast5	95e1f6c3-7067-4a70-9c2d-82a07786effb	221	28765.23725	9.48075	4.6575	2124	2	2124	4.82325	0	0.0	2041	1332	7.898349761962891	-1.7766820192337036	0	0	0.0	0.0	0	0.0
mimr_minion_20170119_FNFAF04108_MN16602_sequencing_run_Ruby_IFNAB_Nb_2017_Jan_19_96638_ch123_read204_strand.fast5	740b45d3-1bb1-4619-ae84-77690540fdb8	123	1056.495	4.97075	0.187	2040	2	2040	4.78375	0	0.0	1894	1047	5.970821380615234	-2.1316490173339844	0	0	0.0	0.0	0	0.0
mimr_minion_20170119_FNFAF04108_MN16602_sequencing_run_Ruby_IFNAB_Nb_2017_Jan_19_96638_ch288_read1092_strand.fast5	7146c337-ffac-4174-9203-57136a9ae141	288	6850.61925	6.0305	3.34525	1133	2	1133	2.68525	0	0.0	1102	667	6.858621120452881	-1.8871283531188965	0	0	0.0	0.0	0	0.0
mimr_minion_20170119_FNFAF04108_MN16602_sequencing_run_Ruby_IFNAB_Nb_2017_Jan_19_96638_ch128_read390_strand.fast5	2a33ee94-27fa-4bda-a6b4-38ab391428a5	128	3024.14975	5.701	3.404	1007	2	1007	2.297	0	0.0	984	610	6.688726902008057	-1.8902394771575928	0	0	0.0	0.0	0	0.0
mimr_minion_20170119_FNFAF04108_MN16602_sequencing_run_Ruby_IFNAB_Nb_2017_Jan_19_96638_ch66_read2314_strand.fast5	10a18e53-daf0-4361-8e70-50ec62988893	66	9933.588	5.59875	1.65625	1767	2	1767	3.9425	0	0.0	1656	1067	6.504500389099121	-2.0904088020324707	0	0	0.0	0.0	0	0.0
mimr_minion_20170119_FNFAF04108_MN16602_sequencing_run_Ruby_IFNAB_Nb_2017_Jan_19_96638_ch150_read2210_strand.fast5	7c6c7744-984c-4013-9ad5-f116ec2a31c7	150	11531.335	6.3005	0.92	2352	2	2352	5.3805	0	0.0	2253	1344	7.464977264404297	-1.7741520404815674	0	0	0.0	0.0	0	0.0
mimr_minion_20170120_FNFAF04108_MN16602_sequencing_run_Ruby_IFNAB_Nb_2017_Jan_19_88051_ch323_read1598_strand.fast5	9eb98b3c-1a2d-4ecf-b3f7-9ae0c44feb1a	323	35952.359	43.545	37.1895	2858	2	2858	6.3555	0	0.0	2623	1373	4.152363300323486	-2.982046365737915	0	0	0.0	0.0	0	0.0
mimr_minion_20170119_FNFAF04108_MN16602_sequencing_run_Ruby_IFNAB_Nb_2017_Jan_19_96638_ch490_read797_strand.fast5	67d2b6d0-9e7a-4754-9b55-667381f1caef	490	3617.0415	5.9415	1.6505	1872	2	1872	4.291	0	0.0	1777	1014	6.840651035308838	-1.9181891679763794	0	0	0.0	0.0	0	0.0
mimr_minion_20170120_FNFAF04108_MN16602_mux_scan_Ruby_IFNAB_Nb_2017_Jan_19_65300_ch184_read18_strand.fast5	851019f2-739e-492b-b0bb-fb840feee2cd	184	189.70275	5.68125	0.36525	2358	2	2358	5.316	0	0.0	2284	1483	7.6828999519348145	-1.7985286712646484	0	0	0.0	0.0	0	0.0
mimr_minion_20170119_FNFAF04108_MN16602_sequencing_run_Ruby_IFNAB_Nb_2017_Jan_19_96638_ch67_read1154_strand.fast5	f3dfd31d-e46a-4143-b684-c689fc9c2131	67	5778.37775	8.7225	6.01125	1120	2	1120	2.71125	0	0.0	1068	662	8.075462341308594	-1.6502946615219116	0	0	0.0	0.0	0	0.0
mimr_minion_20170119_FNFAF04108_MN16602_sequencing_run_Ruby_IFNAB_Nb_2017_Jan_19_96638_ch286_read216_strand.fast5	25ccc0a8-ca7a-4c24-9651-8de9ca404b9e	286	1322.18575	2.152	0.0	927	2	927	2.152	0	0.0	880	490	6.439622402191162	-1.9736160039901733	0	0	0.0	0.0	0	0.0
mimr_minion_20170119_FNFAF04108_MN16602_sequencing_run_Ruby_IFNAB_Nb_2017_Jan_19_96638_ch418_read6478_strand.fast5	5711aa7c-f8da-4492-8e01-54ea30266d88	418	42631.85475	3.5345	0.61875	1271	2	1271	2.91575	0	0.0	1198	698	5.654262065887451	-2.260373830795288	0	0	0.0	0.0	0	0.0
mimr_minion_20170119_FNFAF04108_MN16602_mux_scan_Ruby_IFNAB_Nb_2017_Jan_19_77278_ch132_read13_strand.fast5	3d15cafb-a8e1-4676-b6c1-77ea69dd27d1	132	51.769	4.12975	1.5455	1153	2	1153	2.58425	0	0.0	1109	655	7.605663776397705	-1.6790000200271606	0	0	0.0	0.0	0	0.0
mimr_minion_20170120_FNFAF04108_MN16602_sequencing_run_Ruby_IFNAB_Nb_2017_Jan_19_88051_ch132_read3023_strand.fast5	796f78c1-1547-4b89-b020-1658ffdba862	132	34401.51975	4.74	2.51125	1048	2	1048	2.22875	0	0.0	1008	611	6.441406726837158	-2.0382423400878906	0	0	0.0	0.0	0	0.0
mimr_minion_20170120_FNFAF04108_MN16602_sequencing_run_Ruby_IFNAB_Nb_2017_Jan_19_88051_ch490_read4314_strand.fast5	99e45210-f14f-4b52-b693-a57e65a7a2d5	490	32840.7755	11.92075	7.257	2031	2	2031	4.66375	0	0.0	1941	1205	6.3038482666015625	-2.107619047164917	0	0	0.0	0.0	0	0.0
mimr_minion_20170119_FNFAF04108_MN16602_sequencing_run_Ruby_IFNAB_Nb_2017_Jan_19_96638_ch412_read4911_strand.fast5	fb26ce93-b23b-48db-bb12-f4112473f8e0	412	49870.2365	11.62175	6.96575	2080	2	2080	4.656	0	0.0	1994	1342	7.340500354766846	-1.9411675930023193	0	0	0.0	0.0	0	0.0
mimr_minion_20170119_FNFAF04108_MN16602_sequencing_run_Ruby_IFNAB_Nb_2017_Jan_19_96638_ch348_read6252_strand.fast5	ece31919-d0c4-431f-9852-a176f4fe5ae3	348	56777.5845	5.38425	1.3105	1803	2	1803	4.07375	0	0.0	1739	1142	6.576523780822754	-2.0557053089141846	0	0	0.0	0.0	0	0.0
mimr_minion_20170119_FNFAF04108_MN16602_sequencing_run_Ruby_IFNAB_Nb_2017_Jan_19_96638_ch149_read2115_strand.fast5	a9388afd-3b33-43d4-8c75-fba8c714ac3d	149	10234.475	4.4315	0.70375	1710	2	1710	3.72775	0	0.0	1514	920	5.696809768676758	-2.3006751537323	0	0	0.0	0.0	0	0.0
mimr_minion_20170120_FNFAF04108_MN16602_sequencing_run_Ruby_IFNAB_Nb_2017_Jan_19_88051_ch476_read256_strand.fast5	f07c33d8-6ed2-4466-a8b2-2b99cb8b5014	476	13411.4235	6.127	1.066	2293	2	2293	5.061	0	0.0	2068	1111	4.787400722503662	-2.6432597637176514	0	0	0.0	0.0	0	0.0
mimr_minion_20170119_FNFAF04108_MN16602_sequencing_run_Ruby_IFNAB_Nb_2017_Jan_19_96638_ch418_read3739_strand.fast5	cfde215d-d889-4522-a8e0-a7d7407545e7	418	18396.566	5.75175	1.07925	2085	2	2085	4.6725	0	0.0	1950	1146	6.069003582000732	-2.1519134044647217	0	0	0.0	0.0	0	0.0
mimr_minion_20170119_FNFAF04108_MN16602_sequencing_run_Ruby_IFNAB_Nb_2017_Jan_19_96638_ch186_read3744_strand.fast5	a4fc6fff-d685-4ecd-91e6-3ffeab2b74da	186	35938.921	3.05825	0.01575	1378	2	1378	3.0425	0	0.0	1272	767	6.109825611114502	-2.202272653579712	0	0	0.0	0.0	0	0.0
mimr_minion_20170119_FNFAF04108_MN16602_sequencing_run_Ruby_IFNAB_Nb_2017_Jan_19_96638_ch407_read3753_strand.fast5	b2dcc8a9-1c08-46d0-bb9b-57e031aa208c	407	28895.0735	5.142	0.38475	2084	2	2084	4.75725	0	0.0	1943	1298	7.318408489227295	-1.9361025094985962	0	0	0.0	0.0	0	0.0
mimr_minion_20170119_FNFAF04108_MN16602_sequencing_run_Ruby_IFNAB_Nb_2017_Jan_19_96638_ch238_read762_strand.fast5	1fbfcb8c-2a27-4f00-a7e1-ded2df81d9e8	238	3336.4165	3.88525	1.231	1169	2	1169	2.65425	0	0.0	1132	656	7.649584770202637	-1.660860538482666	0	0	0.0	0.0	0	0.0
mimr_minion_20170119_FNFAF04108_MN16602_sequencing_run_Ruby_IFNAB_Nb_2017_Jan_19_96638_ch330_read3712_strand.fast5	14f48933-3cb7-45cd-aa2c-273ed3c218ff	330	35226.05725	7.0825	2.7755	1881	2	1881	4.307	0	0.0	1604	871	5.152465343475342	-2.519428014755249	0	0	0.0	0.0	0	0.0
mimr_minion_20170119_FNFAF04108_MN16602_sequencing_run_Ruby_IFNAB_Nb_2017_Jan_19_96638_ch128_read5715_strand.fast5	7d6143d4-3e0a-469a-ba2d-b209837fe1b8	128	55468.313	5.1295	1.0515	1841	2	1841	4.078	0	0.0	1740	1052	5.301270961761475	-2.447251319885254	0	0	0.0	0.0	0	0.0
mimr_minion_20170119_FNFAF04108_MN16602_sequencing_run_Ruby_IFNAB_Nb_2017_Jan_19_96638_ch77_read35_strand.fast5	d728890d-7a88-49f0-83c6-7b1ad95c4f6d	77	640.94175	8.3215	3.91825	1873	2	1873	4.40325	0	0.0	1718	744	4.874711513519287	-2.287754535675049	0	0	0.0	0.0	0	0.0
mimr_minion_20170119_FNFAF04108_MN16602_sequencing_run_Ruby_IFNAB_Nb_2017_Jan_19_96638_ch92_read3142_strand.fast5	ac7e9f2d-0b92-4195-8d2b-235fd70a0fce	92	19637.23675	6.636	2.278	1993	2	1993	4.358	0	0.0	1901	1274	6.7315778732299805	-2.1000537872314453	0	0	0.0	0.0	0	0.0
mimr_minion_20170120_FNFAF04108_MN16602_sequencing_run_Ruby_IFNAB_Nb_2017_Jan_19_88051_ch452_read1188_strand.fast5	e729c8a3-ee6d-476b-8516-dd6e40af43aa	452	7599.87475	18.246	15.97575	1020	2	1020	2.27025	0	0.0	973	598	5.386875629425049	-2.2871932983398438	0	0	0.0	0.0	0	0.0
mimr_minion_20170119_FNFAF04108_MN16602_sequencing_run_Ruby_IFNAB_Nb_2017_Jan_19_96638_ch39_read3945_strand.fast5	d35fd1ec-a08b-4f75-b555-f626ae057562	39	23324.739	7.18375	3.2925	1804	2	1804	3.89125	0	0.0	1747	1099	5.547547340393066	-2.3775041103363037	0	0	0.0	0.0	0	0.0
mimr_minion_20170119_FNFAF04108_MN16602_sequencing_run_Ruby_IFNAB_Nb_2017_Jan_19_96638_ch303_read12277_strand.fast5	d8ed18be-6558-4f17-9b56-6a38c1cd654e	303	67919.29975	10.075	7.13425	1308	2	1308	2.94075	0	0.0	1165	762	5.8412089347839355	-2.249216079711914	0	0	0.0	0.0	0	0.0
mimr_minion_20170119_FNFAF04108_MN16602_sequencing_run_Ruby_IFNAB_Nb_2017_Jan_19_96638_ch263_read1552_strand.fast5	de2875a0-7c8a-473f-92e1-c79d62f5a32e	263	15125.2525	4.216	1.29525	1258	2	1258	2.92075	0	0.0	1206	647	7.4582366943359375	-1.7757519483566284	0	0	0.0	0.0	0	0.0
mimr_minion_20170119_FNFAF04108_MN16602_sequencing_run_Ruby_IFNAB_Nb_2017_Jan_19_96638_ch33_read727_strand.fast5	f49824e7-9a7d-457a-9996-2bc29b73cf49	33	4445.65125	12.686	6.1275	2822	2	2822	6.5585	0	0.0	2588	1474	5.98924446105957	-2.2048628330230713	0	0	0.0	0.0	0	0.0
mimr_minion_20170119_FNFAF04108_MN16602_sequencing_run_Ruby_IFNAB_Nb_2017_Jan_19_96638_ch348_read3857_strand.fast5	b76b90e9-cdf2-4e15-9ab7-b9ddbdc1aeb7	348	39722.7715	6.908	1.3045	2390	2	2390	5.6035	0	0.0	2332	1415	8.362646102905273	-1.6261332035064697	0	0	0.0	0.0	0	0.0
mimr_minion_20170119_FNFAF04108_MN16602_sequencing_run_Ruby_IFNAB_Nb_2017_Jan_19_96638_ch259_read7_strand.fast5	4889a202-be23-4d91-9db3-b88564130a9e	259	213.61075	6.19125	1.10975	2219	2	2219	5.0815	0	0.0	2118	1360	7.77796745300293	-1.7518900632858276	0	0	0.0	0.0	0	0.0
mimr_minion_20170119_FNFAF04108_MN16602_sequencing_run_Ruby_IFNAB_Nb_2017_Jan_19_96638_ch126_read6598_strand.fast5	a7a25b89-54b0-4df0-962a-0e3e85d09a53	126	72950.8105	8.40025	6.184	977	2	977	2.21625	0	0.0	934	618	8.015458106994629	-1.7358729839324951	0	0	0.0	0.0	0	0.0
mimr_minion_20170119_FNFAF04108_MN16602_sequencing_run_Ruby_IFNAB_Nb_2017_Jan_19_96638_ch186_read974_strand.fast5	dc535dca-dffd-4414-bbe3-d4bfb9ffdf07	186	7586.698	5.4635	1.41425	1664	0	1664	4.04925	0	0.0	0	0	0.0	0.0	0	0	0.0	0.0	0	0.0
mimr_minion_20170119_FNFAF04108_MN16602_sequencing_run_Ruby_IFNAB_Nb_2017_Jan_19_96638_ch252_read5554_strand.fast5	f847056d-51c1-4b55-95a8-9562cef3c383	252	38340.98975	5.55225	0.382	2321	2	2321	5.17025	0	0.0	2247	1430	6.423348426818848	-2.0992376804351807	0	0	0.0	0.0	0	0.0
mimr_minion_20170119_FNFAF04108_MN16602_sequencing_run_Ruby_IFNAB_Nb_2017_Jan_19_96638_ch315_read2618_strand.fast5	42022263-45a7-48eb-81ea-7ca1c59e6be1	315	39089.27725	7.882	3.22	2086	2	2086	4.662	0	0.0	2020	1332	7.280262470245361	-1.9574670791625977	0	0	0.0	0.0	0	0.0
mimr_minion_20170119_FNFAF04108_MN16602_sequencing_run_Ruby_IFNAB_Nb_2017_Jan_19_96638_ch320_read1458_strand.fast5	38f1e305-6c3b-44ef-8ec1-9413e6a5ad29	320	6929.31225	9.2745	5.61225	1699	2	1699	3.66225	0	0.0	1608	1067	5.535129547119141	-2.4206180572509766	0	0	0.0	0.0	0	0.0
mimr_minion_20170119_FNFAF04108_MN16602_sequencing_run_Ruby_IFNAB_Nb_2017_Jan_19_96638_ch288_read638_strand.fast5	9ca07073-c4c0-4789-aee1-654e85103664	288	2839.73325	3.60625	1.383	904	0	94	0.24125	801	1.952	0	0	0.0	0.0	0	0	0.0	0.0	0	0.0
mimr_minion_20170119_FNFAF04108_MN16602_sequencing_run_Ruby_IFNAB_Nb_2017_Jan_19_96638_ch175_read1760_strand.fast5	522d6492-bbfd-4fe5-ae2a-72cc323705c9	175	19982.4725	5.836	0.2675	2439	2	246	0.5275	2179	5.0085	226	152	5.754344940185547	-1.8413968086242676	0	0	0.0	0.0	0	0.0
mimr_minion_20170119_FNFAF04108_MN16602_sequencing_run_Ruby_IFNAB_Nb_2017_Jan_19_96638_ch186_read2777_strand.fast5	470692de-da35-4d5d-81b6-322398d4f8d5	186	26556.38975	21.4495	17.104	1932	2	1932	4.3455	0	0.0	1839	1187	7.177246570587158	-1.91936194896698	0	0	0.0	0.0	0	0.0
mimr_minion_20170120_FNFAF04108_MN16602_sequencing_run_Ruby_IFNAB_Nb_2017_Jan_19_88051_ch32_read176_strand.fast5	1725d834-8115-4cea-ab02-d3e28f727e9d	32	1926.066	1.24875	-1	0	0	0	0.0	0	0.0	0	0	0.0	0.0	0	0	0.0	0.0	0	0.0
mimr_minion_20170119_FNFAF04108_MN16602_sequencing_run_Ruby_IFNAB_Nb_2017_Jan_19_96638_ch380_read507_strand.fast5	b1b364e6-cab3-4d31-ba8c-991e4d52ca23	380	2485.2415	6.517	0.70675	2597	0	2597	5.81025	0	0.0	0	0	0.0	0.0	0	0	0.0	0.0	0	0.0
mimr_minion_20170120_FNFAF04108_MN16602_sequencing_run_Ruby_IFNAB_Nb_2017_Jan_19_88051_ch256_read1560_strand.fast5	e72f92cd-d300-459e-bfce-636f403b08df	256	60334.46725	10.81825	4.66775	2783	2	2783	6.1505	0	0.0	2599	1364	5.331951141357422	-2.3943750858306885	0	0	0.0	0.0	0	0.0
mimr_minion_20170119_FNFAF04108_MN16602_sequencing_run_Ruby_IFNAB_Nb_2017_Jan_19_96638_ch327_read6767_strand.fast5	c424afcb-7744-46dc-bfe9-841e149cede0	327	45427.83125	3.53325	0.0245	1545	2	1545	3.50875	0	0.0	1441	916	6.4994378089904785	-2.041550874710083	0	0	0.0	0.0	0	0.0
mimr_minion_20170120_FNFAF04108_MN16602_sequencing_run_Ruby_IFNAB_Nb_2017_Jan_19_88051_ch365_read1789_strand.fast5	71506af3-09e0-4b54-abdb-1d81d65eafad	365	32721.76225	6.49925	1.049	2427	2	2427	5.45025	0	0.0	2301	1283	6.190823554992676	-2.1596333980560303	0	0	0.0	0.0	0	0.0
mimr_minion_20170119_FNFAF04108_MN16602_sequencing_run_Ruby_IFNAB_Nb_2017_Jan_19_96638_ch104_read301_strand.fast5	8a068962-30e4-43c2-b032-eadbf55e93b8	104	1963.4245	9.425	3.65575	2382	0	2382	5.76925	0	0.0	0	0	0.0	0.0	0	0	0.0	0.0	0	0.0
mimr_minion_20170119_FNFAF04108_MN16602_sequencing_run_Ruby_IFNAB_Nb_2017_Jan_19_96638_ch491_read187_strand.fast5	3fa4d00a-d5a7-4c12-a890-076f97e0c927	491	636.2615	6.07	1.19325	2139	2	2139	4.87675	0	0.0	1879	1121	6.4538116455078125	-2.0265164375305176	0	0	0.0	0.0	0	0.0
mimr_minion_20170119_FNFAF04108_MN16602_sequencing_run_Ruby_IFNAB_Nb_2017_Jan_19_96638_ch279_read2570_strand.fast5	e54bf367-a788-4a7f-adff-7e85c809db77	279	20192.29125	9.389	4.584	2181	2	2181	4.805	0	0.0	2059	1238	6.047640323638916	-2.1499578952789307	0	0	0.0	0.0	0	0.0
mimr_minion_20170119_FNFAF04108_MN16602_sequencing_run_Ruby_IFNAB_Nb_2017_Jan_19_96638_ch223_read2160_strand.fast5	bb8aba8d-5cfc-46bc-bd18-a79661950881	223	32770.4405	9.82325	5.56925	1935	2	1935	4.254	0	0.0	1818	1072	5.290884971618652	-2.38728404045105	0	0	0.0	0.0	0	0.0
mimr_minion_20170119_FNFAF04108_MN16602_sequencing_run_Ruby_IFNAB_Nb_2017_Jan_19_96638_ch107_read2013_strand.fast5	118d73f1-7c69-462a-9f17-6cc840c89515	107	13554.005	4.874	2.65475	978	2	978	2.21925	0	0.0	863	415	5.168583869934082	-2.382521390914917	0	0	0.0	0.0	0	0.0
mimr_minion_20170120_FNFAF04108_MN16602_sequencing_run_Ruby_IFNAB_Nb_2017_Jan_19_88051_ch77_read103_strand.fast5	38061d54-41f5-4445-bf48-b7d51d98538b	77	1721.8275	6.66875	4.708	872	2	872	1.96075	0	0.0	811	449	5.977107524871826	-2.112457275390625	0	0	0.0	0.0	0	0.0
mimr_minion_20170119_FNFAF04108_MN16602_sequencing_run_Ruby_IFNAB_Nb_2017_Jan_19_96638_ch266_read7400_strand.fast5	e3522a86-ae91-4544-b1d9-c6f322dc1c6e	266	45240.0295	5.03025	0.38125	2021	2	2021	4.649	0	0.0	1823	1071	6.099527359008789	-2.135051727294922	0	0	0.0	0.0	0	0.0
mimr_minion_20170119_FNFAF04108_MN16602_sequencing_run_Ruby_IFNAB_Nb_2017_Jan_19_96638_ch158_read6467_strand.fast5	e8b363be-1433-4550-b381-0ec7cdedc1c2	158	43979.8735	3.50475	1.233	1004	2	1004	2.27175	0	0.0	910	522	4.9465107917785645	-2.4601945877075195	0	0	0.0	0.0	0	0.0
mimr_minion_20170119_FNFAF04108_MN16602_sequencing_run_Ruby_IFNAB_Nb_2017_Jan_19_96638_ch332_read1376_strand.fast5	0a0d6a28-051e-4f3a-96b2-029e99e7bbf8	332	22620.99575	11.20275	6.1395	2212	2	2212	5.06325	0	0.0	2105	1367	7.7673115730285645	-1.7724287509918213	0	0	0.0	0.0	0	0.0
mimr_minion_20170119_FNFAF04108_MN16602_sequencing_run_Ruby_IFNAB_Nb_2017_Jan_19_96638_ch142_read3575_strand.fast5	d2a3ff34-1c3a-407e-8fcb-43218c0fa27c	142	26137.7665	4.7105	0.91825	1589	0	1589	3.79225	0	0.0	0	0	0.0	0.0	0	0	0.0	0.0	0	0.0
mimr_minion_20170119_FNFAF04108_MN16602_sequencing_run_Ruby_IFNAB_Nb_2017_Jan_19_96638_ch110_read236_strand.fast5	bafadfc9-1430-4e0b-9500-1988c5d14fb2	110	1378.429	4.95675	0.2395	2032	2	2032	4.71725	0	0.0	1827	1023	6.2131829261779785	-2.1199910640716553	0	0	0.0	0.0	0	0.0
mimr_minion_20170120_FNFAF04108_MN16602_sequencing_run_Ruby_IFNAB_Nb_2017_Jan_19_88051_ch70_read6390_strand.fast5	b0b30d12-4a8d-41fc-8755-36455107f48f	70	50714.312	2.78525	0.208	1092	2	1092	2.57725	0	0.0	990	507	4.511364936828613	-2.5935959815979004	0	0	0.0	0.0	0	0.0
mimr_minion_20170120_FNFAF04108_MN16602_sequencing_run_Ruby_IFNAB_Nb_2017_Jan_19_88051_ch368_read1026_strand.fast5	b9d72156-1efa-4c9d-a527-6ad28920ab11	368	10726.788	17.853	14.16775	1600	2	1600	3.68525	0	0.0	1526	807	6.679553985595703	-1.9482777118682861	0	0	0.0	0.0	0	0.0
mimr_minion_20170120_FNFAF04108_MN16602_sequencing_run_Ruby_IFNAB_Nb_2017_Jan_19_88051_ch32_read1406_strand.fast5	33850c02-9dc5-40d1-86fe-e83308d8b320	32	18503.77425	23.28675	18.722	2053	2	2053	4.56475	0	0.0	1946	1024	4.205101490020752	-2.8531312942504883	0	0	0.0	0.0	0	0.0
mimr_minion_20170119_FNFAF04108_MN16602_sequencing_run_Ruby_IFNAB_Nb_2017_Jan_19_96638_ch375_read1563_strand.fast5	c11a0167-4708-4f1f-a23f-ea5adf69034b	375	9268.71475	6.04575	3.7695	1030	2	1030	2.27625	0	0.0	990	618	7.6996259689331055	-1.6976555585861206	0	0	0.0	0.0	0	0.0
mimr_minion_20170119_FNFAF04108_MN16602_sequencing_run_Ruby_IFNAB_Nb_2017_Jan_19_96638_ch109_read812_strand.fast5	8015d486-0c7c-4494-b766-02b5b121ef03	109	4626.44025	6.61625	2.1375	2015	2	2015	4.47875	0	0.0	1914	1183	7.164551258087158	-1.8859809637069702	0	0	0.0	0.0	0	0.0
mimr_minion_20170119_FNFAF04108_MN16602_sequencing_run_Ruby_IFNAB_Nb_2017_Jan_19_96638_ch468_read309_strand.fast5	c53b8f4e-d2bc-4391-ae9c-56fa34cb6bb1	468	1853.0615	4.92075	0.0975	2159	2	2159	4.82325	0	0.0	2034	1319	6.427065372467041	-2.181997537612915	0	0	0.0	0.0	0	0.0
mimr_minion_20170120_FNFAF04108_MN16602_sequencing_run_Ruby_IFNAB_Nb_2017_Jan_19_88051_ch349_read638_strand.fast5	8ab68048-88bc-4f68-8704-fd7c4cb1df90	349	9743.9825	10.7175	8.36425	1053	2	1053	2.35325	0	0.0	991	625	5.790266036987305	-2.1988465785980225	0	0	0.0	0.0	0	0.0
mimr_minion_20170119_FNFAF04108_MN16602_sequencing_run_Ruby_IFNAB_Nb_2017_Jan_19_96638_ch46_read9_strand.fast5	975d2d80-bfcf-4c97-ad31-0da535180453	46	22.658	3.471	0.839	1133	2	1133	2.632	0	0.0	1061	628	6.118282318115234	-2.0959177017211914	0	0	0.0	0.0	0	0.0
mimr_minion_20170119_FNFAF04108_MN16602_sequencing_run_Ruby_IFNAB_Nb_2017_Jan_19_96638_ch413_read2288_strand.fast5	149340c6-3df5-42fb-bf1a-b8874b052de6	413	16550.414	7.3675	2.80825	2051	2	2051	4.55925	0	0.0	1831	1022	5.41502046585083	-2.3815548419952393	0	0	0.0	0.0	0	0.0
mimr_minion_20170119_FNFAF04108_MN16602_sequencing_run_Ruby_IFNAB_Nb_2017_Jan_19_96638_ch418_read5247_strand.fast5	4d92319e-973a-45ec-a341-74c58b5c0bbb	418	32883.011	5.30975	0.7845	2028	2	2028	4.52525	0	0.0	1954	1346	7.23484468460083	-1.934102177619934	0	0	0.0	0.0	0	0.0
mimr_minion_20170119_FNFAF04108_MN16602_sequencing_run_Ruby_IFNAB_Nb_2017_Jan_19_96638_ch492_read5181_strand.fast5	d95cc889-0cfb-401e-8c80-d59272e2cac9	492	74779.9355	21.46225	8.214	5053	0	5053	13.24825	0	0.0	0	0	0.0	0.0	0	0	0.0	0.0	0	0.0
mimr_minion_20170119_FNFAF04108_MN16602_sequencing_run_Ruby_IFNAB_Nb_2017_Jan_19_96638_ch126_read1517_strand.fast5	577ef5b4-5542-4ea2-8ea9-c8d80406d4bf	126	13688.67425	8.1195	1.30325	2931	0	2931	6.81625	0	0.0	0	0	0.0	0.0	0	0	0.0	0.0	0	0.0
mimr_minion_20170119_FNFAF04108_MN16602_sequencing_run_Ruby_IFNAB_Nb_2017_Jan_19_96638_ch56_read1695_strand.fast5	0e298112-d106-4c7c-bbd6-85e72467fa46	56	8157.66825	5.201	0.40325	2144	2	2144	4.79775	0	0.0	2010	1162	5.242410659790039	-2.4849958419799805	0	0	0.0	0.0	0	0.0
mimr_minion_20170119_FNFAF04108_MN16602_sequencing_run_Ruby_IFNAB_Nb_2017_Jan_19_96638_ch14_read5620_strand.fast5	586ab60b-13a3-46c0-90db-c5cd62ccd672	14	54196.80375	5.98525	2.77	1423	2	1423	3.21525	0	0.0	1323	708	6.292753219604492	-2.0506157875061035	0	0	0.0	0.0	0	0.0
mimr_minion_20170119_FNFAF04108_MN16602_sequencing_run_Ruby_IFNAB_Nb_2017_Jan_19_96638_ch420_read5304_strand.fast5	c03ed1e9-29c2-493a-8c80-29e0f0ce30cd	420	28483.2525	5.2925	0.83275	1967	2	1967	4.45975	0	0.0	1887	1204	7.274993419647217	-1.881161093711853	0	0	0.0	0.0	0	0.0
mimr_minion_20170119_FNFAF04108_MN16602_sequencing_run_Ruby_IFNAB_Nb_2017_Jan_19_96638_ch358_read2000_strand.fast5	10e8858d-fbeb-46ca-a54d-b664b0f409f7	358	17647.76275	8.78	2.73775	2676	0	2676	6.04225	0	0.0	0	0	0.0	0.0	0	0	0.0	0.0	0	0.0
mimr_minion_20170119_FNFAF04108_MN16602_sequencing_run_Ruby_IFNAB_Nb_2017_Jan_19_96638_ch293_read7600_strand.fast5	5f1c4e06-8cb0-42c0-b463-408f148088a9	293	73646.61125	4.31725	1.86475	1035	2	1035	2.4525	0	0.0	972	614	6.854565620422363	-1.9431993961334229	0	0	0.0	0.0	0	0.0
mimr_minion_20170119_FNFAF04108_MN16602_sequencing_run_Ruby_IFNAB_Nb_2017_Jan_19_96638_ch3_read5075_strand.fast5	44af417f-2082-45a3-b1b0-524b084d88b3	3	19523.01375	5.726	1.94625	1509	0	1509	3.77975	0	0.0	0	0	0.0	0.0	0	0	0.0	0.0	0	0.0
mimr_minion_20170119_FNFAF04108_MN16602_sequencing_run_Ruby_IFNAB_Nb_2017_Jan_19_96638_ch358_read1326_strand.fast5	456d4844-2916-4795-9b87-49888decd9a5	358	12360.0895	7.11425	2.10875	2216	2	2216	5.0055	0	0.0	1974	797	3.927145481109619	-2.781506061553955	0	0	0.0	0.0	0	0.0
mimr_minion_20170119_FNFAF04108_MN16602_sequencing_run_Ruby_IFNAB_Nb_2017_Jan_19_96638_ch78_read4227_strand.fast5	b5e42f6e-3fca-440b-977e-0bb8ad9f12a3	78	55332.99125	11.7095	9.4605	1018	2	1018	2.249	0	0.0	972	582	6.116357803344727	-2.0668411254882812	0	0	0.0	0.0	0	0.0
mimr_minion_20170119_FNFAF04108_MN16602_sequencing_run_Ruby_IFNAB_Nb_2017_Jan_19_96638_ch442_read2571_strand.fast5	934a4a2f-ed6f-4d23-813a-8e0a32acbb16	442	18013.5185	4.682	2.4265	1003	2	1003	2.2555	0	0.0	963	599	7.657318592071533	-1.6855134963989258	0	0	0.0	0.0	0	0.0
mimr_minion_20170119_FNFAF04108_MN16602_sequencing_run_Ruby_IFNAB_Nb_2017_Jan_19_96638_ch180_read2499_strand.fast5	bc4e1b39-2be1-4ef5-ba99-04da7c8f2c99	180	14456.99825	6.683	1.95325	2138	2	2138	4.72975	0	0.0	2070	1339	6.902172088623047	-1.9824730157852173	0	0	0.0	0.0	0	0.0
mimr_minion_20170119_FNFAF04108_MN16602_sequencing_run_Ruby_IFNAB_Nb_2017_Jan_19_96638_ch296_read1576_strand.fast5	2c138604-b898-417b-bfa6-6a93c98728d8	296	16023.59225	6.095	1.1565	2076	2	2076	4.9385	0	0.0	1912	1128	7.374824523925781	-1.8087475299835205	0	0	0.0	0.0	0	0.0
mimr_minion_20170119_FNFAF04108_MN16602_sequencing_run_Ruby_IFNAB_Nb_2017_Jan_19_96638_ch66_read7979_strand.fast5	9f3a49af-7ae6-4f97-be18-88bb6b2c9623	66	28988.494	4.474	1.9825	1094	2	1094	2.4915	0	0.0	1038	600	8.028864860534668	-1.6569910049438477	0	0	0.0	0.0	0	0.0
mimr_minion_20170119_FNFAF04108_MN16602_sequencing_run_Ruby_IFNAB_Nb_2017_Jan_19_96638_ch491_read2083_strand.fast5	b00f8e59-80f0-44fc-9abb-51efa203ceef	491	17525.9745	5.0615	0.2105	2060	2	2060	4.851	0	0.0	1968	1183	7.654356002807617	-1.759494662284851	0	0	0.0	0.0	0	0.0
mimr_minion_20170120_FNFAF04108_MN16602_sequencing_run_Ruby_IFNAB_Nb_2017_Jan_19_88051_ch432_read1608_strand.fast5	5a734e96-2d5a-486f-9568-f60af19f1aac	432	8489.388	5.31425	1.38225	1760	2	1760	3.932	0	0.0	1682	804	4.196638584136963	-2.8339614868164062	0	0	0.0	0.0	0	0.0
mimr_minion_20170119_FNFAF04108_MN16602_sequencing_run_Ruby_IFNAB_Nb_2017_Jan_19_96638_ch240_read5479_strand.fast5	974772ce-1fc7-4663-9a56-0379c993bf0d	240	47935.361	6.25	0.99825	2332	2	2332	5.25175	0	0.0	2211	1362	6.841178894042969	-1.9739058017730713	0	0	0.0	0.0	0	0.0
mimr_minion_20170119_FNFAF04108_MN16602_sequencing_run_Ruby_IFNAB_Nb_2017_Jan_19_96638_ch156_read606_strand.fast5	93ec4831-a501-4045-91c8-85b68e22d00c	156	4853.251	8.63175	0.09575	3686	0	3686	8.536	0	0.0	0	0	0.0	0.0	0	0	0.0	0.0	0	0.0
mimr_minion_20170119_FNFAF04108_MN16602_sequencing_run_Ruby_IFNAB_Nb_2017_Jan_19_96638_ch267_read340_strand.fast5	170b2ad4-6b8f-4299-8d49-4067a395775b	267	2014.19475	7.9	4.07425	1655	2	1655	3.82575	0	0.0	1496	826	6.310572624206543	-2.0375659465789795	0	0	0.0	0.0	0	0.0
mimr_minion_20170119_FNFAF04108_MN16602_sequencing_run_Ruby_IFNAB_Nb_2017_Jan_19_96638_ch78_read3302_strand.fast5	9f7c3f54-48e7-41f6-aa6a-77bd16114d35	78	48664.839	4.45675	0.365	1840	2	1840	4.09175	0	0.0	1778	1228	6.049038887023926	-2.234928607940674	0	0	0.0	0.0	0	0.0
mimr_minion_20170120_FNFAF04108_MN16602_sequencing_run_Ruby_IFNAB_Nb_2017_Jan_19_88051_ch151_read3350_strand.fast5	61ea86ef-7b65-4b0d-b2ab-6da1d05167e6	151	36930.77575	6.7295	2.32025	2018	2	2018	4.40925	0	0.0	1922	1179	5.712924003601074	-2.312668800354004	0	0	0.0	0.0	0	0.0
mimr_minion_20170119_FNFAF04108_MN16602_sequencing_run_Ruby_IFNAB_Nb_2017_Jan_19_96638_ch156_read8376_strand.fast5	e15e7892-6911-498d-abac-725c6d303979	156	51727.265	7.343	3.22725	1900	2	1900	4.11575	0	0.0	1698	1015	5.712309837341309	-2.2882349491119385	0	0	0.0	0.0	0	0.0
mimr_minion_20170119_FNFAF04108_MN16602_sequencing_run_Ruby_IFNAB_Nb_2017_Jan_19_96638_ch183_read2458_strand.fast5	57e5b6f4-7213-4cf7-bad8-0a78c7e64440	183	11481.92725	6.90525	4.0535	1222	2	1222	2.85175	0	0.0	1042	628	7.284286022186279	-1.823542594909668	0	0	0.0	0.0	0	0.0
mimr_minion_20170119_FNFAF04108_MN16602_sequencing_run_Ruby_IFNAB_Nb_2017_Jan_19_96638_ch491_read1391_strand.fast5	2133a678-4511-42a2-b99a-ec517ce1355d	491	13416.76075	5.19575	1.7685	1429	2	1429	3.42725	0	0.0	1353	646	7.692560195922852	-1.6151922941207886	0	0	0.0	0.0	0	0.0
mimr_minion_20170120_FNFAF04108_MN16602_sequencing_run_Ruby_IFNAB_Nb_2017_Jan_19_88051_ch267_read813_strand.fast5	4cea925f-8d64-49d7-8644-f32f6242bbc6	267	3644.32175	9.8785	7.232	1181	2	1181	2.6465	0	0.0	1110	711	7.249007225036621	-1.8836464881896973	0	0	0.0	0.0	0	0.0
mimr_minion_20170119_FNFAF04108_MN16602_sequencing_run_Ruby_IFNAB_Nb_2017_Jan_19_96638_ch276_read4114_strand.fast5	9e53512c-8878-4aa3-a688-afcbe2448f45	276	23185.6135	12.00025	1.27175	4690	0	490	1.168	4184	9.52825	0	0	0.0	0.0	0	0	0.0	0.0	0	0.0
mimr_minion_20170120_FNFAF04108_MN16602_sequencing_run_Ruby_IFNAB_Nb_2017_Jan_19_88051_ch227_read1546_strand.fast5	0a3150a8-8f8f-433f-936f-1efb0c4f874f	227	18548.385	4.4245	1.76475	1185	2	1185	2.65975	0	0.0	1034	539	4.352687358856201	-2.7532379627227783	0	0	0.0	0.0	0	0.0
mimr_minion_20170119_FNFAF04108_MN16602_sequencing_run_Ruby_IFNAB_Nb_2017_Jan_19_96638_ch510_read3692_strand.fast5	2cb319d2-80e3-49dc-a026-c0ada0bad26c	510	26946.88775	7.773	2.4935	2228	2	2228	5.2795	0	0.0	2018	1163	7.009550094604492	-1.8965204954147339	0	0	0.0	0.0	0	0.0
mimr_minion_20170119_FNFAF04108_MN16602_sequencing_run_Ruby_IFNAB_Nb_2017_Jan_19_96638_ch490_read4665_strand.fast5	239b2076-1e5c-4849-9c41-bd7164960742	490	50667.87275	1.66125	0.14425	663	2	663	1.517	0	0.0	633	291	6.4985198974609375	-1.9126369953155518	0	0	0.0	0.0	0	0.0
mimr_minion_20170119_FNFAF04108_MN16602_sequencing_run_Ruby_IFNAB_Nb_2017_Jan_19_96638_ch168_read7742_strand.fast5	a046bef6-d42f-413a-9ecf-32787562192b	168	47989.89975	4.354	0.83975	1552	2	1552	3.51425	0	0.0	1424	656	4.293456077575684	-2.6519935131073	0	0	0.0	0.0	0	0.0
mimr_minion_20170119_FNFAF04108_MN16602_sequencing_run_Ruby_IFNAB_Nb_2017_Jan_19_96638_ch8_read3412_strand.fast5	497f7356-1d3f-465c-8346-acf2bd589cf6	8	16679.11825	7.8235	1.35775	2683	2	2683	6.46575	0	0.0	2624	1681	8.840680122375488	-1.5834157466888428	0	0	0.0	0.0	0	0.0
mimr_minion_20170119_FNFAF04108_MN16602_sequencing_run_Ruby_IFNAB_Nb_2017_Jan_19_96638_ch178_read6802_strand.fast5	985d1b1e-519f-4760-b584-c8f551ec7bc3	178	28992.87225	5.932	1.1525	2094	2	2094	4.7795	0	0.0	1940	1041	5.642083168029785	-2.259695291519165	0	0	0.0	0.0	0	0.0
mimr_minion_20170120_FNFAF04108_MN16602_sequencing_run_Ruby_IFNAB_Nb_2017_Jan_19_88051_ch301_read158_strand.fast5	9b2883e9-5df0-4268-bbf7-d2961aeb9424	301	1181.83	7.6945	1.7225	2511	2	2511	5.972	0	0.0	2373	1336	7.591278076171875	-1.7809901237487793	0	0	0.0	0.0	0	0.0
mimr_minion_20170119_FNFAF04108_MN16602_sequencing_run_Ruby_IFNAB_Nb_2017_Jan_19_96638_ch291_read1864_strand.fast5	259a9e69-3bfa-4a81-88df-9c771ced473b	291	9796.017	6.84575	1.37325	2366	2	2366	5.4725	0	0.0	2237	1193	7.1268439292907715	-1.7424269914627075	0	0	0.0	0.0	0	0.0
mimr_minion_20170119_FNFAF04108_MN16602_sequencing_run_Ruby_IFNAB_Nb_2017_Jan_19_96638_ch437_read10051_strand.fast5	e62bebac-2aac-455b-903e-0ebcc15c7ade	437	67644.44525	2.8885	0.1495	1152	2	1152	2.739	0	0.0	1079	526	6.0610198974609375	-1.910799264907837	0	0	0.0	0.0	0	0.0
mimr_minion_20170120_FNFAF04108_MN16602_sequencing_run_Ruby_IFNAB_Nb_2017_Jan_19_88051_ch96_read1660_strand.fast5	4194de68-4a6d-4f6b-a814-ed4181d414ca	96	9308.561	5.4005	0.70425	2131	2	2131	4.69625	0	0.0	1997	1102	4.950082778930664	-2.510847806930542	0	0	0.0	0.0	0	0.0
mimr_minion_20170119_FNFAF04108_MN16602_sequencing_run_Ruby_IFNAB_Nb_2017_Jan_19_96638_ch485_read4211_strand.fast5	3b53d607-1785-427d-b8c6-6cb7a9771d54	485	21851.5615	8.08725	4.03075	1898	2	1898	4.0565	0	0.0	1795	1139	5.8514814376831055	-2.2517638206481934	0	0	0.0	0.0	0	0.0
mimr_minion_20170120_FNFAF04108_MN16602_sequencing_run_Ruby_IFNAB_Nb_2017_Jan_19_88051_ch379_read1157_strand.fast5	0859dfc6-90f5-4dbc-ac1f-e8ed7e0fe0c5	379	21809.8625	7.47325	2.126	2328	2	2328	5.34725	0	0.0	2240	1370	7.338886260986328	-1.8277486562728882	0	0	0.0	0.0	0	0.0
mimr_minion_20170119_FNFAF04108_MN16602_sequencing_run_Ruby_IFNAB_Nb_2017_Jan_19_96638_ch296_read4307_strand.fast5	713a4b87-4aea-40be-888a-c4aec9d97703	296	36157.906	4.85475	0.12625	2057	2	2057	4.7285	0	0.0	1681	843	4.607528209686279	-2.7043514251708984	0	0	0.0	0.0	0	0.0
mimr_minion_20170119_FNFAF04108_MN16602_sequencing_run_Ruby_IFNAB_Nb_2017_Jan_19_96638_ch47_read3423_strand.fast5	901d95b7-e858-418c-ad9c-e585dbbf8f0b	47	56257.4705	5.27175	1.14725	1765	2	1765	4.1245	0	0.0	1526	903	5.36729621887207	-2.448432683944702	0	0	0.0	0.0	0	0.0
mimr_minion_20170119_FNFAF04108_MN16602_sequencing_run_Ruby_IFNAB_Nb_2017_Jan_19_96638_ch308_read4502_strand.fast5	6e4935e1-3fde-4241-a754-68be198cd23e	308	38081.27475	6.0565	3.7735	1032	2	1032	2.283	0	0.0	959	650	6.253069877624512	-2.1239686012268066	0	0	0.0	0.0	0	0.0
mimr_minion_20170119_FNFAF04108_MN16602_sequencing_run_Ruby_IFNAB_Nb_2017_Jan_19_96638_ch354_read2368_strand.fast5	6c120671-5510-4d3e-bfbc-bfef8ff4f366	354	11553.044	6.633	0.025	2929	2	2929	6.608	0	0.0	2721	1527	6.3905863761901855	-2.0219531059265137	0	0	0.0	0.0	0	0.0
mimr_minion_20170119_FNFAF04108_MN16602_sequencing_run_Ruby_IFNAB_Nb_2017_Jan_19_96638_ch446_read2419_strand.fast5	3138e39f-254e-4de1-85ed-256b06eb1c9e	446	14173.4745	8.2965	0.0	3483	0	366	0.87925	3114	7.41225	0	0	0.0	0.0	0	0	0.0	0.0	0	0.0
mimr_minion_20170120_FNFAF04108_MN16602_sequencing_run_Ruby_IFNAB_Nb_2017_Jan_19_88051_ch89_read574_strand.fast5	9c12486b-3578-4ada-9e13-c3d545ab2404	89	5467.9695	7.21325	2.94675	1922	2	1922	4.2665	0	0.0	1805	1120	5.489198684692383	-2.3825252056121826	0	0	0.0	0.0	0	0.0
mimr_minion_20170119_FNFAF04108_MN16602_sequencing_run_Ruby_IFNAB_Nb_2017_Jan_19_96638_ch420_read3671_strand.fast5	993f2801-762b-4789-bbc9-4b606b1ab73c	420	20547.32075	8.0295	5.4965	1119	2	1119	2.533	0	0.0	980	582	6.052099227905273	-2.1435446739196777	0	0	0.0	0.0	0	0.0
mimr_minion_20170119_FNFAF04108_MN16602_sequencing_run_Ruby_IFNAB_Nb_2017_Jan_19_96638_ch426_read2322_strand.fast5	45f4e8a9-1b80-463e-8ae4-df34d37718a8	426	20410.781	7.932	3.0705	2057	0	2057	4.8615	0	0.0	0	0	0.0	0.0	0	0	0.0	0.0	0	0.0
mimr_minion_20170119_FNFAF04108_MN16602_sequencing_run_Ruby_IFNAB_Nb_2017_Jan_19_96638_ch464_read995_strand.fast5	3adeda4c-4360-478c-8720-a2088880ebce	464	7022.141	6.175	3.3765	1182	2	1182	2.7985	0	0.0	1124	658	7.6385416984558105	-1.6842546463012695	0	0	0.0	0.0	0	0.0
mimr_minion_20170120_FNFAF04108_MN16602_sequencing_run_Ruby_IFNAB_Nb_2017_Jan_19_88051_ch133_read122_strand.fast5	3b241e66-08f5-4c0d-9a23-2e3bb42bbc24	133	1246.619	13.00025	8.44125	2053	2	2053	4.559	0	0.0	1946	1164	6.001891613006592	-2.186904191970825	0	0	0.0	0.0	0	0.0
mimr_minion_20170119_FNFAF04108_MN16602_sequencing_run_Ruby_IFNAB_Nb_2017_Jan_19_96638_ch158_read6983_strand.fast5	d570f5b7-12c6-4eb3-90ce-ef4eff930d24	158	46424.7715	3.65025	0.8585	1295	2	1295	2.79175	0	0.0	1216	742	4.542266845703125	-2.6962642669677734	0	0	0.0	0.0	0	0.0
mimr_minion_20170119_FNFAF04108_MN16602_sequencing_run_Ruby_IFNAB_Nb_2017_Jan_19_96638_ch373_read677_strand.fast5	5d975ebd-3b54-47af-9e61-65e21d7e7330	373	3178.37775	4.93925	2.1705	1206	2	1206	2.76875	0	0.0	1181	750	8.772750854492188	-1.5274128913879395	0	0	0.0	0.0	0	0.0
mimr_minion_20170120_FNFAF04108_MN16602_sequencing_run_Ruby_IFNAB_Nb_2017_Jan_19_88051_ch210_read711_strand.fast5	f329e97a-f8df-4b1f-9bff-7b8ee3467715	210	5451.24575	5.15125	2.8015	1064	2	1064	2.34975	0	0.0	1007	616	6.501699924468994	-2.0027012825012207	0	0	0.0	0.0	0	0.0
mimr_minion_20170119_FNFAF04108_MN16602_sequencing_run_Ruby_IFNAB_Nb_2017_Jan_19_96638_ch384_read3790_strand.fast5	2fb9aca3-1d09-4285-97a9-0f69e8197083	384	24235.54	5.3795	0.974	1985	2	1985	4.4055	0	0.0	1750	1104	5.710138320922852	-2.3571512699127197	0	0	0.0	0.0	0	0.0
mimr_minion_20170119_FNFAF04108_MN16602_sequencing_run_Ruby_IFNAB_Nb_2017_Jan_19_96638_ch360_read3931_strand.fast5	850c5379-e3cb-4b87-b784-2f603b7d90c1	360	23606.41325	4.796	2.629	1009	2	1009	2.167	0	0.0	971	600	5.7154974937438965	-2.230947732925415	0	0	0.0	0.0	0	0.0
mimr_minion_20170120_FNFAF04108_MN16602_sequencing_run_Ruby_IFNAB_Nb_2017_Jan_19_88051_ch314_read429_strand.fast5	dbc7a408-bb7b-4acc-bcb1-a84c3f85d0e6	314	8687.842	5.72975	1.58775	1897	2	1897	4.142	0	0.0	1788	1056	4.8616251945495605	-2.619603157043457	0	0	0.0	0.0	0	0.0
mimr_minion_20170119_FNFAF04108_MN16602_sequencing_run_Ruby_IFNAB_Nb_2017_Jan_19_96638_ch317_read3419_strand.fast5	ebb597d7-b416-49be-a0fd-df87b28be726	317	34727.8875	5.22175	1.64225	1643	2	1643	3.5795	0	0.0	1481	827	4.362259864807129	-2.7791309356689453	0	0	0.0	0.0	0	0.0
mimr_minion_20170119_FNFAF04108_MN16602_sequencing_run_Ruby_IFNAB_Nb_2017_Jan_19_96638_ch103_read1944_strand.fast5	44346566-7e35-41c3-9fee-6ed38c519ad3	103	10784.781	6.3215	2.6085	1705	2	1705	3.713	0	0.0	1538	989	5.860195636749268	-2.249908685684204	0	0	0.0	0.0	0	0.0
mimr_minion_20170119_FNFAF04108_MN16602_sequencing_run_Ruby_IFNAB_Nb_2017_Jan_19_96638_ch205_read1621_strand.fast5	ee787c12-8961-4091-b7e6-117b12cd7bc9	205	10966.96375	7.6345	2.6235	2115	2	2115	5.011	0	0.0	1935	1097	6.274443626403809	-2.063477039337158	0	0	0.0	0.0	0	0.0
mimr_minion_20170119_FNFAF04108_MN16602_sequencing_run_Ruby_IFNAB_Nb_2017_Jan_19_96638_ch50_read1106_strand.fast5	7a18b4d4-6ae4-4d4b-82ab-cf55308c0d09	50	6693.6615	8.76525	5.268	1585	2	1585	3.49725	0	0.0	1507	832	6.711202621459961	-1.9374408721923828	0	0	0.0	0.0	0	0.0
mimr_minion_20170119_FNFAF04108_MN16602_sequencing_run_Ruby_IFNAB_Nb_2017_Jan_19_96638_ch8_read2956_strand.fast5	2e08f3a7-4ff0-4495-af93-2aba8d104931	8	14490.63075	7.40725	2.1685	2228	2	2228	5.23875	0	0.0	2090	1236	6.895285606384277	-1.8937307596206665	0	0	0.0	0.0	0	0.0
mimr_minion_20170119_FNFAF04108_MN16602_sequencing_run_Ruby_IFNAB_Nb_2017_Jan_19_96638_ch364_read2150_strand.fast5	b89330f5-ebb5-49a2-bbec-ca1a1e8496bf	364	9797.4465	4.49775	0.008	2000	2	2000	4.48975	0	0.0	1877	1076	6.244081497192383	-2.14422345161438	0	0	0.0	0.0	0	0.0
mimr_minion_20170119_FNFAF04108_MN16602_sequencing_run_Ruby_IFNAB_Nb_2017_Jan_19_96638_ch187_read8214_strand.fast5	71a8ee24-b819-46cb-9de1-c821425b55ad	187	47109.69375	3.226	0.919	1004	2	1004	2.307	0	0.0	953	572	7.423822402954102	-1.930768370628357	0	0	0.0	0.0	0	0.0
mimr_minion_20170119_FNFAF04108_MN16602_sequencing_run_Ruby_IFNAB_Nb_2017_Jan_19_96638_ch274_read3280_strand.fast5	a60d93ab-ffc2-488a-9279-bdd536e9e0df	274	55460.74875	11.43325	7.6765	1706	2	1706	3.75675	0	0.0	1611	1072	6.4635186195373535	-2.1044297218322754	0	0	0.0	0.0	0	0.0
mimr_minion_20170119_FNFAF04108_MN16602_sequencing_run_Ruby_IFNAB_Nb_2017_Jan_19_96638_ch445_read2307_strand.fast5	999b09e1-ecad-4672-855e-e854b9d8cb01	445	12240.75725	5.37325	0.6365	2116	2	2116	4.73675	0	0.0	1875	1126	6.160806655883789	-2.153703212738037	0	0	0.0	0.0	0	0.0
mimr_minion_20170119_FNFAF04108_MN16602_sequencing_run_Ruby_IFNAB_Nb_2017_Jan_19_96638_ch235_read1616_strand.fast5	6cad46a8-e49c-4c04-a75e-2e879a7a3a9d	235	10559.47725	4.49625	0.0	2009	2	2009	4.49625	0	0.0	1951	1375	8.2949800491333	-1.7517387866973877	0	0	0.0	0.0	0	0.0
mimr_minion_20170119_FNFAF04108_MN16602_sequencing_run_Ruby_IFNAB_Nb_2017_Jan_19_96638_ch224_read3229_strand.fast5	92a1f4c5-240b-4f4b-95d0-4dd273809add	224	24253.53775	5.47775	0.273	2167	2	2167	5.20475	0	0.0	2020	1126	6.811594009399414	-1.8931455612182617	0	0	0.0	0.0	0	0.0
mimr_minion_20170119_FNFAF04108_MN16602_sequencing_run_Ruby_IFNAB_Nb_2017_Jan_19_96638_ch288_read2497_strand.fast5	db7f0500-8b95-48c9-a72e-6806d78369cc	288	15522.26475	3.316	0.9505	1060	2	1060	2.3655	0	0.0	1010	617	6.660953521728516	-1.9249342679977417	0	0	0.0	0.0	0	0.0
mimr_minion_20170119_FNFAF04108_MN16602_sequencing_run_Ruby_IFNAB_Nb_2017_Jan_19_96638_ch312_read920_strand.fast5	4d61a37a-cffb-41c3-a2ca-f9840b2dfbdf	312	3781.2135	7.93525	3.105	2079	2	2079	4.83025	0	0.0	1846	1042	6.114528179168701	-2.0813510417938232	0	0	0.0	0.0	0	0.0
mimr_minion_20170119_FNFAF04108_MN16602_sequencing_run_Ruby_IFNAB_Nb_2017_Jan_19_96638_ch164_read1877_strand.fast5	22eaace4-b77d-4e45-99f2-3de5a4560a09	164	12591.8195	9.38875	5.332	1831	2	1831	4.05675	0	0.0	1703	994	5.963377475738525	-2.1710801124572754	0	0	0.0	0.0	0	0.0
mimr_minion_20170119_FNFAF04108_MN16602_sequencing_run_Ruby_IFNAB_Nb_2017_Jan_19_96638_ch136_read1726_strand.fast5	6b7ec2ff-4449-4933-bbc6-33eb51be4d2d	136	61381.28175	5.8515	0.77975	2285	2	2285	5.07175	0	0.0	2222	1476	6.015781402587891	-2.266407012939453	0	0	0.0	0.0	0	0.0
mimr_minion_20170119_FNFAF04108_MN16602_sequencing_run_Ruby_IFNAB_Nb_2017_Jan_19_96638_ch142_read52_strand.fast5	763ad3e7-26cc-4a01-a1a8-93e2f244ed7d	142	708.19975	5.0815	0.2275	2043	2	2043	4.854	0	0.0	1909	1025	5.153133869171143	-2.422273874282837	0	0	0.0	0.0	0	0.0
mimr_minion_20170119_FNFAF04108_MN16602_sequencing_run_Ruby_IFNAB_Nb_2017_Jan_19_96638_ch185_read432_strand.fast5	b95c0431-5da4-4e13-a96e-afbb5a3bd566	185	1828.02325	5.08675	2.80425	994	2	994	2.2825	0	0.0	972	592	7.670085906982422	-1.6878232955932617	0	0	0.0	0.0	0	0.0
mimr_minion_20170119_FNFAF04108_MN16602_sequencing_run_Ruby_IFNAB_Nb_2017_Jan_19_96638_ch375_read6580_strand.fast5	038c50db-172e-4409-99fd-6ac5a90ac8a8	375	47916.11675	3.9505	0.6615	1500	2	1500	3.289	0	0.0	1390	898	5.630486965179443	-2.3188562393188477	0	0	0.0	0.0	0	0.0
mimr_minion_20170120_FNFAF04108_MN16602_sequencing_run_Ruby_IFNAB_Nb_2017_Jan_19_88051_ch70_read76_strand.fast5	2d12d275-84d1-4440-98f3-624596eac418	70	191.56175	5.78175	1.38575	2002	2	2002	4.396	0	0.0	1815	1147	5.913928985595703	-2.2337229251861572	0	0	0.0	0.0	0	0.0
mimr_minion_20170119_FNFAF04108_MN16602_sequencing_run_Ruby_IFNAB_Nb_2017_Jan_19_96638_ch60_read2464_strand.fast5	d4410d96-2e7d-4be5-bf45-041671434206	60	13338.781	10.49075	2.94925	3187	0	3187	7.5415	0	0.0	0	0	0.0	0.0	0	0	0.0	0.0	0	0.0
mimr_minion_20170119_FNFAF04108_MN16602_sequencing_run_Ruby_IFNAB_Nb_2017_Jan_19_96638_ch34_read1786_strand.fast5	2be4cde3-c46b-4bff-863e-c6e3477fe8d9	34	11508.71525	6.63125	3.06425	1592	2	1592	3.567	0	0.0	1521	885	6.739415645599365	-1.9461296796798706	0	0	0.0	0.0	0	0.0
mimr_minion_20170119_FNFAF04108_MN16602_sequencing_run_Ruby_IFNAB_Nb_2017_Jan_19_96638_ch221_read3514_strand.fast5	39306f80-8290-4cf0-8118-12f08d74de01	221	24569.61475	11.249	8.812	1092	2	1092	2.437	0	0.0	1062	644	7.621248245239258	-1.6610453128814697	0	0	0.0	0.0	0	0.0
mimr_minion_20170119_FNFAF04108_MN16602_sequencing_run_Ruby_IFNAB_Nb_2017_Jan_19_96638_ch503_read21418_strand.fast5	d1373dc0-442a-4bc3-b041-41dbe4194609	503	65373.37975	8.783	4.74175	1850	2	1850	4.04125	0	0.0	1777	1140	5.74396276473999	-2.358863353729248	0	0	0.0	0.0	0	0.0
mimr_minion_20170119_FNFAF04108_MN16602_sequencing_run_Ruby_IFNAB_Nb_2017_Jan_19_96638_ch468_read2718_strand.fast5	5aec471a-be62-41b4-928c-29f2a78be98f	468	17405.8125	7.47825	2.43825	2166	2	2166	5.04	0	0.0	2094	1297	8.206341743469238	-1.6397215127944946	0	0	0.0	0.0	0	0.0
mimr_minion_20170119_FNFAF04108_MN16602_sequencing_run_Ruby_IFNAB_Nb_2017_Jan_19_96638_ch471_read3614_strand.fast5	c632c1d9-e68d-4cfd-be4b-704dc2116fc0	471	40144.5435	5.3355	0.33725	2201	2	2201	4.99825	0	0.0	1749	938	4.795090675354004	-2.752383232116699	0	0	0.0	0.0	0	0.0
mimr_minion_20170119_FNFAF04108_MN16602_sequencing_run_Ruby_IFNAB_Nb_2017_Jan_19_96638_ch104_read1003_strand.fast5	118208b0-cdf4-47e8-b6ca-b1b4329b7a17	104	9568.54275	4.70525	1.948	1239	2	1239	2.75725	0	0.0	1150	569	4.872265338897705	-2.4200809001922607	0	0	0.0	0.0	0	0.0
mimr_minion_20170119_FNFAF04108_MN16602_sequencing_run_Ruby_IFNAB_Nb_2017_Jan_19_96638_ch261_read8914_strand.fast5	b926bb2a-1f61-4130-8ac3-38447153fe7d	261	49685.53825	17.782	11.3295	2884	2	963	2.24275	1900	4.16275	0	0	0.0	0.0	0	0	0.0	0.0	0	0.0
mimr_minion_20170120_FNFAF04108_MN16602_sequencing_run_Ruby_IFNAB_Nb_2017_Jan_19_88051_ch232_read1008_strand.fast5	74425745-b9db-4cae-af19-9840eafd909d	232	35670.33825	14.0605	8.7825	2296	2	2296	5.278	0	0.0	2150	1181	6.595400333404541	-1.9277527332305908	0	0	0.0	0.0	0	0.0
mimr_minion_20170119_FNFAF04108_MN16602_sequencing_run_Ruby_IFNAB_Nb_2017_Jan_19_96638_ch349_read2187_strand.fast5	f725f154-e5cc-4745-b0b0-971c18a336a1	349	18534.25975	9.7055	5.465	1894	2	1894	4.2405	0	0.0	1797	1143	6.693872451782227	-1.9963898658752441	0	0	0.0	0.0	0	0.0
mimr_minion_20170120_FNFAF04108_MN16602_sequencing_run_Ruby_IFNAB_Nb_2017_Jan_19_88051_ch320_read1638_strand.fast5	8451ab11-ef52-4fa1-9873-ac4af0965f55	320	33705.054	44.1275	38.3745	2559	2	2559	5.753	0	0.0	2314	1415	5.135176658630371	-2.534757614135742	0	0	0.0	0.0	0	0.0
mimr_minion_20170119_FNFAF04108_MN16602_sequencing_run_Ruby_IFNAB_Nb_2017_Jan_19_96638_ch285_read7451_strand.fast5	c0db32ae-5667-4e2d-bbe0-cbe3bbc25e2e	285	57002.82225	19.71325	15.983	1725	2	1725	3.73025	0	0.0	1592	987	5.366816520690918	-2.455859899520874	0	0	0.0	0.0	0	0.0
mimr_minion_20170120_FNFAF04108_MN16602_sequencing_run_Ruby_IFNAB_Nb_2017_Jan_19_88051_ch224_read1903_strand.fast5	1a9f0c62-0e41-49e8-95b5-2c28135b32b7	224	33783.3075	33.592	31.3505	1022	2	1022	2.2415	0	0.0	920	513	5.254138469696045	-2.4066884517669678	0	0	0.0	0.0	0	0.0
mimr_minion_20170119_FNFAF04108_MN16602_sequencing_run_Ruby_IFNAB_Nb_2017_Jan_19_96638_ch187_read8881_strand.fast5	70636071-9ff6-429b-98cd-30ca03455fa0	187	52724.13175	3.383	0.89425	1098	2	1098	2.48875	0	0.0	1041	707	6.486893177032471	-2.1048617362976074	0	0	0.0	0.0	0	0.0
mimr_minion_20170119_FNFAF04108_MN16602_sequencing_run_Ruby_IFNAB_Nb_2017_Jan_19_96638_ch38_read4440_strand.fast5	450f07b0-56a2-4d4b-b513-3948f3229abb	38	57603.45925	4.7715	0.28925	1953	2	1953	4.48225	0	0.0	1886	1202	7.321244716644287	-1.8792226314544678	0	0	0.0	0.0	0	0.0
mimr_minion_20170119_FNFAF04108_MN16602_sequencing_run_Ruby_IFNAB_Nb_2017_Jan_19_96638_ch182_read1840_strand.fast5	234f141c-16be-41f6-a4d9-e629364cc953	182	10465.65625	7.142	2.34125	2078	2	2078	4.80075	0	0.0	1996	1212	7.813733100891113	-1.722783088684082	0	0	0.0	0.0	0	0.0
mimr_minion_20170119_FNFAF04108_MN16602_sequencing_run_Ruby_IFNAB_Nb_2017_Jan_19_96638_ch501_read502_strand.fast5	6bc29726-018d-4066-93eb-bc6b3e6bc766	501	7894.47825	1.20775	0.01525	550	2	550	1.1925	0	0.0	520	389	5.2707414627075195	-2.455202341079712	0	0	0.0	0.0	0	0.0
mimr_minion_20170119_FNFAF04108_MN16602_sequencing_run_Ruby_IFNAB_Nb_2017_Jan_19_96638_ch182_read6158_strand.fast5	aa006654-c956-4a3c-a099-3d7cd2f73a78	182	59354.5815	4.53425	0.43125	1846	2	1846	4.103	0	0.0	1758	1183	7.151242256164551	-1.9653970003128052	0	0	0.0	0.0	0	0.0
mimr_minion_20170120_FNFAF04108_MN16602_sequencing_run_Ruby_IFNAB_Nb_2017_Jan_19_88051_ch261_read14735_strand.fast5	60e0e907-881a-4ee9-8d70-de2647ec0201	261	39557.6315	2.09375	0.03975	916	2	916	2.054	0	0.0	867	566	6.206099033355713	-2.182746410369873	0	0	0.0	0.0	0	0.0
mimr_minion_20170120_FNFAF04108_MN16602_sequencing_run_Ruby_IFNAB_Nb_2017_Jan_19_88051_ch407_read76_strand.fast5	800e56a4-27db-4a90-9e41-58d598d42834	407	708.44475	5.496	0.77025	2188	2	2188	4.72575	0	0.0	2040	1265	5.147968769073486	-2.55660343170166	0	0	0.0	0.0	0	0.0
mimr_minion_20170119_FNFAF04108_MN16602_sequencing_run_Ruby_IFNAB_Nb_2017_Jan_19_96638_ch227_read33328_strand.fast5	44d6ed19-b66f-4f47-be2c-8d3e986dd3e8	227	35583.781	16.971	12.02725	2194	2	2194	4.94375	0	0.0	2089	1277	7.579132556915283	-1.7241519689559937	0	0	0.0	0.0	0	0.0
mimr_minion_20170119_FNFAF04108_MN16602_sequencing_run_Ruby_IFNAB_Nb_2017_Jan_19_96638_ch269_read183_strand.fast5	19eb735d-0ede-4508-9694-302a8267b7ed	269	1300.01575	6.69075	0.7105	2622	2	2622	5.98025	0	0.0	2504	1460	7.972714424133301	-1.695078730583191	0	0	0.0	0.0	0	0.0
mimr_minion_20170119_FNFAF04108_MN16602_sequencing_run_Ruby_IFNAB_Nb_2017_Jan_19_96638_ch180_read5397_strand.fast5	e607b9a3-d6cb-4cf9-848f-66dd695d1975	180	45971.71225	1.95375	0.01325	877	2	877	1.9405	0	0.0	845	599	7.459042549133301	-1.8918529748916626	0	0	0.0	0.0	0	0.0
mimr_minion_20170119_FNFAF04108_MN16602_sequencing_run_Ruby_IFNAB_Nb_2017_Jan_19_96638_ch312_read7606_strand.fast5	8a3cc2c4-984a-49fc-befc-8b8fbf9bf9c4	312	72934.49225	2.8375	0.336	1060	2	1060	2.5015	0	0.0	990	601	7.1789960861206055	-1.8030818700790405	0	0	0.0	0.0	0	0.0
mimr_minion_20170119_FNFAF04108_MN16602_sequencing_run_Ruby_IFNAB_Nb_2017_Jan_19_96638_ch177_read3592_strand.fast5	8407dc69-6c19-4abb-81ef-c45de91c5076	177	22469.02	9.799	6.086	1656	2	1656	3.713	0	0.0	1542	880	4.893185615539551	-2.5369248390197754	0	0	0.0	0.0	0	0.0
mimr_minion_20170119_FNFAF04108_MN16602_sequencing_run_Ruby_IFNAB_Nb_2017_Jan_19_96638_ch229_read2123_strand.fast5	d0acc134-4b19-43b7-93c8-b385da8e7296	229	50024.861	44.45275	41.18825	1521	2	1521	3.2645	0	0.0	1404	950	5.628517150878906	-2.325296401977539	0	0	0.0	0.0	0	0.0
mimr_minion_20170119_FNFAF04108_MN16602_sequencing_run_Ruby_IFNAB_Nb_2017_Jan_19_96638_ch105_read1122_strand.fast5	84580610-f66e-4c2e-a86f-8ff1419e5c50	105	7243.24775	7.3405	0.72725	2811	2	2811	6.61325	0	0.0	2541	1450	6.041551113128662	-2.13228440284729	0	0	0.0	0.0	0	0.0
mimr_minion_20170119_FNFAF04108_MN16602_sequencing_run_Ruby_IFNAB_Nb_2017_Jan_19_96638_ch152_read3577_strand.fast5	07a59b41-536c-460e-8bb5-325e4e18a0f5	152	41262.976	6.8775	2.7905	1839	2	1839	4.087	0	0.0	1689	1085	6.294843673706055	-2.1444613933563232	0	0	0.0	0.0	0	0.0
mimr_minion_20170119_FNFAF04108_MN16602_sequencing_run_Ruby_IFNAB_Nb_2017_Jan_19_96638_ch495_read2437_strand.fast5	d70f7db7-85ce-4f00-abe7-ddc19d12134b	495	17597.838	7.6295	5.3015	1003	2	1003	2.328	0	0.0	975	581	7.261268615722656	-1.6921898126602173	0	0	0.0	0.0	0	0.0
mimr_minion_20170119_FNFAF04108_MN16602_sequencing_run_Ruby_IFNAB_Nb_2017_Jan_19_96638_ch149_read1118_strand.fast5	de3d19f8-b1a2-4d58-b475-4661939c7ca7	149	5148.5635	6.142	2.50925	1652	2	1652	3.63275	0	0.0	1510	974	5.975498676300049	-2.2484705448150635	0	0	0.0	0.0	0	0.0
mimr_minion_20170120_FNFAF04108_MN16602_sequencing_run_Ruby_IFNAB_Nb_2017_Jan_19_88051_ch394_read3703_strand.fast5	301f921f-2c1d-4bf9-ab9c-4ac0af890033	394	28554.43	7.22675	0.27775	2957	0	2957	6.949	0	0.0	0	0	0.0	0.0	0	0	0.0	0.0	0	0.0
mimr_minion_20170119_FNFAF04108_MN16602_sequencing_run_Ruby_IFNAB_Nb_2017_Jan_19_96638_ch206_read3395_strand.fast5	08748e65-bfa9-492b-9257-4b766c953a14	206	36826.48925	7.345	2.309	2168	2	2168	5.036	0	0.0	2039	1211	6.811459064483643	-1.9210445880889893	0	0	0.0	0.0	0	0.0
mimr_minion_20170119_FNFAF04108_MN16602_sequencing_run_Ruby_IFNAB_Nb_2017_Jan_19_96638_ch298_read280_strand.fast5	f790866b-2107-4bb4-a2ea-99cc33ba9ca4	298	1490.4395	5.92325	0.1345	2463	2	2463	5.78875	0	0.0	2332	1199	7.945156097412109	-1.659550666809082	0	0	0.0	0.0	0	0.0
mimr_minion_20170119_FNFAF04108_MN16602_sequencing_run_Ruby_IFNAB_Nb_2017_Jan_19_96638_ch364_read996_strand.fast5	64eda37e-95ea-4625-bb78-352c593df202	364	3669.0155	5.64175	0.99125	2028	2	1110	2.67275	893	1.91225	0	0	0.0	0.0	0	0	0.0	0.0	0	0.0
mimr_minion_20170120_FNFAF04108_MN16602_sequencing_run_Ruby_IFNAB_Nb_2017_Jan_19_88051_ch91_read1206_strand.fast5	8ffa4589-597e-4e2e-866c-8edccbc48902	91	13333.3475	2.36575	0.0	1038	2	1038	2.36575	0	0.0	958	434	4.574986457824707	-2.4775757789611816	0	0	0.0	0.0	0	0.0
mimr_minion_20170120_FNFAF04108_MN16602_sequencing_run_Ruby_IFNAB_Nb_2017_Jan_19_88051_ch26_read958_strand.fast5	859187ee-af5e-4cdc-b0ff-83913c82bd96	26	14931.22075	5.0455	1.271	1639	2	1639	3.7745	0	0.0	1582	713	6.534552574157715	-1.8164000511169434	0	0	0.0	0.0	0	0.0
mimr_minion_20170119_FNFAF04108_MN16602_sequencing_run_Ruby_IFNAB_Nb_2017_Jan_19_96638_ch256_read2621_strand.fast5	6f2402a8-86fd-463b-a377-c678813d5c70	256	18824.511	3.79125	0.959	1215	2	1215	2.83225	0	0.0	1180	663	8.683242797851562	-1.5042459964752197	0	0	0.0	0.0	0	0.0
mimr_minion_20170119_FNFAF04108_MN16602_sequencing_run_Ruby_IFNAB_Nb_2017_Jan_19_96638_ch359_read3591_strand.fast5	9d546adc-d775-46cd-9110-0dc7af419232	359	24426.9715	11.98525	9.611	1054	2	1054	2.37425	0	0.0	998	663	8.373991966247559	-1.628736972808838	0	0	0.0	0.0	0	0.0
mimr_minion_20170119_FNFAF04108_MN16602_sequencing_run_Ruby_IFNAB_Nb_2017_Jan_19_96638_ch263_read1832_strand.fast5	22aa57be-ae90-41af-b8b2-a4fed0e1b054	263	19132.44425	5.6045	0.6865	2068	2	2068	4.918	0	0.0	1996	1196	8.187126159667969	-1.6100473403930664	0	0	0.0	0.0	0	0.0
mimr_minion_20170120_FNFAF04108_MN16602_sequencing_run_Ruby_IFNAB_Nb_2017_Jan_19_88051_ch115_read666_strand.fast5	53091b7d-20b0-42fa-a78a-5253b217333f	115	10528.34225	10.4425	4.54425	2521	2	2521	5.89825	0	0.0	2280	1021	5.3234405517578125	-2.117687702178955	0	0	0.0	0.0	0	0.0
mimr_minion_20170119_FNFAF04108_MN16602_sequencing_run_Ruby_IFNAB_Nb_2017_Jan_19_96638_ch150_read2698_strand.fast5	2a7d7291-535f-4f08-b03d-7a48c793be38	150	13779.68875	3.73025	1.2745	1080	2	1080	2.45575	0	0.0	1040	615	6.9433674812316895	-1.8141131401062012	0	0	0.0	0.0	0	0.0
mimr_minion_20170120_FNFAF04108_MN16602_sequencing_run_Ruby_IFNAB_Nb_2017_Jan_19_88051_ch184_read532_strand.fast5	8e3af8d0-54db-440d-b2fa-b06c3c0a8f5f	184	8280.1615	31.35425	0.0	12127	0	9607	24.29325	2447	6.8745	0	0	0.0	0.0	0	0	0.0	0.0	0	0.0
mimr_minion_20170119_FNFAF04108_MN16602_sequencing_run_Ruby_IFNAB_Nb_2017_Jan_19_96638_ch224_read3067_strand.fast5	5175a033-de88-454d-8dd7-de82cdee2e0b	224	22436.938	4.853	0.0	2075	2	2075	4.853	0	0.0	1825	1063	6.251229763031006	-2.0999433994293213	0	0	0.0	0.0	0	0.0
mimr_minion_20170119_FNFAF04108_MN16602_sequencing_run_Ruby_IFNAB_Nb_2017_Jan_19_96638_ch190_read1166_strand.fast5	38435bdd-67e8-4f5a-a201-78fe14e0b113	190	7877.665	5.835	1.466	1951	2	1951	4.369	0	0.0	1810	1123	6.707491874694824	-1.9499585628509521	0	0	0.0	0.0	0	0.0
mimr_minion_20170120_FNFAF04108_MN16602_sequencing_run_Ruby_IFNAB_Nb_2017_Jan_19_88051_ch39_read1935_strand.fast5	cd0d33d9-84e4-48d9-b874-d40e10b66aff	39	14966.258	3.977	1.8355	946	2	946	2.1415	0	0.0	878	529	4.74807596206665	-2.5390870571136475	0	0	0.0	0.0	0	0.0
mimr_minion_20170119_FNFAF04108_MN16602_sequencing_run_Ruby_IFNAB_Nb_2017_Jan_19_96638_ch354_read6127_strand.fast5	e1c26af3-d0ba-4ddc-94c5-85f62c375220	354	31986.7605	6.359	1.16925	2318	2	2318	5.18975	0	0.0	1945	945	4.018741607666016	-3.005552291870117	0	0	0.0	0.0	0	0.0
mimr_minion_20170119_FNFAF04108_MN16602_sequencing_run_Ruby_IFNAB_Nb_2017_Jan_19_96638_ch288_read4153_strand.fast5	36020bc3-248f-4942-8b8c-349229b3b207	288	27157.6835	14.512	10.65425	1768	2	1768	3.85775	0	0.0	1674	1120	6.304743766784668	-2.2022719383239746	0	0	0.0	0.0	0	0.0
mimr_minion_20170119_FNFAF04108_MN16602_sequencing_run_Ruby_IFNAB_Nb_2017_Jan_19_96638_ch54_read3502_strand.fast5	9128fb51-b629-4dcb-90c2-769a1569a12e	54	22704.357	3.7145	1.3875	1021	2	1021	2.327	0	0.0	978	637	7.336919784545898	-1.888180136680603	0	0	0.0	0.0	0	0.0
mimr_minion_20170119_FNFAF04108_MN16602_sequencing_run_Ruby_IFNAB_Nb_2017_Jan_19_96638_ch128_read837_strand.fast5	03e4d44d-623b-4b9e-b48a-ff31341bcf51	128	5859.62625	2.0035	0.14175	840	2	840	1.86175	0	0.0	805	536	7.289475440979004	-1.8570380210876465	0	0	0.0	0.0	0	0.0
mimr_minion_20170119_FNFAF04108_MN16602_sequencing_run_Ruby_IFNAB_Nb_2017_Jan_19_96638_ch138_read1530_strand.fast5	74825e14-6124-442a-b69a-4c346f490d2b	138	10305.34225	5.11075	0.429	2070	2	2070	4.68175	0	0.0	2029	1299	8.676839828491211	-1.5718364715576172	0	0	0.0	0.0	0	0.0
mimr_minion_20170119_FNFAF04108_MN16602_sequencing_run_Ruby_IFNAB_Nb_2017_Jan_19_96638_ch201_read2742_strand.fast5	0e01654b-b7f1-46b3-9d55-140fc4be9c97	201	17113.698	8.294	3.772	1944	0	1944	4.522	0	0.0	0	0	0.0	0.0	0	0	0.0	0.0	0	0.0
mimr_minion_20170119_FNFAF04108_MN16602_sequencing_run_Ruby_IFNAB_Nb_2017_Jan_19_96638_ch150_read1658_strand.fast5	080bbfd4-a55c-477e-aced-e106427f8cdd	150	9026.535	5.194	0.13225	2258	2	2258	5.06175	0	0.0	2125	1214	6.246415138244629	-2.1300995349884033	0	0	0.0	0.0	0	0.0
mimr_minion_20170119_FNFAF04108_MN16602_sequencing_run_Ruby_IFNAB_Nb_2017_Jan_19_96638_ch444_read816_strand.fast5	d32514eb-eb91-4a53-9609-330ad7a5a0a4	444	9335.64975	9.199	4.35875	2152	2	2152	4.84025	0	0.0	1925	977	4.808786869049072	-2.6259121894836426	0	0	0.0	0.0	0	0.0
mimr_minion_20170119_FNFAF04108_MN16602_sequencing_run_Ruby_IFNAB_Nb_2017_Jan_19_96638_ch291_read1014_strand.fast5	4f88b84d-cf16-482b-b1bb-07fb45049ab1	291	5253.11675	6.428	1.73725	2065	2	2065	4.69075	0	0.0	1934	1109	5.8786091804504395	-2.1562561988830566	0	0	0.0	0.0	0	0.0
mimr_minion_20170119_FNFAF04108_MN16602_sequencing_run_Ruby_IFNAB_Nb_2017_Jan_19_96638_ch246_read3850_strand.fast5	8dd720d0-d94b-488a-9108-8563fca0bb17	246	46555.623	4.31875	0.0	1881	2	1881	4.31875	0	0.0	1690	1050	6.0743279457092285	-2.1985812187194824	0	0	0.0	0.0	0	0.0
mimr_minion_20170119_FNFAF04108_MN16602_sequencing_run_Ruby_IFNAB_Nb_2017_Jan_19_96638_ch126_read1425_strand.fast5	c66101f1-86eb-47de-81d0-4aa6850c6cba	126	13162.0045	4.62325	0.20225	2034	2	2034	4.421	0	0.0	1937	1298	6.821674346923828	-2.0989603996276855	0	0	0.0	0.0	0	0.0
mimr_minion_20170120_FNFAF04108_MN16602_sequencing_run_Ruby_IFNAB_Nb_2017_Jan_19_88051_ch296_read311_strand.fast5	2bd8a118-70d7-485a-9b27-15a1f4cbddd3	296	3705.12625	6.0235	0.69325	2387	2	2387	5.33025	0	0.0	2223	1283	6.089040756225586	-2.1550095081329346	0	0	0.0	0.0	0	0.0
mimr_minion_20170119_FNFAF04108_MN16602_sequencing_run_Ruby_IFNAB_Nb_2017_Jan_19_96638_ch178_read3606_strand.fast5	b9e5975c-3266-464a-ae16-d7b7db2f494b	178	16098.382	6.0455	0.858	2207	2	2207	5.1875	0	0.0	2141	1252	7.8246684074401855	-1.6630268096923828	0	0	0.0	0.0	0	0.0
mimr_minion_20170119_FNFAF04108_MN16602_sequencing_run_Ruby_IFNAB_Nb_2017_Jan_19_96638_ch421_read5137_strand.fast5	3d5a3e49-e68a-4fd7-8991-94f7eb337e30	421	28991.79025	4.3035	1.11925	1409	2	1409	3.18425	0	0.0	1281	741	4.476571083068848	-2.8095991611480713	0	0	0.0	0.0	0	0.0
mimr_minion_20170119_FNFAF04108_MN16602_sequencing_run_Ruby_IFNAB_Nb_2017_Jan_19_96638_ch415_read2771_strand.fast5	aae24cff-6e65-471f-9f2e-36a799b32aa4	415	24606.253	6.53175	1.652	2067	2	2067	4.87975	0	0.0	1977	1173	7.355226993560791	-1.8134229183197021	0	0	0.0	0.0	0	0.0
mimr_minion_20170119_FNFAF04108_MN16602_sequencing_run_Ruby_IFNAB_Nb_2017_Jan_19_96638_ch291_read791_strand.fast5	338c2b9b-b871-4bcb-b664-fd38fea5bc9b	291	4237.1295	13.7795	0.5895	5245	0	5245	13.19	0	0.0	0	0	0.0	0.0	0	0	0.0	0.0	0	0.0
mimr_minion_20170120_FNFAF04108_MN16602_sequencing_run_Ruby_IFNAB_Nb_2017_Jan_19_88051_ch342_read125_strand.fast5	732002d2-f8f4-4b61-aea2-188943dd5d32	342	950.63075	3.49075	1.19875	1016	2	1016	2.292	0	0.0	983	631	6.751418113708496	-1.936506986618042	0	0	0.0	0.0	0	0.0
mimr_minion_20170120_FNFAF04108_MN16602_sequencing_run_Ruby_IFNAB_Nb_2017_Jan_19_88051_ch97_read2770_strand.fast5	e24265ce-c951-42f0-8fa1-fb32fbc78bea	97	26558.348	7.347	5.73675	693	2	693	1.61025	0	0.0	645	395	6.644954204559326	-1.9320869445800781	0	0	0.0	0.0	0	0.0
mimr_minion_20170120_FNFAF04108_MN16602_sequencing_run_Ruby_IFNAB_Nb_2017_Jan_19_88051_ch200_read1986_strand.fast5	82b408eb-4b05-4a33-a8bb-a37ab93d7770	200	15719.2635	8.5385	6.3305	964	2	964	2.208	0	0.0	918	579	6.3992462158203125	-2.086794853210449	0	0	0.0	0.0	0	0.0
mimr_minion_20170120_FNFAF04108_MN16602_sequencing_run_Ruby_IFNAB_Nb_2017_Jan_19_88051_ch316_read1938_strand.fast5	c288f96e-d7c2-4fad-9177-14f17e8907a8	316	30851.75425	21.39025	17.18825	1925	2	1925	4.202	0	0.0	1738	977	5.467695713043213	-2.3573498725891113	0	0	0.0	0.0	0	0.0
mimr_minion_20170120_FNFAF04108_MN16602_sequencing_run_Ruby_IFNAB_Nb_2017_Jan_19_88051_ch412_read119_strand.fast5	bbbbd9ad-81fb-4ba3-8d7d-3faa33212f5d	412	1942.545	5.9745	0.92825	2303	0	2303	5.04625	0	0.0	0	0	0.0	0.0	0	0	0.0	0.0	0	0.0
mimr_minion_20170119_FNFAF04108_MN16602_sequencing_run_Ruby_IFNAB_Nb_2017_Jan_19_96638_ch50_read1995_strand.fast5	54d8298c-8bf5-4cdf-8feb-7453e0cb909e	50	10938.217	5.28475	2.09	1440	2	1440	3.19475	0	0.0	1370	910	7.634983539581299	-1.7820566892623901	0	0	0.0	0.0	0	0.0
mimr_minion_20170119_FNFAF04108_MN16602_sequencing_run_Ruby_IFNAB_Nb_2017_Jan_19_96638_ch418_read7071_strand.fast5	0499dbca-62c5-4196-aa40-6288c6ddf598	418	48547.3245	3.39675	1.41725	903	2	903	1.9795	0	0.0	875	597	7.900766372680664	-1.7116622924804688	0	0	0.0	0.0	0	0.0
mimr_minion_20170119_FNFAF04108_MN16602_sequencing_run_Ruby_IFNAB_Nb_2017_Jan_19_96638_ch404_read5507_strand.fast5	525bc88e-d8e7-489c-abf9-eebd403a33be	404	40067.74675	7.23475	1.781	2477	2	2477	5.45375	0	0.0	2421	1637	7.596419334411621	-1.8382474184036255	0	0	0.0	0.0	0	0.0
mimr_minion_20170119_FNFAF04108_MN16602_sequencing_run_Ruby_IFNAB_Nb_2017_Jan_19_96638_ch474_read3966_strand.fast5	7acac913-0dfd-46b9-9711-ddc404228f15	474	32295.88375	4.39275	0.11825	1890	2	1890	4.2745	0	0.0	1557	785	3.755629777908325	-3.1652326583862305	0	0	0.0	0.0	0	0.0
mimr_minion_20170119_FNFAF04108_MN16602_sequencing_run_Ruby_IFNAB_Nb_2017_Jan_19_96638_ch463_read3700_strand.fast5	e59fba67-4ed8-49c0-8d82-3203b450e6c2	463	33334.4335	6.625	2.093	1955	2	1955	4.532	0	0.0	1842	1165	7.198405742645264	-1.8854094743728638	0	0	0.0	0.0	0	0.0
mimr_minion_20170119_FNFAF04108_MN16602_sequencing_run_Ruby_IFNAB_Nb_2017_Jan_19_96638_ch308_read3938_strand.fast5	363921a6-9ceb-427f-8640-c55ec360ae7c	308	34349.76675	6.89775	1.81675	2212	2	2212	5.081	0	0.0	2117	1208	6.3223066329956055	-2.0989632606506348	0	0	0.0	0.0	0	0.0
mimr_minion_20170119_FNFAF04108_MN16602_sequencing_run_Ruby_IFNAB_Nb_2017_Jan_19_96638_ch94_read6354_strand.fast5	3167d61e-1ec9-44b3-868f-69682a327cef	94	50843.9245	4.81675	0.69325	1839	2	1839	4.1235	0	0.0	1726	1096	6.394931793212891	-2.144179582595825	0	0	0.0	0.0	0	0.0
mimr_minion_20170119_FNFAF04108_MN16602_sequencing_run_Ruby_IFNAB_Nb_2017_Jan_19_96638_ch311_read6178_strand.fast5	fefcbeaf-10ff-4ec4-8198-a089b4eb67f2	311	44640.02525	4.375	0.06725	1913	2	1913	4.30775	0	0.0	1848	1237	7.652012825012207	-1.832456111907959	0	0	0.0	0.0	0	0.0
mimr_minion_20170120_FNFAF04108_MN16602_sequencing_run_Ruby_IFNAB_Nb_2017_Jan_19_88051_ch344_read536_strand.fast5	5f2ce518-1f11-493b-8e96-2e57d5c3ae66	344	11287.25725	5.65975	1.31475	1978	2	1978	4.345	0	0.0	1847	1108	5.179774284362793	-2.4934346675872803	0	0	0.0	0.0	0	0.0
mimr_minion_20170119_FNFAF04108_MN16602_sequencing_run_Ruby_IFNAB_Nb_2017_Jan_19_96638_ch285_read2207_strand.fast5	5b79371b-4616-4ea0-9ce5-567578079a73	285	15755.22575	2.82975	0.38075	1067	2	1067	2.449	0	0.0	988	516	8.718807220458984	-1.4228789806365967	0	0	0.0	0.0	0	0.0
mimr_minion_20170119_FNFAF04108_MN16602_sequencing_run_Ruby_IFNAB_Nb_2017_Jan_19_96638_ch459_read129_strand.fast5	34c1d272-6434-4d97-b9c0-3ba4f06e9b3b	459	356.77425	8.72225	0.663	3418	0	467	1.12225	2934	6.9035	0	0	0.0	0.0	0	0	0.0	0.0	0	0.0
mimr_minion_20170120_FNFAF04108_MN16602_sequencing_run_Ruby_IFNAB_Nb_2017_Jan_19_88051_ch499_read568_strand.fast5	fc03840e-8205-4773-bf7c-b4fe9c9c6351	499	7619.10025	10.97475	9.12325	853	2	853	1.8515	0	0.0	819	497	5.839320182800293	-2.1475541591644287	0	0	0.0	0.0	0	0.0
mimr_minion_20170119_FNFAF04108_MN16602_sequencing_run_Ruby_IFNAB_Nb_2017_Jan_19_96638_ch496_read2693_strand.fast5	63ba8883-3de1-4673-9175-f66866c077a5	496	17538.6495	5.989	1.5305	1908	2	1908	4.4585	0	0.0	1833	1182	6.831826686859131	-1.9792417287826538	0	0	0.0	0.0	0	0.0
mimr_minion_20170119_FNFAF04108_MN16602_sequencing_run_Ruby_IFNAB_Nb_2017_Jan_19_96638_ch445_read2555_strand.fast5	00aa17cc-f275-4f97-b4c4-1d7a380b829d	445	15230.73775	5.219	1.16525	1887	2	1887	4.05375	0	0.0	1797	1165	6.455738544464111	-2.0689854621887207	0	0	0.0	0.0	0	0.0
mimr_minion_20170119_FNFAF04108_MN16602_sequencing_run_Ruby_IFNAB_Nb_2017_Jan_19_96638_ch355_read29333_strand.fast5	ff5315b1-73b6-419d-92c1-3dfc99035c09	355	60287.285	4.285	0.68475	1602	2	1602	3.60025	0	0.0	1470	875	6.176027297973633	-2.1113126277923584	0	0	0.0	0.0	0	0.0
mimr_minion_20170120_FNFAF04108_MN16602_sequencing_run_Ruby_IFNAB_Nb_2017_Jan_19_88051_ch231_read1940_strand.fast5	77cd98c0-e2c8-45e5-a02b-aeb74f126730	231	17612.20875	5.2115	2.42075	1222	2	1222	2.79075	0	0.0	1017	542	5.677813529968262	-2.203164577484131	0	0	0.0	0.0	0	0.0
mimr_minion_20170119_FNFAF04108_MN16602_sequencing_run_Ruby_IFNAB_Nb_2017_Jan_19_96638_ch427_read778_strand.fast5	021ca380-f298-4144-87a1-63dec4efdedc	427	3941.09925	6.68925	1.525	2269	2	2269	5.16425	0	0.0	2047	1277	7.423305034637451	-1.8517297506332397	0	0	0.0	0.0	0	0.0
mimr_minion_20170119_FNFAF04108_MN16602_sequencing_run_Ruby_IFNAB_Nb_2017_Jan_19_96638_ch224_read6097_strand.fast5	d16f25db-945f-494c-858e-8d0284e938a4	224	45300.42375	6.6905	4.29775	1020	2	1020	2.39275	0	0.0	876	563	7.209158897399902	-1.822144865989685	0	0	0.0	0.0	0	0.0
mimr_minion_20170119_FNFAF04108_MN16602_sequencing_run_Ruby_IFNAB_Nb_2017_Jan_19_96638_ch303_read2250_strand.fast5	7e69588d-4e90-4b96-ade1-bc0191222b4d	303	31025.68	7.05275	4.461	1104	2	1104	2.59175	0	0.0	1065	630	7.025723457336426	-1.8027113676071167	0	0	0.0	0.0	0	0.0
mimr_minion_20170119_FNFAF04108_MN16602_sequencing_run_Ruby_IFNAB_Nb_2017_Jan_19_96638_ch81_read638_strand.fast5	7c2bffb5-646c-4bb5-ae20-c5ff27f619e6	81	2236.482	5.368	0.0	2357	2	2357	5.368	0	0.0	2000	841	4.02317476272583	-2.886049747467041	0	0	0.0	0.0	0	0.0
mimr_minion_20170119_FNFAF04108_MN16602_sequencing_run_Ruby_IFNAB_Nb_2017_Jan_19_96638_ch126_read1256_strand.fast5	aa07eebc-1ace-4d99-9d12-b118c8a7cbee	126	12639.002	4.56375	1.82675	1193	2	1193	2.737	0	0.0	1089	601	6.486137390136719	-1.9167355298995972	0	0	0.0	0.0	0	0.0
mimr_minion_20170120_FNFAF04108_MN16602_sequencing_run_Ruby_IFNAB_Nb_2017_Jan_19_88051_ch415_read803_strand.fast5	8fbe7d0f-484b-42a9-b0af-3fae4b616e97	415	11520.7375	7.5405	1.88775	2408	2	2408	5.65275	0	0.0	2240	1210	6.200261116027832	-2.0635955333709717	0	0	0.0	0.0	0	0.0
mimr_minion_20170119_FNFAF04108_MN16602_sequencing_run_Ruby_IFNAB_Nb_2017_Jan_19_96638_ch158_read5058_strand.fast5	fa33d830-f4e2-4725-a7da-645461e07b70	158	33826.57625	5.838	2.17875	1649	2	1649	3.65925	0	0.0	1502	814	4.706644058227539	-2.6379621028900146	0	0	0.0	0.0	0	0.0
mimr_minion_20170119_FNFAF04108_MN16602_sequencing_run_Ruby_IFNAB_Nb_2017_Jan_19_96638_ch348_read2517_strand.fast5	11ea8029-6c33-46b6-aca3-fc32f5b2abcd	348	30769.6065	4.97225	1.141	1709	2	1709	3.83125	0	0.0	1531	976	6.199225902557373	-2.226073980331421	0	0	0.0	0.0	0	0.0
mimr_minion_20170119_FNFAF04108_MN16602_sequencing_run_Ruby_IFNAB_Nb_2017_Jan_19_96638_ch180_read2097_strand.fast5	b820345b-91fe-436b-b89c-2401be72fdcc	180	12131.013	7.0075	0.98475	2676	2	2676	6.02275	0	0.0	2408	1467	5.946994304656982	-2.2602431774139404	0	0	0.0	0.0	0	0.0
mimr_minion_20170119_FNFAF04108_MN16602_sequencing_run_Ruby_IFNAB_Nb_2017_Jan_19_96638_ch454_read3536_strand.fast5	de733006-63fc-42d6-824d-739e4ff1e2fd	454	28917.279	6.62875	0.9855	2420	2	2420	5.64325	0	0.0	2259	1287	6.562116622924805	-1.9880481958389282	0	0	0.0	0.0	0	0.0
mimr_minion_20170120_FNFAF04108_MN16602_sequencing_run_Ruby_IFNAB_Nb_2017_Jan_19_88051_ch414_read24_strand.fast5	c0883999-ca73-4c08-b766-e0d9a94908a1	414	83.8725	3.78975	0.12925	1553	2	1553	3.6605	0	0.0	1458	754	6.780032634735107	-1.824292778968811	0	0	0.0	0.0	0	0.0
mimr_minion_20170119_FNFAF04108_MN16602_sequencing_run_Ruby_IFNAB_Nb_2017_Jan_19_96638_ch142_read507_strand.fast5	853f10f1-4978-4d1f-b6cf-3a6f033b390b	142	4684.983	2.16775	0.08075	915	2	915	2.087	0	0.0	854	442	4.95149564743042	-2.3392434120178223	0	0	0.0	0.0	0	0.0
mimr_minion_20170120_FNFAF04108_MN16602_sequencing_run_Ruby_IFNAB_Nb_2017_Jan_19_88051_ch299_read14317_strand.fast5	beb7d926-c9d2-4114-b30c-9e90cf2717df	299	21784.90775	4.316	-1	0	0	0	0.0	0	0.0	0	0	0.0	0.0	0	0	0.0	0.0	0	0.0
mimr_minion_20170119_FNFAF04108_MN16602_sequencing_run_Ruby_IFNAB_Nb_2017_Jan_19_96638_ch128_read8107_strand.fast5	369880dd-7be6-4b15-9727-cd174f939766	128	72726.8195	11.13225	7.5475	1514	2	1514	3.58475	0	0.0	1435	858	6.626184463500977	-1.9807195663452148	0	0	0.0	0.0	0	0.0
mimr_minion_20170119_FNFAF04108_MN16602_sequencing_run_Ruby_IFNAB_Nb_2017_Jan_19_96638_ch302_read312_strand.fast5	c7a23f0f-60fc-4ac7-bc69-3ff208def133	302	2450.3265	4.44	1.5655	1192	2	1192	2.8745	0	0.0	1120	536	4.025617599487305	-2.7677879333496094	0	0	0.0	0.0	0	0.0
mimr_minion_20170119_FNFAF04108_MN16602_sequencing_run_Ruby_IFNAB_Nb_2017_Jan_19_96638_ch299_read8081_strand.fast5	48b51089-bd13-41ba-9fb1-d657124c238e	299	67113.1265	5.1915	1.0605	1897	2	1897	4.131	0	0.0	1803	1159	6.615566730499268	-2.0534400939941406	0	0	0.0	0.0	0	0.0
mimr_minion_20170119_FNFAF04108_MN16602_sequencing_run_Ruby_IFNAB_Nb_2017_Jan_19_96638_ch141_read4157_strand.fast5	84190a90-3263-41c8-bd74-11bdea06d0f1	141	17973.09075	5.06925	0.062	2222	2	2222	5.00725	0	0.0	2084	1105	5.054570198059082	-2.4271371364593506	0	0	0.0	0.0	0	0.0
mimr_minion_20170119_FNFAF04108_MN16602_sequencing_run_Ruby_IFNAB_Nb_2017_Jan_19_96638_ch168_read3363_strand.fast5	386135ad-f924-47d4-96e1-9d2e3a85c218	168	30486.97875	5.4675	1.40625	1769	2	1769	4.06125	0	0.0	1630	813	4.608138561248779	-2.621480703353882	0	0	0.0	0.0	0	0.0
mimr_minion_20170119_FNFAF04108_MN16602_sequencing_run_Ruby_IFNAB_Nb_2017_Jan_19_96638_ch34_read6474_strand.fast5	c616fbe0-9282-48e3-8279-531e441e416f	34	36258.8315	10.50575	6.36375	1831	2	1831	4.142	0	0.0	1744	1178	7.050901889801025	-1.9531371593475342	0	0	0.0	0.0	0	0.0
mimr_minion_20170119_FNFAF04108_MN16602_sequencing_run_Ruby_IFNAB_Nb_2017_Jan_19_96638_ch342_read5341_strand.fast5	bdacb7be-a831-4379-8fe5-4cbac1af105e	342	62743.32275	11.8625	7.6285	1901	2	1901	4.234	0	0.0	1787	1198	6.762406349182129	-2.0579848289489746	0	0	0.0	0.0	0	0.0
mimr_minion_20170119_FNFAF04108_MN16602_sequencing_run_Ruby_IFNAB_Nb_2017_Jan_19_96638_ch227_read31947_strand.fast5	1a814328-3ff5-425e-b5f7-d113cd16400e	227	26721.01075	4.98975	2.2455	1201	2	1201	2.74425	0	0.0	1112	521	4.985367298126221	-2.3925724029541016	0	0	0.0	0.0	0	0.0
mimr_minion_20170119_FNFAF04108_MN16602_sequencing_run_Ruby_IFNAB_Nb_2017_Jan_19_96638_ch97_read3319_strand.fast5	839d2dd7-d849-4e4d-8f44-6e5556fdb7b6	97	39207.19725	5.13075	0.41225	2074	2	2074	4.7185	0	0.0	1952	1117	6.205978870391846	-2.0721399784088135	0	0	0.0	0.0	0	0.0
mimr_minion_20170119_FNFAF04108_MN16602_sequencing_run_Ruby_IFNAB_Nb_2017_Jan_19_96638_ch235_read6124_strand.fast5	112060fa-f749-4c5e-ab43-49000205c69f	235	45825.8205	3.62875	0.14125	1581	2	1581	3.4875	0	0.0	1443	903	5.866903781890869	-2.2809572219848633	0	0	0.0	0.0	0	0.0
mimr_minion_20170119_FNFAF04108_MN16602_sequencing_run_Ruby_IFNAB_Nb_2017_Jan_19_96638_ch422_read153_strand.fast5	64683730-4107-4ef1-bed5-7a42f7b6dbfb	422	641.18375	8.00775	2.966	2258	2	2258	5.04175	0	0.0	2113	1271	6.619936943054199	-2.0432498455047607	0	0	0.0	0.0	0	0.0
mimr_minion_20170119_FNFAF04108_MN16602_sequencing_run_Ruby_IFNAB_Nb_2017_Jan_19_96638_ch142_read1997_strand.fast5	e6f4c67a-f8ee-4458-a084-fb4f8fb15647	142	15984.028	5.139	1.4905	1628	2	1628	3.6485	0	0.0	1446	813	4.070840835571289	-3.022143602371216	0	0	0.0	0.0	0	0.0
mimr_minion_20170119_FNFAF04108_MN16602_sequencing_run_Ruby_IFNAB_Nb_2017_Jan_19_96638_ch14_read4383_strand.fast5	fd6ab008-58eb-405b-b8c9-75ff978990c3	14	45824.106	11.7295	6.02925	2415	2	2415	5.70025	0	0.0	2327	1361	7.5900187492370605	-1.732308268547058	0	0	0.0	0.0	0	0.0
mimr_minion_20170119_FNFAF04108_MN16602_sequencing_run_Ruby_IFNAB_Nb_2017_Jan_19_96638_ch102_read7836_strand.fast5	be53034b-fb9f-4f4f-9672-9508eab48887	102	73731.78225	7.2975	1.41625	2642	0	2642	5.88125	0	0.0	0	0	0.0	0.0	0	0	0.0	0.0	0	0.0
mimr_minion_20170119_FNFAF04108_MN16602_sequencing_run_Ruby_IFNAB_Nb_2017_Jan_19_96638_ch8_read4679_strand.fast5	f84d7e01-47f5-4a29-bab5-853884a7cb2b	8	25863.607	4.95075	0.30725	1988	2	1988	4.6435	0	0.0	1797	1052	5.918833255767822	-2.1864287853240967	0	0	0.0	0.0	0	0.0
mimr_minion_20170119_FNFAF04108_MN16602_sequencing_run_Ruby_IFNAB_Nb_2017_Jan_19_96638_ch42_read3166_strand.fast5	3b193aa6-cfc2-4912-8dc9-de20c4f52ac9	42	15667.855	3.27025	0.33975	1313	2	1313	2.9305	0	0.0	1171	596	5.838380336761475	-2.1127097606658936	0	0	0.0	0.0	0	0.0
mimr_minion_20170119_FNFAF04108_MN16602_sequencing_run_Ruby_IFNAB_Nb_2017_Jan_19_96638_ch140_read1468_strand.fast5	4fd40804-1b75-45f3-b5d4-231eda53ffde	140	33939.3045	4.061	0.0	1808	2	1808	4.061	0	0.0	1707	1186	7.774252891540527	-1.8504576683044434	0	0	0.0	0.0	0	0.0
mimr_minion_20170119_FNFAF04108_MN16602_sequencing_run_Ruby_IFNAB_Nb_2017_Jan_19_96638_ch252_read4921_strand.fast5	e2cda1d4-ab51-4230-8c43-1aa1ca182ec4	252	34521.56725	7.47075	1.8375	2479	2	2479	5.63325	0	0.0	2073	918	4.1111273765563965	-2.8383946418762207	0	0	0.0	0.0	0	0.0
mimr_minion_20170119_FNFAF04108_MN16602_sequencing_run_Ruby_IFNAB_Nb_2017_Jan_19_96638_ch311_read3058_strand.fast5	7e0e9372-36d3-4893-af02-9f4951a02af7	311	24309.328	4.62625	0.605	1823	2	1823	4.02125	0	0.0	1727	1116	6.595916271209717	-2.0637552738189697	0	0	0.0	0.0	0	0.0
mimr_minion_20170119_FNFAF04108_MN16602_sequencing_run_Ruby_IFNAB_Nb_2017_Jan_19_96638_ch295_read10874_strand.fast5	935f1b4b-103a-474c-b03e-d70d229c2a1f	295	74775.55025	6.0395	3.29125	1313	2	1313	2.74825	0	0.0	1241	728	4.2652740478515625	-2.8844685554504395	0	0	0.0	0.0	0	0.0
mimr_minion_20170120_FNFAF04108_MN16602_sequencing_run_Ruby_IFNAB_Nb_2017_Jan_19_88051_ch368_read1198_strand.fast5	3a79c624-cf39-4302-b1ad-3b72756828ca	368	14106.978	9.72275	4.68525	1880	0	1880	5.0375	0	0.0	0	0	0.0	0.0	0	0	0.0	0.0	0	0.0
mimr_minion_20170119_FNFAF04108_MN16602_sequencing_run_Ruby_IFNAB_Nb_2017_Jan_19_96638_ch470_read194_strand.fast5	6ec62181-f3dd-4aca-8619-634eb4c1a6c4	470	1249.665	5.0765	0.222	2090	2	2090	4.8545	0	0.0	2044	1250	8.37271499633789	-1.6120107173919678	0	0	0.0	0.0	0	0.0
mimr_minion_20170119_FNFAF04108_MN16602_sequencing_run_Ruby_IFNAB_Nb_2017_Jan_19_96638_ch186_read3010_strand.fast5	00638469-7a0e-4414-bb8d-86d78e9aad32	186	29302.3865	8.9295	2.9945	2637	2	2637	5.935	0	0.0	2541	1646	8.227965354919434	-1.695767879486084	0	0	0.0	0.0	0	0.0
mimr_minion_20170119_FNFAF04108_MN16602_sequencing_run_Ruby_IFNAB_Nb_2017_Jan_19_96638_ch438_read1665_strand.fast5	467a2f7b-ba56-49b3-a6b5-641aa43c6098	438	32765.23175	5.07875	0.45575	2062	2	2062	4.623	0	0.0	1993	1199	7.156449794769287	-1.8532830476760864	0	0	0.0	0.0	0	0.0
mimr_minion_20170119_FNFAF04108_MN16602_sequencing_run_Ruby_IFNAB_Nb_2017_Jan_19_96638_ch214_read3751_strand.fast5	68cef0a0-bf1f-4053-bd12-ab8b42cf3721	214	26429.34825	4.79625	0.7785	1799	2	1799	4.01775	0	0.0	1710	1190	7.020380020141602	-2.0557844638824463	0	0	0.0	0.0	0	0.0
mimr_minion_20170119_FNFAF04108_MN16602_sequencing_run_Ruby_IFNAB_Nb_2017_Jan_19_96638_ch310_read3980_strand.fast5	3da19f90-5680-4b2f-8b4d-8f87fa76016a	310	47312.39825	11.66475	9.49225	983	2	983	2.1725	0	0.0	919	487	5.527069091796875	-2.1637139320373535	0	0	0.0	0.0	0	0.0
mimr_minion_20170119_FNFAF04108_MN16602_sequencing_run_Ruby_IFNAB_Nb_2017_Jan_19_96638_ch181_read2249_strand.fast5	97be4e7f-c84b-4fe0-82dc-a1eda68c3eb2	181	13957.77125	1.53975	0.0	648	2	648	1.53975	0	0.0	599	312	6.660175323486328	-1.7568037509918213	0	0	0.0	0.0	0	0.0
mimr_minion_20170120_FNFAF04108_MN16602_sequencing_run_Ruby_IFNAB_Nb_2017_Jan_19_88051_ch358_read4885_strand.fast5	be5c445d-01a6-4c05-a508-38bbfa4112fd	358	32912.34	7.663	3.055	2033	2	2033	4.608	0	0.0	1896	1125	5.545287609100342	-2.289721965789795	0	0	0.0	0.0	0	0.0
mimr_minion_20170119_FNFAF04108_MN16602_sequencing_run_Ruby_IFNAB_Nb_2017_Jan_19_96638_ch192_read60_strand.fast5	0d6884c8-cb46-43ff-a57a-a09e8c6ad4d4	192	200.21925	5.74125	0.00775	2494	2	2494	5.7335	0	0.0	2379	1385	7.460352897644043	-1.824676275253296	0	0	0.0	0.0	0	0.0
mimr_minion_20170120_FNFAF04108_MN16602_sequencing_run_Ruby_IFNAB_Nb_2017_Jan_19_88051_ch379_read1233_strand.fast5	cce013cf-35bf-4b20-9956-18d036f2867c	379	26572.781	10.1975	5.19575	2207	2	2207	5.00175	0	0.0	2111	1160	5.553627967834473	-2.2727630138397217	0	0	0.0	0.0	0	0.0
mimr_minion_20170119_FNFAF04108_MN16602_sequencing_run_Ruby_IFNAB_Nb_2017_Jan_19_96638_ch187_read3776_strand.fast5	ca59f5c1-95a5-4069-9602-ea3b33cd224c	187	18849.089	9.66175	0.5745	3526	0	3526	9.08725	0	0.0	0	0	0.0	0.0	0	0	0.0	0.0	0	0.0
mimr_minion_20170120_FNFAF04108_MN16602_sequencing_run_Ruby_IFNAB_Nb_2017_Jan_19_88051_ch62_read1108_strand.fast5	f57f02c5-4552-40c3-946b-6091a176f81d	62	9777.31525	9.064	5.03525	1819	2	1819	4.02875	0	0.0	1759	1183	7.246883869171143	-1.895369052886963	0	0	0.0	0.0	0	0.0
mimr_minion_20170119_FNFAF04108_MN16602_sequencing_run_Ruby_IFNAB_Nb_2017_Jan_19_96638_ch395_read18_strand.fast5	81414bc5-95f9-4e3c-8102-71208e995aa4	395	90.822	1.4085	-1	0	0	0	0.0	0	0.0	0	0	0.0	0.0	0	0	0.0	0.0	0	0.0
mimr_minion_20170119_FNFAF04108_MN16602_sequencing_run_Ruby_IFNAB_Nb_2017_Jan_19_96638_ch344_read4006_strand.fast5	1da263be-3b08-4c30-a06b-13713e7753bc	344	38710.07625	6.29825	3.3655	1284	2	1284	2.93275	0	0.0	1233	826	7.43415641784668	-1.8218908309936523	0	0	0.0	0.0	0	0.0
mimr_minion_20170119_FNFAF04108_MN16602_sequencing_run_Ruby_IFNAB_Nb_2017_Jan_19_96638_ch364_read4992_strand.fast5	fa608c62-d86d-4fec-bd1f-5ca34618999d	364	61116.183	6.1465	0.59125	2462	2	2462	5.55525	0	0.0	2329	1399	5.886533260345459	-2.2535693645477295	0	0	0.0	0.0	0	0.0
mimr_minion_20170119_FNFAF04108_MN16602_sequencing_run_Ruby_IFNAB_Nb_2017_Jan_19_96638_ch273_read623_strand.fast5	e7daf8ee-05fd-487a-af11-08ac30d3580a	273	3093.92825	6.07975	1.3425	2070	2	2070	4.73725	0	0.0	1835	1070	6.30267333984375	-2.1256420612335205	0	0	0.0	0.0	0	0.0
mimr_minion_20170119_FNFAF04108_MN16602_sequencing_run_Ruby_IFNAB_Nb_2017_Jan_19_96638_ch354_read2084_strand.fast5	21f1439a-394d-4e6f-953c-56de1e10bf9b	354	9907.25525	6.46625	1.64925	2170	2	2170	4.817	0	0.0	2056	1332	7.127021789550781	-1.946759581565857	0	0	0.0	0.0	0	0.0
mimr_minion_20170119_FNFAF04108_MN16602_sequencing_run_Ruby_IFNAB_Nb_2017_Jan_19_96638_ch141_read494_strand.fast5	a533804c-fcf7-469a-a452-ad016d101ef4	141	5496.40825	2.64425	0.98575	672	2	672	1.6585	0	0.0	529	220	4.18271541595459	-2.6191790103912354	0	0	0.0	0.0	0	0.0
mimr_minion_20170119_FNFAF04108_MN16602_sequencing_run_Ruby_IFNAB_Nb_2017_Jan_19_96638_ch364_read3787_strand.fast5	e3466a28-0bad-4bd8-b03d-12ced8fccee3	364	32795.98225	7.29575	2.52525	2072	2	2072	4.7705	0	0.0	1858	1017	4.940905570983887	-2.5663909912109375	0	0	0.0	0.0	0	0.0
mimr_minion_20170119_FNFAF04108_MN16602_sequencing_run_Ruby_IFNAB_Nb_2017_Jan_19_96638_ch51_read1624_strand.fast5	0ee57471-391e-4bba-b7fb-7f1d06edd98f	51	9188.162	6.059	3.2095	1232	2	1232	2.8495	0	0.0	1163	615	7.725564479827881	-1.6448047161102295	0	0	0.0	0.0	0	0.0
mimr_minion_20170120_FNFAF04108_MN16602_sequencing_run_Ruby_IFNAB_Nb_2017_Jan_19_88051_ch256_read831_strand.fast5	6ccd8585-cbf1-4af1-a5da-ca2b6d3766ef	256	12279.7685	15.979	12.7195	1353	2	1353	3.2595	0	0.0	1307	628	7.391628742218018	-1.5676954984664917	0	0	0.0	0.0	0	0.0
mimr_minion_20170120_FNFAF04108_MN16602_sequencing_run_Ruby_IFNAB_Nb_2017_Jan_19_88051_ch38_read749_strand.fast5	57f970b3-e4e7-4dbc-bfee-372e122c51d8	38	7353.78825	4.797	3.0745	726	2	726	1.7225	0	0.0	689	386	6.673180103302002	-1.828041911125183	0	0	0.0	0.0	0	0.0
mimr_minion_20170119_FNFAF04108_MN16602_sequencing_run_Ruby_IFNAB_Nb_2017_Jan_19_96638_ch99_read3627_strand.fast5	b3de8e87-c165-4b51-94f7-3072628cd2e3	99	24794.13625	11.92	8.32775	1636	2	1636	3.59225	0	0.0	1554	927	5.90869140625	-2.16798996925354	0	0	0.0	0.0	0	0.0
mimr_minion_20170119_FNFAF04108_MN16602_sequencing_run_Ruby_IFNAB_Nb_2017_Jan_19_96638_ch434_read689_strand.fast5	bbfd0ab1-8154-458e-af30-17a52fa4fe08	434	3786.136	4.9725	0.2215	2132	2	2132	4.751	0	0.0	2054	1273	6.270279407501221	-2.101656675338745	0	0	0.0	0.0	0	0.0
mimr_minion_20170120_FNFAF04108_MN16602_sequencing_run_Ruby_IFNAB_Nb_2017_Jan_19_88051_ch119_read2661_strand.fast5	d84a2423-ed2e-40f1-b6e1-fc55796da6e3	119	50879.401	14.58075	10.16625	1959	2	1959	4.4145	0	0.0	1764	1055	5.35833740234375	-2.3996973037719727	0	0	0.0	0.0	0	0.0
mimr_minion_20170120_FNFAF04108_MN16602_sequencing_run_Ruby_IFNAB_Nb_2017_Jan_19_88051_ch346_read645_strand.fast5	f92b3f2a-6d17-4890-b47a-272f4d03593a	346	3926.4835	21.56625	19.89875	733	2	733	1.6675	0	0.0	707	469	6.354247093200684	-2.022895097732544	0	0	0.0	0.0	0	0.0
mimr_minion_20170119_FNFAF04108_MN16602_sequencing_run_Ruby_IFNAB_Nb_2017_Jan_19_96638_ch413_read2656_strand.fast5	c1507991-3563-4a2a-a959-d9f67b90e7a6	413	18560.23725	12.60475	7.7995	2185	2	2185	4.80525	0	0.0	2001	1141	5.20801305770874	-2.3994877338409424	0	0	0.0	0.0	0	0.0
mimr_minion_20170120_FNFAF04108_MN16602_sequencing_run_Ruby_IFNAB_Nb_2017_Jan_19_88051_ch166_read2702_strand.fast5	0d6117ce-352c-4ee8-b970-355fdde7b04d	166	63942.1505	37.1755	19.95075	6904	0	6904	17.22475	0	0.0	0	0	0.0	0.0	0	0	0.0	0.0	0	0.0
mimr_minion_20170119_FNFAF04108_MN16602_sequencing_run_Ruby_IFNAB_Nb_2017_Jan_19_96638_ch239_read5825_strand.fast5	5d677d12-7ee7-4d6d-9d82-9543dff8aa14	239	69922.86075	6.90675	1.643	2302	2	2302	5.26375	0	0.0	2150	1316	6.828534126281738	-2.044828176498413	0	0	0.0	0.0	0	0.0
mimr_minion_20170119_FNFAF04108_MN16602_sequencing_run_Ruby_IFNAB_Nb_2017_Jan_19_96638_ch417_read528_strand.fast5	db94f8ee-2a34-4ab3-9dfb-adfa8e164c00	417	1110.012	8.535	2.81625	2461	2	2461	5.71875	0	0.0	2373	1353	7.634087562561035	-1.7894765138626099	0	0	0.0	0.0	0	0.0
mimr_minion_20170119_FNFAF04108_MN16602_sequencing_run_Ruby_IFNAB_Nb_2017_Jan_19_96638_ch222_read1075_strand.fast5	a8168391-4d69-45d9-ba7b-f3c7c028d8ca	222	32067.3595	7.16875	1.70825	2382	2	2382	5.4605	0	0.0	2283	1342	6.987563610076904	-1.9011331796646118	0	0	0.0	0.0	0	0.0
mimr_minion_20170119_FNFAF04108_MN16602_sequencing_run_Ruby_IFNAB_Nb_2017_Jan_19_96638_ch142_read3205_strand.fast5	64cd1b5b-c080-4609-9f85-64cc1f4c6eae	142	22952.84125	5.381	0.93025	1989	2	1989	4.45075	0	0.0	1808	1105	4.952906608581543	-2.6040878295898438	0	0	0.0	0.0	0	0.0
mimr_minion_20170119_FNFAF04108_MN16602_sequencing_run_Ruby_IFNAB_Nb_2017_Jan_19_96638_ch501_read1505_strand.fast5	f2486e35-ef41-4eb5-bc20-146cf9d267e4	501	15768.546	6.92925	4.05575	1249	2	1249	2.8735	0	0.0	1172	695	6.748746395111084	-1.8775047063827515	0	0	0.0	0.0	0	0.0
mimr_minion_20170119_FNFAF04108_MN16602_sequencing_run_Ruby_IFNAB_Nb_2017_Jan_19_96638_ch205_read1600_strand.fast5	6abfb59f-13c3-48fe-90c4-ef047fff6606	205	10848.18575	12.79225	4.661	3481	3	3481	8.13125	0	0.0	3258	1946	7.472391128540039	-1.8039823770523071	0	0	0.0	0.0	0	0.0
mimr_minion_20170120_FNFAF04108_MN16602_sequencing_run_Ruby_IFNAB_Nb_2017_Jan_19_88051_ch421_read1036_strand.fast5	1cf2d157-c852-4ef5-929c-70b69f0dced5	421	30784.3995	3.027	0.84	963	2	963	2.187	0	0.0	877	493	4.350745677947998	-2.6803619861602783	0	0	0.0	0.0	0	0.0
mimr_minion_20170119_FNFAF04108_MN16602_sequencing_run_Ruby_IFNAB_Nb_2017_Jan_19_96638_ch335_read304_strand.fast5	b300bc65-53cd-479c-9809-61a61681acd8	335	1835.24275	5.2055	1.804	1409	2	1409	3.4015	0	0.0	1357	723	7.441366672515869	-1.6759755611419678	0	0	0.0	0.0	0	0.0
mimr_minion_20170120_FNFAF04108_MN16602_sequencing_run_Ruby_IFNAB_Nb_2017_Jan_19_88051_ch173_read281_strand.fast5	91169001-edf5-458e-8ec2-772899960edc	173	4612.503	5.9195	0.683	2401	2	2401	5.2365	0	0.0	2235	1316	4.539932727813721	-2.771840810775757	0	0	0.0	0.0	0	0.0
mimr_minion_20170119_FNFAF04108_MN16602_sequencing_run_Ruby_IFNAB_Nb_2017_Jan_19_96638_ch181_read4081_strand.fast5	bd595ce1-75fc-4840-aa81-bebfae282495	181	36636.47075	13.47475	9.253	1857	2	1857	4.22175	0	0.0	1716	1062	6.368164539337158	-2.0895798206329346	0	0	0.0	0.0	0	0.0
mimr_minion_20170119_FNFAF04108_MN16602_sequencing_run_Ruby_IFNAB_Nb_2017_Jan_19_96638_ch499_read6242_strand.fast5	577f9183-24ff-437a-9c7b-377ec04ea0c8	499	39242.81775	4.134	1.76425	1059	2	1059	2.36975	0	0.0	998	606	6.869654655456543	-1.9154763221740723	0	0	0.0	0.0	0	0.0
mimr_minion_20170119_FNFAF04108_MN16602_sequencing_run_Ruby_IFNAB_Nb_2017_Jan_19_96638_ch377_read349_strand.fast5	5dcca979-422e-4cbc-810b-c792fe495e5c	377	1600.301	4.16275	0.5065	1647	2	1647	3.65625	0	0.0	1567	1053	6.8194451332092285	-2.020653247833252	0	0	0.0	0.0	0	0.0
mimr_minion_20170119_FNFAF04108_MN16602_sequencing_run_Ruby_IFNAB_Nb_2017_Jan_19_96638_ch349_read3297_strand.fast5	2149269a-b67c-4b8a-9f02-8ecc7ff855d2	349	26634.34625	3.26075	0.09625	1295	2	1295	3.1645	0	0.0	1124	491	6.653489589691162	-1.879130244255066	0	0	0.0	0.0	0	0.0
mimr_minion_20170119_FNFAF04108_MN16602_sequencing_run_Ruby_IFNAB_Nb_2017_Jan_19_96638_ch327_read6777_strand.fast5	8c9ee9e8-edde-4b45-ae4f-200402c1df7c	327	45466.91075	2.299	0.298	905	2	905	2.001	0	0.0	841	537	6.161868095397949	-2.1643216609954834	0	0	0.0	0.0	0	0.0
mimr_minion_20170119_FNFAF04108_MN16602_sequencing_run_Ruby_IFNAB_Nb_2017_Jan_19_96638_ch141_read5547_strand.fast5	e99984cf-8618-4502-951e-2505d9323524	141	25648.703	5.09425	1.053	1835	2	1835	4.04125	0	0.0	1682	941	4.736788272857666	-2.6615078449249268	0	0	0.0	0.0	0	0.0
mimr_minion_20170120_FNFAF04108_MN16602_sequencing_run_Ruby_IFNAB_Nb_2017_Jan_19_88051_ch107_read2609_strand.fast5	b10e829c-4009-4308-8871-30293c893361	107	25405.52675	8.94125	6.935	904	2	904	2.00625	0	0.0	832	466	5.017152309417725	-2.3720858097076416	0	0	0.0	0.0	0	0.0
mimr_minion_20170120_FNFAF04108_MN16602_sequencing_run_Ruby_IFNAB_Nb_2017_Jan_19_88051_ch182_read283_strand.fast5	7a43d476-819d-4eca-a489-5626312dd82b	182	2991.3765	16.27175	0.0365	6652	0	6652	16.23525	0	0.0	0	0	0.0	0.0	0	0	0.0	0.0	0	0.0
mimr_minion_20170119_FNFAF04108_MN16602_sequencing_run_Ruby_IFNAB_Nb_2017_Jan_19_96638_ch64_read70_strand.fast5	8a5c66bc-e98a-448c-93ad-4014aaab062d	64	499.08925	5.93725	0.47325	2359	2	2359	5.464	0	0.0	2239	1275	6.052068710327148	-2.1343648433685303	0	0	0.0	0.0	0	0.0
mimr_minion_20170119_FNFAF04108_MN16602_sequencing_run_Ruby_IFNAB_Nb_2017_Jan_19_96638_ch183_read3720_strand.fast5	2f87c2fa-efc0-4373-a1a2-fd5d42a25239	183	29126.9435	11.013	6.1625	1987	0	1987	4.8505	0	0.0	0	0	0.0	0.0	0	0	0.0	0.0	0	0.0
mimr_minion_20170119_FNFAF04108_MN16602_sequencing_run_Ruby_IFNAB_Nb_2017_Jan_19_96638_ch253_read1780_strand.fast5	58e47820-4fc2-4796-8b7a-dd3f75e19398	253	30344.5205	7.626	1.588	2569	2	2569	6.038	0	0.0	2035	878	4.309201717376709	-2.8232176303863525	0	0	0.0	0.0	0	0.0
mimr_minion_20170119_FNFAF04108_MN16602_sequencing_run_Ruby_IFNAB_Nb_2017_Jan_19_96638_ch227_read31334_strand.fast5	6de8dd19-37d7-482b-9897-8bcd656ee4fc	227	20562.0215	4.32375	0.566	1684	2	1684	3.75775	0	0.0	1457	686	4.04176664352417	-2.859192371368408	0	0	0.0	0.0	0	0.0
mimr_minion_20170119_FNFAF04108_MN16602_sequencing_run_Ruby_IFNAB_Nb_2017_Jan_19_96638_ch332_read1417_strand.fast5	4ed1e9fa-b730-4e4b-94f6-d3dad4fa53f3	332	22758.5485	9.608	5.03575	1964	2	1964	4.57225	0	0.0	1794	1082	5.913302421569824	-2.1897053718566895	0	0	0.0	0.0	0	0.0
mimr_minion_20170120_FNFAF04108_MN16602_sequencing_run_Ruby_IFNAB_Nb_2017_Jan_19_88051_ch107_read378_strand.fast5	c05cd6e6-c4e3-4cf2-8490-670d418fabfc	107	3730.563	6.62925	2.0915	2013	2	2013	4.53775	0	0.0	1838	1034	4.689458847045898	-2.6359570026397705	0	0	0.0	0.0	0	0.0
mimr_minion_20170119_FNFAF04108_MN16602_sequencing_run_Ruby_IFNAB_Nb_2017_Jan_19_96638_ch485_read9232_strand.fast5	3553dc2a-4772-4a5a-8035-b3c97acefb05	485	56722.39675	3.047	0.73425	1086	2	1086	2.31275	0	0.0	1029	600	5.75465726852417	-2.2212953567504883	0	0	0.0	0.0	0	0.0
mimr_minion_20170119_FNFAF04108_MN16602_sequencing_run_Ruby_IFNAB_Nb_2017_Jan_19_96638_ch243_read2509_strand.fast5	7a5b6f21-207a-49eb-9923-d0ea0fd5b70e	243	17256.8715	12.4075	7.83575	2059	2	2059	4.57175	0	0.0	1705	936	5.216897964477539	-2.445971965789795	0	0	0.0	0.0	0	0.0
mimr_minion_20170119_FNFAF04108_MN16602_sequencing_run_Ruby_IFNAB_Nb_2017_Jan_19_96638_ch134_read5467_strand.fast5	3633c5b8-a971-4dd6-b1ed-249170121b6b	134	45697.591	8.22575	5.33975	1317	2	1317	2.886	0	0.0	1204	773	6.526637077331543	-2.1719610691070557	0	0	0.0	0.0	0	0.0
mimr_minion_20170119_FNFAF04108_MN16602_sequencing_run_Ruby_IFNAB_Nb_2017_Jan_19_96638_ch486_read1128_strand.fast5	2840e72b-d8ef-464e-a8a0-9a9e2c0916f0	486	23514.84975	6.125	1.215	2159	2	2159	4.91	0	0.0	2039	1306	7.4859299659729	-1.8439521789550781	0	0	0.0	0.0	0	0.0
mimr_minion_20170119_FNFAF04108_MN16602_sequencing_run_Ruby_IFNAB_Nb_2017_Jan_19_96638_ch469_read1315_strand.fast5	f219fbdf-40e6-4931-9f48-080b681b6778	469	31820.772	2.11975	0.7225	615	2	615	1.39725	0	0.0	560	329	6.981464862823486	-1.7986032962799072	0	0	0.0	0.0	0	0.0
mimr_minion_20170119_FNFAF04108_MN16602_sequencing_run_Ruby_IFNAB_Nb_2017_Jan_19_96638_ch440_read2682_strand.fast5	9bfd3f37-27b8-4198-b71c-9a3f00a61675	440	31535.599	7.516	3.005	1993	2	1993	4.511	0	0.0	1905	1195	7.883240699768066	-1.7286056280136108	0	0	0.0	0.0	0	0.0
mimr_minion_20170119_FNFAF04108_MN16602_sequencing_run_Ruby_IFNAB_Nb_2017_Jan_19_96638_ch8_read4899_strand.fast5	09b54d78-24cc-4d04-8547-efd7c6ddfa26	8	27715.584	9.657	3.3435	2704	2	2704	6.3135	0	0.0	2515	1548	6.414542198181152	-2.072040319442749	0	0	0.0	0.0	0	0.0
mimr_minion_20170119_FNFAF04108_MN16602_sequencing_run_Ruby_IFNAB_Nb_2017_Jan_19_96638_ch80_read68_strand.fast5	8549f9cb-051e-4492-9d72-220b3df6534c	80	802.872	4.9665	1.75175	1396	2	1396	3.21475	0	0.0	1235	667	4.846400737762451	-2.5415360927581787	0	0	0.0	0.0	0	0.0
mimr_minion_20170119_FNFAF04108_MN16602_sequencing_run_Ruby_IFNAB_Nb_2017_Jan_19_96638_ch317_read1118_strand.fast5	b28db5c5-3fa2-4614-acdb-e579b219fdec	317	15856.66725	7.4195	3.50475	1783	2	1783	3.91475	0	0.0	1680	1068	6.0101776123046875	-2.1983773708343506	0	0	0.0	0.0	0	0.0
mimr_minion_20170120_FNFAF04108_MN16602_sequencing_run_Ruby_IFNAB_Nb_2017_Jan_19_88051_ch440_read352_strand.fast5	92ecd7de-c3ef-467f-80b6-bf77aac728ab	440	2189.67225	6.0185	1.75	1960	2	1960	4.2685	0	0.0	1857	1125	5.41421365737915	-2.364629030227661	0	0	0.0	0.0	0	0.0
mimr_minion_20170119_FNFAF04108_MN16602_sequencing_run_Ruby_IFNAB_Nb_2017_Jan_19_96638_ch91_read317_strand.fast5	15bd5252-288a-4e70-92b2-0b086a6a4734	91	2088.636	9.7635	6.88225	1241	2	1241	2.88125	0	0.0	1199	563	7.057221412658691	-1.8488647937774658	0	0	0.0	0.0	0	0.0
mimr_minion_20170119_FNFAF04108_MN16602_sequencing_run_Ruby_IFNAB_Nb_2017_Jan_19_96638_ch444_read357_strand.fast5	2f4935a9-cde1-47bd-8e48-a81c038fb17d	444	5211.6455	7.2865	1.64425	2446	2	2446	5.64225	0	0.0	2257	1109	5.0889716148376465	-2.3534598350524902	0	0	0.0	0.0	0	0.0
mimr_minion_20170119_FNFAF04108_MN16602_sequencing_run_Ruby_IFNAB_Nb_2017_Jan_19_96638_ch27_read303_strand.fast5	301d230e-2786-4c1b-ac18-966db3e82356	27	1332.20875	7.14	2.654	2002	2	2002	4.486	0	0.0	1925	1202	6.467684268951416	-2.07913875579834	0	0	0.0	0.0	0	0.0
mimr_minion_20170119_FNFAF04108_MN16602_sequencing_run_Ruby_IFNAB_Nb_2017_Jan_19_96638_ch311_read2891_strand.fast5	cad2afe9-395b-4b58-82b3-78c3d40e2fff	311	23076.56025	7.67275	2.546	2232	2	2232	5.12675	0	0.0	2090	1194	6.152709484100342	-2.099367141723633	0	0	0.0	0.0	0	0.0
mimr_minion_20170120_FNFAF04108_MN16602_sequencing_run_Ruby_IFNAB_Nb_2017_Jan_19_88051_ch14_read612_strand.fast5	618ed571-1c49-45f3-8932-848ca1e07f5d	14	36821.2065	8.238	5.231	1332	2	1332	3.007	0	0.0	1290	705	5.696534156799316	-2.185971975326538	0	0	0.0	0.0	0	0.0
mimr_minion_20170119_FNFAF04108_MN16602_sequencing_run_Ruby_IFNAB_Nb_2017_Jan_19_96638_ch69_read4123_strand.fast5	e3fbb194-b6f6-45ac-8f66-55d47b98d6ba	69	67558.952	13.334	8.66825	2097	2	2097	4.66575	0	0.0	1998	1311	6.653934478759766	-2.0656943321228027	0	0	0.0	0.0	0	0.0
mimr_minion_20170120_FNFAF04108_MN16602_sequencing_run_Ruby_IFNAB_Nb_2017_Jan_19_88051_ch345_read963_strand.fast5	21710527-1a9e-4472-831a-5862ea80a5d9	345	14689.396	4.012	0.08825	1822	2	1822	3.92375	0	0.0	1708	993	4.33428955078125	-2.871548652648926	0	0	0.0	0.0	0	0.0
mimr_minion_20170120_FNFAF04108_MN16602_sequencing_run_Ruby_IFNAB_Nb_2017_Jan_19_88051_ch499_read139_strand.fast5	4815eb98-7a1f-4408-b497-abd1f4e82958	499	2059.2555	8.8045	4.51275	1952	2	1952	4.29175	0	0.0	1860	1129	5.693891525268555	-2.3155460357666016	0	0	0.0	0.0	0	0.0
mimr_minion_20170119_FNFAF04108_MN16602_sequencing_run_Ruby_IFNAB_Nb_2017_Jan_19_96638_ch369_read3027_strand.fast5	fc1c9ddf-69c5-4f15-9c63-b0e7a1f3c0d2	369	54300.57675	5.93625	0.5065	2323	2	2323	5.42975	0	0.0	2190	1168	6.471685409545898	-1.9253629446029663	0	0	0.0	0.0	0	0.0
mimr_minion_20170119_FNFAF04108_MN16602_sequencing_run_Ruby_IFNAB_Nb_2017_Jan_19_96638_ch242_read353_strand.fast5	f855d29b-d15f-4e7f-ab6c-34c412ddeedc	242	1680.22825	2.56475	0.52025	879	2	879	2.0445	0	0.0	830	466	6.362117767333984	-1.952960729598999	0	0	0.0	0.0	0	0.0
mimr_minion_20170119_FNFAF04108_MN16602_sequencing_run_Ruby_IFNAB_Nb_2017_Jan_19_96638_ch39_read2930_strand.fast5	17016bae-f91f-46cd-a8af-e2ab32b324a6	39	17702.38725	7.02025	2.749	1887	2	1887	4.27125	0	0.0	1825	1189	6.958850383758545	-1.9854449033737183	0	0	0.0	0.0	0	0.0
mimr_minion_20170119_FNFAF04108_MN16602_sequencing_run_Ruby_IFNAB_Nb_2017_Jan_19_96638_ch3_read1182_strand.fast5	5a899471-426b-4755-8ea8-d3632cccf6a5	3	3695.0555	4.65225	0.039	2058	2	2058	4.61325	0	0.0	1925	1108	5.618984699249268	-2.2586867809295654	0	0	0.0	0.0	0	0.0
mimr_minion_20170119_FNFAF04108_MN16602_sequencing_run_Ruby_IFNAB_Nb_2017_Jan_19_96638_ch16_read3002_strand.fast5	dc346cc1-690d-4d1d-bc38-b20914e20903	16	21463.984	3.3655	0.293	1324	2	1324	3.0725	0	0.0	1282	822	8.161747932434082	-1.7056218385696411	0	0	0.0	0.0	0	0.0
mimr_minion_20170119_FNFAF04108_MN16602_sequencing_run_Ruby_IFNAB_Nb_2017_Jan_19_96638_ch375_read8413_strand.fast5	49de8091-96c3-493a-92ab-e0a119ca8f09	375	61645.16425	6.78375	2.97975	1658	2	1658	3.804	0	0.0	1569	1046	6.6272172927856445	-2.0593268871307373	0	0	0.0	0.0	0	0.0
mimr_minion_20170119_FNFAF04108_MN16602_sequencing_run_Ruby_IFNAB_Nb_2017_Jan_19_96638_ch495_read1475_strand.fast5	e6c0d7dd-6b57-419c-933a-b91ccece1226	495	10035.59	8.2075	2.72425	2311	2	2311	5.48325	0	0.0	2228	1254	7.832279205322266	-1.7178717851638794	0	0	0.0	0.0	0	0.0
mimr_minion_20170120_FNFAF04108_MN16602_sequencing_run_Ruby_IFNAB_Nb_2017_Jan_19_88051_ch455_read2054_strand.fast5	7fa296a7-2ecb-41df-9fc4-84434fbfbc7b	455	42512.80975	9.34625	4.608	2159	2	2159	4.73825	0	0.0	1976	1046	4.646124362945557	-2.667302370071411	0	0	0.0	0.0	0	0.0
mimr_minion_20170119_FNFAF04108_MN16602_sequencing_run_Ruby_IFNAB_Nb_2017_Jan_19_96638_ch481_read641_strand.fast5	2cc72682-5be5-44d7-9fab-994702ff1c5e	481	5976.933	7.92675	3.299	2022	2	2022	4.62775	0	0.0	1810	1029	5.824070930480957	-2.2220258712768555	0	0	0.0	0.0	0	0.0
mimr_minion_20170119_FNFAF04108_MN16602_sequencing_run_Ruby_IFNAB_Nb_2017_Jan_19_96638_ch134_read6467_strand.fast5	78b3f985-a8d4-4776-8209-02ffb8eea7da	134	52923.8525	6.19425	2.12775	1841	2	1841	4.0665	0	0.0	1734	1142	6.663721561431885	-2.095818519592285	0	0	0.0	0.0	0	0.0
mimr_minion_20170119_FNFAF04108_MN16602_sequencing_run_Ruby_IFNAB_Nb_2017_Jan_19_96638_ch124_read2332_strand.fast5	392ab5fc-4fc6-46a6-af34-d2c5ec1108e8	124	18828.17425	6.36525	1.32325	2256	2	2256	5.042	0	0.0	2120	1369	6.991323471069336	-1.9875987768173218	0	0	0.0	0.0	0	0.0
mimr_minion_20170119_FNFAF04108_MN16602_sequencing_run_Ruby_IFNAB_Nb_2017_Jan_19_96638_ch122_read2978_strand.fast5	c82bf7ec-3cb9-47b5-ac36-3933ec201f66	122	67034.41775	8.57975	3.9195	2053	2	2053	4.66025	0	0.0	1942	1172	7.030366897583008	-1.9461137056350708	0	0	0.0	0.0	0	0.0
mimr_minion_20170120_FNFAF04108_MN16602_sequencing_run_Ruby_IFNAB_Nb_2017_Jan_19_88051_ch52_read657_strand.fast5	9aa26818-84e3-4964-9ab5-24d5219c5856	52	8302.71475	8.37775	2.5375	2645	2	2645	5.84025	0	0.0	2414	1448	5.185072422027588	-2.490032434463501	0	0	0.0	0.0	0	0.0
mimr_minion_20170119_FNFAF04108_MN16602_sequencing_run_Ruby_IFNAB_Nb_2017_Jan_19_96638_ch290_read1027_strand.fast5	317d3933-e2e8-4ce0-8bc1-9d1a198a41de	290	5102.13125	6.1815	1.24875	2181	2	2181	4.93275	0	0.0	2068	1149	6.944606781005859	-1.8607498407363892	0	0	0.0	0.0	0	0.0
mimr_minion_20170119_FNFAF04108_MN16602_sequencing_run_Ruby_IFNAB_Nb_2017_Jan_19_96638_ch98_read3238_strand.fast5	bedc6e31-9afe-4bb2-82c3-19203123228d	98	35594.64975	7.146	2.07375	2192	2	2192	5.07225	0	0.0	2079	1138	5.954660415649414	-2.0925869941711426	0	0	0.0	0.0	0	0.0
mimr_minion_20170119_FNFAF04108_MN16602_sequencing_run_Ruby_IFNAB_Nb_2017_Jan_19_96638_ch14_read3096_strand.fast5	0028f30b-c678-4441-baa7-a64870847999	14	37601.40075	5.13075	0.86	1918	2	1918	4.27075	0	0.0	1828	1129	6.243764400482178	-2.094797372817993	0	0	0.0	0.0	0	0.0
mimr_minion_20170119_FNFAF04108_MN16602_sequencing_run_Ruby_IFNAB_Nb_2017_Jan_19_96638_ch126_read2409_strand.fast5	def0936b-40c1-4719-b57f-f372a32fb47f	126	19730.78725	7.78425	2.92975	2142	2	2142	4.8545	0	0.0	1967	1087	6.827755928039551	-1.9453051090240479	0	0	0.0	0.0	0	0.0
mimr_minion_20170119_FNFAF04108_MN16602_sequencing_run_Ruby_IFNAB_Nb_2017_Jan_19_96638_ch154_read2002_strand.fast5	f5412906-cafc-4e3a-8c2f-4bd06511f610	154	15671.9375	4.076	1.349	1224	2	1224	2.727	0	0.0	1146	767	6.17748498916626	-2.147348403930664	0	0	0.0	0.0	0	0.0
mimr_minion_20170119_FNFAF04108_MN16602_sequencing_run_Ruby_IFNAB_Nb_2017_Jan_19_96638_ch62_read3170_strand.fast5	57f87295-46ed-4bae-a257-dd01049218c3	62	29652.616	5.813	3.819	895	2	895	1.994	0	0.0	848	550	6.681670665740967	-1.9354013204574585	0	0	0.0	0.0	0	0.0
mimr_minion_20170119_FNFAF04108_MN16602_sequencing_run_Ruby_IFNAB_Nb_2017_Jan_19_96638_ch214_read1066_strand.fast5	6c499039-bac6-4633-8606-a746a1f8488a	214	8276.643	8.071	1.62725	2846	2	2846	6.44375	0	0.0	2719	1551	7.275808811187744	-1.7849464416503906	0	0	0.0	0.0	0	0.0
mimr_minion_20170119_FNFAF04108_MN16602_sequencing_run_Ruby_IFNAB_Nb_2017_Jan_19_96638_ch166_read14257_strand.fast5	7be75523-1acd-46e7-8708-15453efe8701	166	35030.51475	8.4515	4.02625	1962	2	1962	4.42525	0	0.0	1697	1003	5.403100967407227	-2.5601234436035156	0	0	0.0	0.0	0	0.0
mimr_minion_20170120_FNFAF04108_MN16602_sequencing_run_Ruby_IFNAB_Nb_2017_Jan_19_88051_ch308_read653_strand.fast5	c91175c5-5a7f-4318-bf69-834b06ae58a1	308	4846.12625	6.949	2.10325	2191	2	2191	4.84575	0	0.0	1923	1041	5.7748332023620605	-2.1723155975341797	0	0	0.0	0.0	0	0.0
mimr_minion_20170119_FNFAF04108_MN16602_sequencing_run_Ruby_IFNAB_Nb_2017_Jan_19_96638_ch67_read1378_strand.fast5	e4a934b4-fb81-46a6-b0b3-8c80920124ff	67	6518.14475	3.843	1.346	1090	2	1090	2.497	0	0.0	1018	581	7.421634197235107	-1.7709157466888428	0	0	0.0	0.0	0	0.0
mimr_minion_20170119_FNFAF04108_MN16602_sequencing_run_Ruby_IFNAB_Nb_2017_Jan_19_96638_ch347_read4375_strand.fast5	019df276-76f4-4ea2-bf63-f89079f5f2dd	347	31170.51	4.76725	0.6255	1927	2	1927	4.14175	0	0.0	1709	948	4.51366662979126	-2.772977590560913	0	0	0.0	0.0	0	0.0
mimr_minion_20170120_FNFAF04108_MN16602_sequencing_run_Ruby_IFNAB_Nb_2017_Jan_19_88051_ch123_read1132_strand.fast5	3afb7945-a3fa-46cf-acc1-cee64f53d985	123	22566.3025	14.672	9.731	2195	2	2195	4.941	0	0.0	2061	1156	6.486459255218506	-1.9680441617965698	0	0	0.0	0.0	0	0.0
mimr_minion_20170119_FNFAF04108_MN16602_sequencing_run_Ruby_IFNAB_Nb_2017_Jan_19_96638_ch152_read7884_strand.fast5	30259f85-6a01-4a2a-a67a-7093bd2ba798	152	69337.46325	3.932	0.0	1804	2	1804	3.932	0	0.0	1758	1151	6.876736164093018	-1.9443488121032715	0	0	0.0	0.0	0	0.0
mimr_minion_20170119_FNFAF04108_MN16602_sequencing_run_Ruby_IFNAB_Nb_2017_Jan_19_96638_ch176_read2012_strand.fast5	eba7b575-6c63-48ab-9ad4-505fbf678735	176	32041.5535	10.28825	4.18	2434	0	1368	3.086	1038	2.9695	0	0	0.0	0.0	0	0	0.0	0.0	0	0.0
mimr_minion_20170120_FNFAF04108_MN16602_sequencing_run_Ruby_IFNAB_Nb_2017_Jan_19_88051_ch102_read3224_strand.fast5	77f4b76e-98fb-4d53-a367-ac269b00e307	102	40542.473	16.247	11.5915	2031	2	2031	4.6555	0	0.0	1797	945	5.242969989776611	-2.3318839073181152	0	0	0.0	0.0	0	0.0
mimr_minion_20170119_FNFAF04108_MN16602_sequencing_run_Ruby_IFNAB_Nb_2017_Jan_19_96638_ch391_read2026_strand.fast5	bdebb57e-d624-4ce3-8c38-bf6f0278f5fe	391	40391.57525	11.31675	7.5865	1653	0	1653	3.73025	0	0.0	0	0	0.0	0.0	0	0	0.0	0.0	0	0.0
mimr_minion_20170120_FNFAF04108_MN16602_sequencing_run_Ruby_IFNAB_Nb_2017_Jan_19_88051_ch360_read1134_strand.fast5	79ada36b-df52-41db-8519-cf2728fa09ab	360	12158.59725	5.20725	1.33675	1667	2	1667	3.8705	0	0.0	1439	714	5.378287315368652	-2.267643451690674	0	0	0.0	0.0	0	0.0
mimr_minion_20170119_FNFAF04108_MN16602_sequencing_run_Ruby_IFNAB_Nb_2017_Jan_19_96638_ch387_read874_strand.fast5	9d3e466f-3f06-433a-a221-4461c013a73e	387	5116.8715	7.68525	1.17075	2772	2	2772	6.5145	0	0.0	2389	1292	6.070240020751953	-2.2887110710144043	0	0	0.0	0.0	0	0.0
mimr_minion_20170119_FNFAF04108_MN16602_sequencing_run_Ruby_IFNAB_Nb_2017_Jan_19_96638_ch127_read2474_strand.fast5	139f38e1-28e9-4569-953e-000479cc12e7	127	20296.2555	4.02025	1.53425	1054	2	1054	2.486	0	0.0	1025	625	8.212641716003418	-1.5769723653793335	0	0	0.0	0.0	0	0.0
mimr_minion_20170119_FNFAF04108_MN16602_sequencing_run_Ruby_IFNAB_Nb_2017_Jan_19_96638_ch379_read1206_strand.fast5	e4063953-d4c5-49fc-981f-52cd50e1f143	379	28987.525	6.9215	1.9495	2131	2	2131	4.972	0	0.0	2019	1174	6.505436420440674	-2.0286381244659424	0	0	0.0	0.0	0	0.0
mimr_minion_20170119_FNFAF04108_MN16602_sequencing_run_Ruby_IFNAB_Nb_2017_Jan_19_96638_ch313_read4896_strand.fast5	332161a2-494f-42dc-9b73-c6c7e92f9856	313	29521.519	8.7945	5.57975	1455	2	1455	3.21475	0	0.0	1308	630	4.124678134918213	-2.839515209197998	0	0	0.0	0.0	0	0.0
mimr_minion_20170120_FNFAF04108_MN16602_sequencing_run_Ruby_IFNAB_Nb_2017_Jan_19_88051_ch50_read401_strand.fast5	a016aabd-c593-4455-9ec8-442d25623207	50	5377.25275	7.809	1.861	2629	2	2629	5.948	0	0.0	2437	1407	6.596172332763672	-1.9981526136398315	0	0	0.0	0.0	0	0.0
mimr_minion_20170119_FNFAF04108_MN16602_sequencing_run_Ruby_IFNAB_Nb_2017_Jan_19_96638_ch306_read3869_strand.fast5	78b27a20-0629-478b-83c6-6f60a3cbc249	306	21536.93225	9.236	4.233	2167	2	2167	5.003	0	0.0	2050	1260	6.362028121948242	-2.1131486892700195	0	0	0.0	0.0	0	0.0
mimr_minion_20170119_FNFAF04108_MN16602_sequencing_run_Ruby_IFNAB_Nb_2017_Jan_19_96638_ch221_read1513_strand.fast5	900067e4-b432-465d-aaba-53c35dba8985	221	11676.1435	7.05825	1.1815	2476	2	2476	5.87675	0	0.0	2284	1269	6.973362922668457	-1.962050437927246	0	0	0.0	0.0	0	0.0
mimr_minion_20170119_FNFAF04108_MN16602_sequencing_run_Ruby_IFNAB_Nb_2017_Jan_19_96638_ch158_read6239_strand.fast5	c337e35b-4ba4-43c4-8dd5-73be86ca6ccc	158	42970.393	1.91325	0.16925	794	2	794	1.744	0	0.0	743	469	4.57734489440918	-2.6335580348968506	0	0	0.0	0.0	0	0.0
mimr_minion_20170119_FNFAF04108_MN16602_sequencing_run_Ruby_IFNAB_Nb_2017_Jan_19_96638_ch431_read3932_strand.fast5	fbc90efb-658a-4725-9e02-35a91d9f8b79	431	67529.868	10.2405	6.668	1592	2	1592	3.5725	0	0.0	1477	895	5.933304309844971	-2.220273971557617	0	0	0.0	0.0	0	0.0
mimr_minion_20170119_FNFAF04108_MN16602_sequencing_run_Ruby_IFNAB_Nb_2017_Jan_19_96638_ch130_read675_strand.fast5	b5b61ac2-a321-4c91-af24-69d883a853e0	130	3335.87425	5.95275	0.8745	2202	2	2202	5.07825	0	0.0	1994	1208	6.702141761779785	-2.1235883235931396	0	0	0.0	0.0	0	0.0
mimr_minion_20170119_FNFAF04108_MN16602_sequencing_run_Ruby_IFNAB_Nb_2017_Jan_19_96638_ch64_read2034_strand.fast5	e57dd9f9-6455-43f6-af8f-49e25a91057b	64	7651.37425	5.0175	0.81275	1915	2	1915	4.20475	0	0.0	1856	1235	7.649259090423584	-1.8526126146316528	0	0	0.0	0.0	0	0.0
mimr_minion_20170119_FNFAF04108_MN16602_sequencing_run_Ruby_IFNAB_Nb_2017_Jan_19_96638_ch358_read2174_strand.fast5	ed5f284a-d455-4f9b-a32e-5095afcdb8e5	358	28962.25825	8.88575	4.4775	1989	2	1989	4.40825	0	0.0	1872	1309	6.934822082519531	-2.0598068237304688	0	0	0.0	0.0	0	0.0
mimr_minion_20170119_FNFAF04108_MN16602_sequencing_run_Ruby_IFNAB_Nb_2017_Jan_19_96638_ch369_read370_strand.fast5	d4887de9-252f-4dc7-ada7-39a05127ecf6	369	30284.70375	3.4415	0.84425	1130	2	1130	2.59725	0	0.0	1051	633	6.595555782318115	-1.967893123626709	0	0	0.0	0.0	0	0.0
mimr_minion_20170119_FNFAF04108_MN16602_sequencing_run_Ruby_IFNAB_Nb_2017_Jan_19_96638_ch32_read4274_strand.fast5	b66acfd2-7447-46ed-bbba-635ac7d5ae64	32	63728.1165	9.6115	6.0965	1628	2	1628	3.515	0	0.0	1549	1026	6.18247652053833	-2.2252578735351562	0	0	0.0	0.0	0	0.0
mimr_minion_20170120_FNFAF04108_MN16602_sequencing_run_Ruby_IFNAB_Nb_2017_Jan_19_88051_ch406_read1253_strand.fast5	b97c0d16-2c12-4742-a104-2a56edd1f281	406	22449.47275	1.26725	0.0135	584	2	584	1.25375	0	0.0	556	353	6.2841620445251465	-2.0617213249206543	0	0	0.0	0.0	0	0.0
mimr_minion_20170119_FNFAF04108_MN16602_sequencing_run_Ruby_IFNAB_Nb_2017_Jan_19_96638_ch378_read4113_strand.fast5	9adcff11-45ca-4fcf-9a58-a8b6a08f4d47	378	42816.17375	7.85975	2.033	2359	0	2359	5.82675	0	0.0	0	0	0.0	0.0	0	0	0.0	0.0	0	0.0
mimr_minion_20170120_FNFAF04108_MN16602_sequencing_run_Ruby_IFNAB_Nb_2017_Jan_19_88051_ch440_read664_strand.fast5	b84c321c-775b-4db1-bf27-024f2ef2ff01	440	5170.475	10.23125	6.03975	1847	2	1847	4.1915	0	0.0	1751	1125	5.954665184020996	-2.277325391769409	0	0	0.0	0.0	0	0.0
mimr_minion_20170119_FNFAF04108_MN16602_sequencing_run_Ruby_IFNAB_Nb_2017_Jan_19_96638_ch375_read3805_strand.fast5	8fa2fc25-9bb4-4b5e-9ebb-93f6cb8308f3	375	26334.6585	6.476	1.84625	2013	2	2013	4.62975	0	0.0	1796	1025	6.047022819519043	-2.1335155963897705	0	0	0.0	0.0	0	0.0
mimr_minion_20170119_FNFAF04108_MN16602_sequencing_run_Ruby_IFNAB_Nb_2017_Jan_19_96638_ch320_read5565_strand.fast5	296cb9f8-35d5-4387-b59c-a35cfe86e106	320	36365.05675	6.57275	3.1185	1520	2	1520	3.45425	0	0.0	1312	810	5.376086711883545	-2.393136739730835	0	0	0.0	0.0	0	0.0
mimr_minion_20170119_FNFAF04108_MN16602_sequencing_run_Ruby_IFNAB_Nb_2017_Jan_19_96638_ch322_read470_strand.fast5	ac4ae833-fee6-4696-ad44-d2b571ca8674	322	2989.42425	4.88625	2.40525	1077	2	1077	2.481	0	0.0	1047	557	7.075194358825684	-1.7832729816436768	0	0	0.0	0.0	0	0.0
mimr_minion_20170120_FNFAF04108_MN16602_sequencing_run_Ruby_IFNAB_Nb_2017_Jan_19_88051_ch186_read4240_strand.fast5	3ce28957-6998-493a-8b9e-8dbc7cc8df89	186	49728.49825	37.65075	32.938	2073	2	2073	4.71275	0	0.0	1862	1035	4.192451477050781	-2.9927761554718018	0	0	0.0	0.0	0	0.0
mimr_minion_20170119_FNFAF04108_MN16602_sequencing_run_Ruby_IFNAB_Nb_2017_Jan_19_96638_ch380_read5066_strand.fast5	566eae08-6e07-407b-a1b7-eea982a854ee	380	26715.64825	8.9515	2.829	2584	2	2584	6.1225	0	0.0	2145	996	5.069228649139404	-2.427572250366211	0	0	0.0	0.0	0	0.0
mimr_minion_20170119_FNFAF04108_MN16602_sequencing_run_Ruby_IFNAB_Nb_2017_Jan_19_96638_ch380_read9134_strand.fast5	049e6ed9-1061-42f7-85aa-ce439e5471c9	380	50473.34325	11.79925	9.07	1217	2	1217	2.72925	0	0.0	1142	735	7.822298526763916	-1.7767717838287354	0	0	0.0	0.0	0	0.0
mimr_minion_20170119_FNFAF04108_MN16602_sequencing_run_Ruby_IFNAB_Nb_2017_Jan_19_96638_ch314_read3384_strand.fast5	26ec6f18-270d-4f45-ab4c-05bc90c6f6f7	314	42660.298	26.15225	24.1715	945	2	945	1.98075	0	0.0	860	474	3.9489245414733887	-2.9950308799743652	0	0	0.0	0.0	0	0.0
mimr_minion_20170119_FNFAF04108_MN16602_sequencing_run_Ruby_IFNAB_Nb_2017_Jan_19_96638_ch29_read10496_strand.fast5	868a2ba1-146c-4357-9831-77ed55a93287	29	74754.5875	32.79875	0.117	12794	0	12794	32.68175	0	0.0	0	0	0.0	0.0	0	0	0.0	0.0	0	0.0
mimr_minion_20170119_FNFAF04108_MN16602_sequencing_run_Ruby_IFNAB_Nb_2017_Jan_19_96638_ch303_read3144_strand.fast5	3f763b61-ce1a-4826-b1fb-91d037d9aabb	303	49945.2555	7.1265	4.49975	1191	2	1191	2.62675	0	0.0	1117	576	5.090823650360107	-2.425278902053833	0	0	0.0	0.0	0	0.0
mimr_minion_20170119_FNFAF04108_MN16602_sequencing_run_Ruby_IFNAB_Nb_2017_Jan_19_96638_ch403_read1129_strand.fast5	2952e0a1-fdaa-4a6c-b502-3e83a4071f61	403	5124.329	5.85275	0.6015	2261	2	2261	5.25125	0	0.0	2135	1150	6.679390907287598	-1.90695059299469	0	0	0.0	0.0	0	0.0
mimr_minion_20170119_FNFAF04108_MN16602_sequencing_run_Ruby_IFNAB_Nb_2017_Jan_19_96638_ch154_read676_strand.fast5	90236cff-5db3-42e9-a8fa-cc5560a7865d	154	3939.47975	11.097	6.54275	2032	2	2032	4.55425	0	0.0	1907	1086	5.945525169372559	-2.223714828491211	0	0	0.0	0.0	0	0.0
mimr_minion_20170119_FNFAF04108_MN16602_sequencing_run_Ruby_IFNAB_Nb_2017_Jan_19_96638_ch185_read2171_strand.fast5	31efd6d3-50cd-4278-a5ca-0259577657b2	185	12117.545	13.31125	7.7185	2339	2	2339	5.59275	0	0.0	2279	1319	8.856193542480469	-1.530651330947876	0	0	0.0	0.0	0	0.0
mimr_minion_20170120_FNFAF04108_MN16602_sequencing_run_Ruby_IFNAB_Nb_2017_Jan_19_88051_ch478_read575_strand.fast5	a25b47b7-62c5-4d2b-97e6-3d75eab5a418	478	2159.98625	3.91	1.011	1248	2	1248	2.899	0	0.0	1118	544	4.707120895385742	-2.751718044281006	0	0	0.0	0.0	0	0.0
mimr_minion_20170120_FNFAF04108_MN16602_sequencing_run_Ruby_IFNAB_Nb_2017_Jan_19_88051_ch277_read1046_strand.fast5	3eedfc87-2c26-464e-b293-ee72ac41f1d1	277	8077.01925	5.3575	2.663	1236	2	1236	2.6945	0	0.0	1114	675	5.675018787384033	-2.4304046630859375	0	0	0.0	0.0	0	0.0
mimr_minion_20170119_FNFAF04108_MN16602_sequencing_run_Ruby_IFNAB_Nb_2017_Jan_19_96638_ch41_read1611_strand.fast5	5bc15a0e-e049-4c58-a791-42976c3e65a9	41	7724.735	2.81775	0.01175	1221	2	1221	2.806	0	0.0	1156	716	7.161483287811279	-1.8905256986618042	0	0	0.0	0.0	0	0.0
mimr_minion_20170120_FNFAF04108_MN16602_sequencing_run_Ruby_IFNAB_Nb_2017_Jan_19_88051_ch312_read1148_strand.fast5	1587f00f-e58b-468e-958d-a8fa76f5b2ce	312	17525.84675	65.56	61.453	1838	2	1838	4.107	0	0.0	1654	977	4.620334148406982	-2.75286865234375	0	0	0.0	0.0	0	0.0
mimr_minion_20170119_FNFAF04108_MN16602_sequencing_run_Ruby_IFNAB_Nb_2017_Jan_19_96638_ch183_read4684_strand.fast5	7b6a20af-e2f7-407b-9fa4-82735dad902d	183	41411.33075	6.50525	3.92375	1128	2	1128	2.5815	0	0.0	1018	622	6.37936544418335	-2.0117321014404297	0	0	0.0	0.0	0	0.0
mimr_minion_20170119_FNFAF04108_MN16602_sequencing_run_Ruby_IFNAB_Nb_2017_Jan_19_96638_ch334_read1942_strand.fast5	7f88c38b-19e1-4a5b-a6cb-9e8c1d56b933	334	13614.1965	12.5985	7.2125	2391	2	2391	5.386	0	0.0	2237	1289	6.689972400665283	-1.926373839378357	0	0	0.0	0.0	0	0.0
mimr_minion_20170119_FNFAF04108_MN16602_sequencing_run_Ruby_IFNAB_Nb_2017_Jan_19_96638_ch162_read4672_strand.fast5	acdc98d8-75dd-4bbf-99ea-496243c5e39d	162	40891.499	4.205	1.22975	1327	2	1327	2.97525	0	0.0	1280	795	8.044805526733398	-1.6554679870605469	0	0	0.0	0.0	0	0.0
mimr_minion_20170119_FNFAF04108_MN16602_sequencing_run_Ruby_IFNAB_Nb_2017_Jan_19_96638_ch128_read2088_strand.fast5	101abf46-c847-48b5-a91c-e73d8dd016c0	128	18777.75675	8.019	2.66475	2419	2	2419	5.35425	0	0.0	2331	1585	7.624709606170654	-1.863757848739624	0	0	0.0	0.0	0	0.0
mimr_minion_20170120_FNFAF04108_MN16602_sequencing_run_Ruby_IFNAB_Nb_2017_Jan_19_88051_ch137_read453_strand.fast5	5fafd455-4168-4e07-abc5-1aa80704ea70	137	3672.29325	4.0475	1.99775	936	2	936	2.04975	0	0.0	914	591	6.282603740692139	-2.0835177898406982	0	0	0.0	0.0	0	0.0
mimr_minion_20170120_FNFAF04108_MN16602_sequencing_run_Ruby_IFNAB_Nb_2017_Jan_19_88051_ch311_read1383_strand.fast5	42918ca9-71f0-47dc-b71a-6d0706b16a53	311	43330.11475	12.41475	6.76575	2541	2	2541	5.649	0	0.0	2386	1360	5.537336349487305	-2.3365609645843506	0	0	0.0	0.0	0	0.0
mimr_minion_20170119_FNFAF04108_MN16602_sequencing_run_Ruby_IFNAB_Nb_2017_Jan_19_96638_ch330_read4839_strand.fast5	5610e093-fdcd-47f0-a3fa-06c50ff61155	330	42885.4245	5.43975	0.64825	2134	2	2134	4.7915	0	0.0	2072	1320	9.17871379852295	-1.579607367515564	0	0	0.0	0.0	0	0.0
mimr_minion_20170119_FNFAF04108_MN16602_sequencing_run_Ruby_IFNAB_Nb_2017_Jan_19_96638_ch144_read5817_strand.fast5	cdf01daa-1f4a-45bd-aa21-0153c31a595d	144	64000.99525	8.2345	4.0445	1881	2	1881	4.19	0	0.0	1709	1075	5.13646125793457	-2.543095827102661	0	0	0.0	0.0	0	0.0
mimr_minion_20170119_FNFAF04108_MN16602_sequencing_run_Ruby_IFNAB_Nb_2017_Jan_19_96638_ch159_read23966_strand.fast5	aae84f9f-a285-40ae-8d62-33d94b2e11ce	159	60388.2065	1.08375	-1	0	0	0	0.0	0	0.0	0	0	0.0	0.0	0	0	0.0	0.0	0	0.0
mimr_minion_20170120_FNFAF04108_MN16602_sequencing_run_Ruby_IFNAB_Nb_2017_Jan_19_88051_ch279_read442_strand.fast5	d045a111-1ccb-492a-aefa-f8aaf4c827e1	279	3874.326	29.604	25.31075	1989	2	1989	4.29325	0	0.0	1852	1038	4.414134502410889	-2.840665578842163	0	0	0.0	0.0	0	0.0
mimr_minion_20170119_FNFAF04108_MN16602_sequencing_run_Ruby_IFNAB_Nb_2017_Jan_19_96638_ch67_read1980_strand.fast5	daaedcdf-222b-4400-8841-12a4719a70f3	67	9679.3845	10.129	2.9765	2875	2	2875	7.1525	0	0.0	2646	1161	7.675877094268799	-1.569563865661621	0	0	0.0	0.0	0	0.0
mimr_minion_20170119_FNFAF04108_MN16602_sequencing_run_Ruby_IFNAB_Nb_2017_Jan_19_96638_ch403_read1881_strand.fast5	92b4fceb-131b-4c35-a2b4-484eab2902b3	403	8230.96575	4.99775	0.16175	2146	2	2146	4.836	0	0.0	1904	1009	5.29539155960083	-2.415752649307251	0	0	0.0	0.0	0	0.0
mimr_minion_20170120_FNFAF04108_MN16602_sequencing_run_Ruby_IFNAB_Nb_2017_Jan_19_88051_ch463_read396_strand.fast5	ba642c69-bd94-44ef-b9eb-5e217c88e275	463	3735.47225	4.674	1.6555	1360	2	1360	3.0185	0	0.0	1278	797	6.119453430175781	-2.126476287841797	0	0	0.0	0.0	0	0.0
mimr_minion_20170119_FNFAF04108_MN16602_sequencing_run_Ruby_IFNAB_Nb_2017_Jan_19_96638_ch364_read319_strand.fast5	bcc5ef24-d51c-42c2-b403-eba2800d5dba	364	1411.87175	10.746	8.1335	1121	2	1121	2.6125	0	0.0	1044	602	6.517857551574707	-1.9278044700622559	0	0	0.0	0.0	0	0.0
mimr_minion_20170119_FNFAF04108_MN16602_sequencing_run_Ruby_IFNAB_Nb_2017_Jan_19_96638_ch414_read4924_strand.fast5	4c429736-d23e-4b88-8091-bac5bf06d1c3	414	42929.121	5.0305	2.75825	977	2	977	2.27225	0	0.0	949	628	8.199234008789062	-1.6137398481369019	0	0	0.0	0.0	0	0.0
mimr_minion_20170119_FNFAF04108_MN16602_sequencing_run_Ruby_IFNAB_Nb_2017_Jan_19_96638_ch117_read3799_strand.fast5	76bd167c-1838-445c-ba7e-a08c3ba1204f	117	17899.495	7.462	1.608	2576	0	2576	5.854	0	0.0	0	0	0.0	0.0	0	0	0.0	0.0	0	0.0
mimr_minion_20170119_FNFAF04108_MN16602_sequencing_run_Ruby_IFNAB_Nb_2017_Jan_19_96638_ch268_read5942_strand.fast5	2ef15f6d-7285-4813-8e78-3d4e868ca84c	268	31521.5235	15.356	9.996	2235	2	2235	5.36	0	0.0	2106	1211	8.017407417297363	-1.5902214050292969	0	0	0.0	0.0	0	0.0
mimr_minion_20170119_FNFAF04108_MN16602_sequencing_run_Ruby_IFNAB_Nb_2017_Jan_19_96638_ch23_read1109_strand.fast5	16a3af0f-c706-4f82-af5e-49e93fc10e8c	23	28923.5995	3.1585	0.11525	1306	2	1306	3.04325	0	0.0	1238	621	7.004879951477051	-1.8951305150985718	0	0	0.0	0.0	0	0.0
mimr_minion_20170119_FNFAF04108_MN16602_mux_scan_Ruby_IFNAB_Nb_2017_Jan_19_77278_ch18_read37_strand.fast5	ea3e98a7-8190-41f8-a488-10d54779345a	18	257.79425	18.16575	15.44025	1184	2	1184	2.7255	0	0.0	1135	673	7.501941204071045	-1.7400808334350586	0	0	0.0	0.0	0	0.0
mimr_minion_20170119_FNFAF04108_MN16602_sequencing_run_Ruby_IFNAB_Nb_2017_Jan_19_96638_ch426_read2902_strand.fast5	97a82bfd-460a-4f2b-be21-7914257956fc	426	23738.146	2.58975	0.296	994	2	994	2.29375	0	0.0	887	450	4.639224529266357	-2.583099842071533	0	0	0.0	0.0	0	0.0
mimr_minion_20170119_FNFAF04108_MN16602_sequencing_run_Ruby_IFNAB_Nb_2017_Jan_19_96638_ch105_read124_strand.fast5	5f0792f0-83fc-428c-8f1f-7367e7bbebd9	105	446.1145	4.06275	0.3935	1537	2	1537	3.66925	0	0.0	1322	734	5.858165740966797	-2.2394187450408936	0	0	0.0	0.0	0	0.0
mimr_minion_20170119_FNFAF04108_MN16602_sequencing_run_Ruby_IFNAB_Nb_2017_Jan_19_96638_ch446_read6445_strand.fast5	ec5bf294-540e-42b8-9ced-2df5dd7807c0	446	32142.76025	5.06	0.2525	2177	2	2177	4.8075	0	0.0	2087	1348	6.988491058349609	-1.9568601846694946	0	0	0.0	0.0	0	0.0
mimr_minion_20170119_FNFAF04108_MN16602_sequencing_run_Ruby_IFNAB_Nb_2017_Jan_19_96638_ch471_read1796_strand.fast5	a1f08489-e2b7-42e0-a55d-b237e4985bdc	471	34423.816	3.88875	0.7295	1412	2	1412	3.15925	0	0.0	1298	786	6.461384296417236	-1.9722800254821777	0	0	0.0	0.0	0	0.0
mimr_minion_20170119_FNFAF04108_MN16602_sequencing_run_Ruby_IFNAB_Nb_2017_Jan_19_96638_ch315_read3536_strand.fast5	c49ab0a9-13a8-46c7-becb-78ade98c41e3	315	46144.18875	1.36225	0.17075	543	2	543	1.1915	0	0.0	512	327	6.4162397384643555	-2.0035340785980225	0	0	0.0	0.0	0	0.0
mimr_minion_20170120_FNFAF04108_MN16602_sequencing_run_Ruby_IFNAB_Nb_2017_Jan_19_88051_ch301_read964_strand.fast5	59979953-9a70-421c-b720-85c39894faff	301	41727.16425	5.28075	1.08225	1871	2	1871	4.1985	0	0.0	1716	1095	6.370691299438477	-2.0874931812286377	0	0	0.0	0.0	0	0.0
mimr_minion_20170119_FNFAF04108_MN16602_sequencing_run_Ruby_IFNAB_Nb_2017_Jan_19_96638_ch438_read2155_strand.fast5	3b77f8e4-8eea-4940-97be-6ca26f3435b6	438	37387.55225	11.3765	6.9905	1872	2	1872	4.386	0	0.0	1671	881	6.361545562744141	-2.0119361877441406	0	0	0.0	0.0	0	0.0
mimr_minion_20170119_FNFAF04108_MN16602_sequencing_run_Ruby_IFNAB_Nb_2017_Jan_19_96638_ch74_read164_strand.fast5	2e2bbc1b-fff4-4287-818e-ff0a8cff915b	74	497.779	7.462	2.28875	2168	2	2168	5.17325	0	0.0	2098	1195	8.49234390258789	-1.567634105682373	0	0	0.0	0.0	0	0.0
mimr_minion_20170119_FNFAF04108_MN16602_sequencing_run_Ruby_IFNAB_Nb_2017_Jan_19_96638_ch34_read5475_strand.fast5	5ac895ac-0d5f-4121-abde-557c167a6454	34	31457.022	6.5935	0.7515	2481	2	2481	5.842	0	0.0	2310	1337	7.499948501586914	-1.778336763381958	0	0	0.0	0.0	0	0.0
mimr_minion_20170119_FNFAF04108_MN16602_sequencing_run_Ruby_IFNAB_Nb_2017_Jan_19_96638_ch500_read4079_strand.fast5	4e864cbd-616f-4f07-8995-3d9c8390e35e	500	30740.49575	9.396	4.384	2172	2	2172	5.012	0	0.0	2082	1214	7.468952178955078	-1.7829945087432861	0	0	0.0	0.0	0	0.0
mimr_minion_20170119_FNFAF04108_MN16602_sequencing_run_Ruby_IFNAB_Nb_2017_Jan_19_96638_ch183_read3260_strand.fast5	e5b66f9f-a1b8-4729-9409-ab30c05cce5d	183	17173.31675	4.90175	0.2755	2078	2	2078	4.62625	0	0.0	2006	1314	7.314643859863281	-1.9255869388580322	0	0	0.0	0.0	0	0.0
mimr_minion_20170119_FNFAF04108_MN16602_sequencing_run_Ruby_IFNAB_Nb_2017_Jan_19_96638_ch360_read4005_strand.fast5	aff73e25-5743-47c9-8064-2c30ac6cf811	360	23865.607	5.63525	0.45925	2213	2	2213	5.176	0	0.0	2109	1141	6.591951847076416	-1.9886109828948975	0	0	0.0	0.0	0	0.0
mimr_minion_20170119_FNFAF04108_MN16602_sequencing_run_Ruby_IFNAB_Nb_2017_Jan_19_96638_ch384_read1322_strand.fast5	bdaaee5e-945d-4376-9679-45a9b4442d2c	384	8609.58875	11.35075	3.542	3367	0	3367	7.80875	0	0.0	0	0	0.0	0.0	0	0	0.0	0.0	0	0.0
mimr_minion_20170119_FNFAF04108_MN16602_sequencing_run_Ruby_IFNAB_Nb_2017_Jan_19_96638_ch69_read614_strand.fast5	27abb34d-6a8d-47fe-88b0-db0bb722fc28	69	3125.35225	11.529	3.75075	3116	0	3116	7.77825	0	0.0	0	0	0.0	0.0	0	0	0.0	0.0	0	0.0
mimr_minion_20170119_FNFAF04108_MN16602_sequencing_run_Ruby_IFNAB_Nb_2017_Jan_19_96638_ch205_read1978_strand.fast5	66dad64e-797c-40a2-b0d3-68a677343fc7	205	14001.46475	6.18375	1.328	2147	2	2147	4.85575	0	0.0	1989	811	3.836822271347046	-2.910590171813965	0	0	0.0	0.0	0	0.0
mimr_minion_20170119_FNFAF04108_MN16602_sequencing_run_Ruby_IFNAB_Nb_2017_Jan_19_96638_ch284_read1286_strand.fast5	d216cc70-e0c9-4793-b425-73ee8984d49f	284	6576.177	4.956	2.485	1056	2	1056	2.471	0	0.0	1022	609	7.942046165466309	-1.6116739511489868	0	0	0.0	0.0	0	0.0
mimr_minion_20170120_FNFAF04108_MN16602_sequencing_run_Ruby_IFNAB_Nb_2017_Jan_19_88051_ch160_read6023_strand.fast5	29f162dd-937e-4dd7-b71f-5a47e91bdf48	160	60009.82325	3.978	0.9785	1284	2	1284	2.9995	0	0.0	1156	603	5.36507511138916	-2.235229015350342	0	0	0.0	0.0	0	0.0
mimr_minion_20170119_FNFAF04108_MN16602_sequencing_run_Ruby_IFNAB_Nb_2017_Jan_19_96638_ch45_read1032_strand.fast5	bd07325b-1ed2-45f5-9e99-3ff5d8db121f	45	5034.0305	3.99425	0.023	1773	2	1773	3.97125	0	0.0	1703	1126	6.404281139373779	-2.104377269744873	0	0	0.0	0.0	0	0.0
mimr_minion_20170119_FNFAF04108_MN16602_sequencing_run_Ruby_IFNAB_Nb_2017_Jan_19_96638_ch420_read5403_strand.fast5	c1bc0670-35a1-45ad-966c-7a6a1c265402	420	29583.4035	6.6435	1.82925	2159	2	2159	4.81425	0	0.0	2089	1385	7.682590484619141	-1.83297598361969	0	0	0.0	0.0	0	0.0
mimr_minion_20170120_FNFAF04108_MN16602_sequencing_run_Ruby_IFNAB_Nb_2017_Jan_19_88051_ch295_read1778_strand.fast5	6d6d6bba-75d7-4fb5-ba0b-fa68b86a3bf9	295	32602.00375	9.41075	4.62225	2102	2	2102	4.7885	0	0.0	1988	1164	6.1733245849609375	-2.1104977130889893	0	0	0.0	0.0	0	0.0
mimr_minion_20170119_FNFAF04108_MN16602_sequencing_run_Ruby_IFNAB_Nb_2017_Jan_19_96638_ch299_read7361_strand.fast5	b1ac3a26-c7c0-4db1-b253-c068e3b833d0	299	62341.3605	5.3165	0.03575	2419	2	2419	5.28075	0	0.0	2244	1426	5.313499927520752	-2.4327805042266846	0	0	0.0	0.0	0	0.0
mimr_minion_20170119_FNFAF04108_MN16602_sequencing_run_Ruby_IFNAB_Nb_2017_Jan_19_96638_ch38_read2503_strand.fast5	34ef701e-924e-4bc3-96aa-8843eec22065	38	34136.0645	3.062	0.69675	1067	2	1067	2.36525	0	0.0	993	585	7.788567066192627	-1.6511043310165405	0	0	0.0	0.0	0	0.0
mimr_minion_20170119_FNFAF04108_MN16602_sequencing_run_Ruby_IFNAB_Nb_2017_Jan_19_96638_ch358_read2829_strand.fast5	4c0faf96-44ba-4835-8766-af5acef771f9	358	32212.559	5.107	0.3905	2092	2	2092	4.7165	0	0.0	2006	1264	7.069738388061523	-1.9125944375991821	0	0	0.0	0.0	0	0.0
mimr_minion_20170119_FNFAF04108_MN16602_sequencing_run_Ruby_IFNAB_Nb_2017_Jan_19_96638_ch21_read34977_strand.fast5	142a34f1-9f44-4d22-bec1-c22646303dbe	21	7886.285	6.2345	1.24775	2096	2	2096	4.98675	0	0.0	2002	1217	7.128035068511963	-1.8581160306930542	0	0	0.0	0.0	0	0.0
mimr_minion_20170119_FNFAF04108_MN16602_sequencing_run_Ruby_IFNAB_Nb_2017_Jan_19_96638_ch210_read387_strand.fast5	4a106e9c-0832-41ab-a9a1-6b296ada947b	210	2694.8945	6.731	1.542	2290	2	2290	5.189	0	0.0	2175	1327	7.182105541229248	-1.9001580476760864	0	0	0.0	0.0	0	0.0
mimr_minion_20170119_FNFAF04108_MN16602_sequencing_run_Ruby_IFNAB_Nb_2017_Jan_19_96638_ch324_read3405_strand.fast5	7c04329d-50fd-4371-a861-0276ffff22db	324	21438.998	7.5015	3.44075	1845	2	1845	4.06075	0	0.0	1754	1144	5.7809271812438965	-2.3060131072998047	0	0	0.0	0.0	0	0.0
mimr_minion_20170119_FNFAF04108_MN16602_sequencing_run_Ruby_IFNAB_Nb_2017_Jan_19_96638_ch162_read2828_strand.fast5	94113851-278f-49ca-8e38-b4b32ee1e7b8	162	31385.11275	9.11525	6.87275	1013	2	1013	2.2425	0	0.0	974	636	7.148580074310303	-1.8522872924804688	0	0	0.0	0.0	0	0.0
mimr_minion_20170120_FNFAF04108_MN16602_sequencing_run_Ruby_IFNAB_Nb_2017_Jan_19_88051_ch270_read2215_strand.fast5	60242049-02c9-40f6-a8f3-affb542ca951	270	50121.35825	31.054	27.51525	1478	2	1478	3.53875	0	0.0	1424	739	6.885136604309082	-1.8339918851852417	0	0	0.0	0.0	0	0.0
mimr_minion_20170119_FNFAF04108_MN16602_sequencing_run_Ruby_IFNAB_Nb_2017_Jan_19_96638_ch167_read4935_strand.fast5	363319c7-168b-4bd4-9803-0c370773449e	167	68084.56675	11.61425	5.57375	2604	2	2604	6.0405	0	0.0	2512	1648	7.831907749176025	-1.7794723510742188	0	0	0.0	0.0	0	0.0
mimr_minion_20170119_FNFAF04108_MN16602_sequencing_run_Ruby_IFNAB_Nb_2017_Jan_19_96638_ch381_read7843_strand.fast5	6e33474c-ece7-4c9c-b672-4ece88dc1803	381	54353.44575	7.34575	2.766	2059	2	2059	4.57975	0	0.0	1876	1083	5.715256690979004	-2.21887469291687	0	0	0.0	0.0	0	0.0
mimr_minion_20170119_FNFAF04108_MN16602_sequencing_run_Ruby_IFNAB_Nb_2017_Jan_19_96638_ch463_read5879_strand.fast5	12f78a3a-f259-4e5e-bd2c-e8b7c60eb43c	463	57389.592	6.94975	1.863	2259	2	2259	5.08675	0	0.0	2145	1343	5.798970699310303	-2.290036678314209	0	0	0.0	0.0	0	0.0
mimr_minion_20170120_FNFAF04108_MN16602_sequencing_run_Ruby_IFNAB_Nb_2017_Jan_19_88051_ch472_read580_strand.fast5	79b8bd10-abec-4cff-8c19-f0362b1a97dc	472	7748.95025	2.83025	0.52375	1046	2	1046	2.3065	0	0.0	993	630	7.172046184539795	-1.8549506664276123	0	0	0.0	0.0	0	0.0
mimr_minion_20170119_FNFAF04108_MN16602_sequencing_run_Ruby_IFNAB_Nb_2017_Jan_19_96638_ch160_read3596_strand.fast5	947287e6-373c-4b4d-9a07-57153d4de772	160	26979.89875	8.9775	2.59	2644	2	2644	6.3875	0	0.0	2467	1316	6.645972728729248	-1.8871551752090454	0	0	0.0	0.0	0	0.0
mimr_minion_20170119_FNFAF04108_MN16602_sequencing_run_Ruby_IFNAB_Nb_2017_Jan_19_96638_ch340_read208_strand.fast5	be21c8d6-705d-4665-91d9-fd776e4ec466	340	951.2285	5.452	0.2885	2251	2	2251	5.1635	0	0.0	2181	1390	7.875007152557373	-1.7294354438781738	0	0	0.0	0.0	0	0.0
mimr_minion_20170119_FNFAF04108_MN16602_sequencing_run_Ruby_IFNAB_Nb_2017_Jan_19_96638_ch239_read2784_strand.fast5	23c15fdd-ceea-41ff-a022-f8e6a2da716c	239	21163.15075	8.679	5.19625	1617	2	1617	3.48275	0	0.0	1483	1024	5.683803081512451	-2.400486707687378	0	0	0.0	0.0	0	0.0
mimr_minion_20170119_FNFAF04108_MN16602_sequencing_run_Ruby_IFNAB_Nb_2017_Jan_19_96638_ch183_read3221_strand.fast5	751a7973-2852-47cb-9158-9cd4a8fc7edb	183	17100.85725	2.471	0.0285	1089	2	1089	2.4425	0	0.0	1057	691	7.367288112640381	-1.8219503164291382	0	0	0.0	0.0	0	0.0
mimr_minion_20170119_FNFAF04108_MN16602_sequencing_run_Ruby_IFNAB_Nb_2017_Jan_19_96638_ch356_read3305_strand.fast5	d22c71a9-0625-4c30-a50f-72b50a27bc51	356	20280.45975	5.731	1.123	2108	2	2108	4.608	0	0.0	2052	1359	7.568892478942871	-1.8236956596374512	0	0	0.0	0.0	0	0.0
mimr_minion_20170120_FNFAF04108_MN16602_sequencing_run_Ruby_IFNAB_Nb_2017_Jan_19_88051_ch107_read979_strand.fast5	036eb385-8dbf-41a8-8196-13e4a1622a9e	107	10163.184	7.24075	0.2375	3230	3	3230	7.00325	0	0.0	2708	1360	4.114381790161133	-2.9600818157196045	0	0	0.0	0.0	0	0.0
mimr_minion_20170120_FNFAF04108_MN16602_sequencing_run_Ruby_IFNAB_Nb_2017_Jan_19_88051_ch82_read922_strand.fast5	210e6f73-dfac-4ca9-a82d-93cd1bcfae19	82	8303.5175	10.603	2.9785	3401	3	3401	7.6245	0	0.0	3172	1596	5.100918292999268	-2.4098868370056152	0	0	0.0	0.0	0	0.0
mimr_minion_20170119_FNFAF04108_MN16602_sequencing_run_Ruby_IFNAB_Nb_2017_Jan_19_96638_ch310_read259_strand.fast5	1b40b7bc-1768-444f-b2bd-fdac07d0a109	310	11597.485	6.473	1.50525	2120	2	2120	4.96775	0	0.0	1842	839	5.392040729522705	-2.2016828060150146	0	0	0.0	0.0	0	0.0
mimr_minion_20170119_FNFAF04108_MN16602_sequencing_run_Ruby_IFNAB_Nb_2017_Jan_19_96638_ch103_read2715_strand.fast5	317e0548-df69-46d1-9e3a-7b2e87fc089d	103	15214.6565	4.6355	0.6505	1826	2	1826	3.985	0	0.0	1565	970	5.52860164642334	-2.4085166454315186	0	0	0.0	0.0	0	0.0
mimr_minion_20170120_FNFAF04108_MN16602_sequencing_run_Ruby_IFNAB_Nb_2017_Jan_19_88051_ch208_read1228_strand.fast5	fe0f3842-a1e8-4d93-92e7-055e478c4f93	208	19712.887	8.641	4.108	2012	2	2012	4.533	0	0.0	1927	1146	6.094690322875977	-2.1172373294830322	0	0	0.0	0.0	0	0.0
mimr_minion_20170119_FNFAF04108_MN16602_sequencing_run_Ruby_IFNAB_Nb_2017_Jan_19_96638_ch133_read2812_strand.fast5	8a18eb68-0f67-481e-a7fa-1ad6e43e37c7	133	32849.12075	5.656	0.013	2445	2	2445	5.643	0	0.0	2333	1382	8.032170295715332	-1.7205390930175781	0	0	0.0	0.0	0	0.0
mimr_minion_20170119_FNFAF04108_MN16602_sequencing_run_Ruby_IFNAB_Nb_2017_Jan_19_96638_ch373_read2462_strand.fast5	4ef481e6-35f7-4c50-a32c-b53d1cc13b42	373	12975.76425	5.66875	0.6145	2193	2	2193	5.05425	0	0.0	2043	1161	6.6758317947387695	-1.8960154056549072	0	0	0.0	0.0	0	0.0
mimr_minion_20170119_FNFAF04108_MN16602_sequencing_run_Ruby_IFNAB_Nb_2017_Jan_19_96638_ch77_read1600_strand.fast5	d6e44277-bead-4141-812c-839415f7410f	77	7923.79675	4.944	0.11575	2064	2	2064	4.82825	0	0.0	1805	1071	6.501273155212402	-2.082763195037842	0	0	0.0	0.0	0	0.0
mimr_minion_20170119_FNFAF04108_MN16602_sequencing_run_Ruby_IFNAB_Nb_2017_Jan_19_96638_ch46_read677_strand.fast5	799aee4f-9265-49b5-8940-6716be6d1057	46	30218.4125	6.48425	1.6125	2190	2	2190	4.87175	0	0.0	1997	1215	6.321374416351318	-2.109550714492798	0	0	0.0	0.0	0	0.0
mimr_minion_20170120_FNFAF04108_MN16602_sequencing_run_Ruby_IFNAB_Nb_2017_Jan_19_88051_ch487_read935_strand.fast5	fce777d6-d2c2-4fb8-a139-265339a45487	487	6449.91675	4.95525	0.888	1747	2	1747	4.06725	0	0.0	1457	681	4.411534309387207	-2.743309497833252	0	0	0.0	0.0	0	0.0
mimr_minion_20170120_FNFAF04108_MN16602_sequencing_run_Ruby_IFNAB_Nb_2017_Jan_19_88051_ch46_read7341_strand.fast5	d470e62b-46e7-4d66-81a4-382410b1e30d	46	42042.19925	10.2255	6.81325	1556	2	1556	3.41225	0	0.0	1394	744	4.178846836090088	-2.896008253097534	0	0	0.0	0.0	0	0.0
mimr_minion_20170119_FNFAF04108_MN16602_sequencing_run_Ruby_IFNAB_Nb_2017_Jan_19_96638_ch278_read712_strand.fast5	8e7b9d85-09d9-46cd-9faf-7d662c96ca4d	278	5679.50925	3.84225	1.3135	1100	2	1100	2.52875	0	0.0	1025	555	5.006171226501465	-2.3489491939544678	0	0	0.0	0.0	0	0.0
mimr_minion_20170119_FNFAF04108_MN16602_sequencing_run_Ruby_IFNAB_Nb_2017_Jan_19_96638_ch362_read1198_strand.fast5	2f7d6258-2d7f-4d29-aeba-6b630a4002e2	362	9569.38075	5.599	0.4435	2213	2	2213	5.1555	0	0.0	2123	1249	8.130054473876953	-1.6922392845153809	0	0	0.0	0.0	0	0.0
mimr_minion_20170120_FNFAF04108_MN16602_sequencing_run_Ruby_IFNAB_Nb_2017_Jan_19_88051_ch140_read1180_strand.fast5	f4262845-fd08-420a-bd86-db1f2ad426fa	140	12619.66275	7.3105	1.9865	2254	2	2254	5.324	0	0.0	2025	1067	5.631011486053467	-2.171271800994873	0	0	0.0	0.0	0	0.0
mimr_minion_20170119_FNFAF04108_MN16602_sequencing_run_Ruby_IFNAB_Nb_2017_Jan_19_96638_ch214_read568_strand.fast5	5008a7f1-e578-4fd9-b159-5c7199c33cc0	214	5475.65	5.3625	1.05525	1901	0	1901	4.30725	0	0.0	0	0	0.0	0.0	0	0	0.0	0.0	0	0.0
mimr_minion_20170119_FNFAF04108_MN16602_sequencing_run_Ruby_IFNAB_Nb_2017_Jan_19_96638_ch499_read6421_strand.fast5	d3808157-8838-4f2f-b3e5-28965b31d1d8	499	40097.465	6.26675	0.96775	2290	2	2290	5.299	0	0.0	2166	1243	7.191440582275391	-1.8166972398757935	0	0	0.0	0.0	0	0.0
mimr_minion_20170119_FNFAF04108_MN16602_sequencing_run_Ruby_IFNAB_Nb_2017_Jan_19_96638_ch112_read1744_strand.fast5	b4e1d8a6-986a-4fc2-952e-4005270cfcd0	112	12981.923	9.6355	4.84425	2037	2	2037	4.79125	0	0.0	1912	1150	6.406946659088135	-2.087437152862549	0	0	0.0	0.0	0	0.0
mimr_minion_20170119_FNFAF04108_MN16602_sequencing_run_Ruby_IFNAB_Nb_2017_Jan_19_96638_ch491_read2473_strand.fast5	8d2979ec-0e43-4ea3-aa37-bc1cfb45bc71	491	19683.552	10.3465	4.18075	2656	2	2656	6.16575	0	0.0	2403	1266	6.724407196044922	-1.9901634454727173	0	0	0.0	0.0	0	0.0
mimr_minion_20170120_FNFAF04108_MN16602_sequencing_run_Ruby_IFNAB_Nb_2017_Jan_19_88051_ch268_read922_strand.fast5	70e3bf65-1c98-4843-9719-da484a6567d6	268	7711.4035	3.73825	1.00175	1200	2	1200	2.7365	0	0.0	1109	704	7.0760345458984375	-1.9330374002456665	0	0	0.0	0.0	0	0.0
mimr_minion_20170119_FNFAF04108_MN16602_sequencing_run_Ruby_IFNAB_Nb_2017_Jan_19_96638_ch64_read5720_strand.fast5	a0bb2213-4476-4224-8bce-ef73ab74123a	64	37578.35475	3.84725	0.52425	1451	2	1451	3.323	0	0.0	1332	625	5.206376552581787	-2.2562172412872314	0	0	0.0	0.0	0	0.0
mimr_minion_20170119_FNFAF04108_MN16602_sequencing_run_Ruby_IFNAB_Nb_2017_Jan_19_96638_ch158_read6968_strand.fast5	41fdf03d-e9b1-448b-afe9-91f8763c8565	158	46188.15525	4.16825	0.10025	1805	2	1805	4.068	0	0.0	1660	988	5.063063144683838	-2.4735119342803955	0	0	0.0	0.0	0	0.0
mimr_minion_20170119_FNFAF04108_MN16602_sequencing_run_Ruby_IFNAB_Nb_2017_Jan_19_96638_ch53_read5354_strand.fast5	4c9d83ee-bb31-4feb-8d25-70a9a9d51561	53	35811.567	35.2385	0.1695	14540	0	14540	35.069	0	0.0	0	0	0.0	0.0	0	0	0.0	0.0	0	0.0
mimr_minion_20170120_FNFAF04108_MN16602_sequencing_run_Ruby_IFNAB_Nb_2017_Jan_19_88051_ch302_read4644_strand.fast5	b45ba508-d73c-46b3-a6ac-03dd7c673c87	302	43213.5975	14.07175	9.36	2069	2	2069	4.71175	0	0.0	1954	1119	5.651444435119629	-2.2366228103637695	0	0	0.0	0.0	0	0.0
mimr_minion_20170119_FNFAF04108_MN16602_sequencing_run_Ruby_IFNAB_Nb_2017_Jan_19_96638_ch462_read1869_strand.fast5	5f70246a-072b-4a25-9b9c-96e174a95227	462	13780.75425	5.9955	0.427	2474	2	2474	5.5685	0	0.0	2382	1622	6.695979118347168	-2.125342845916748	0	0	0.0	0.0	0	0.0
mimr_minion_20170119_FNFAF04108_MN16602_sequencing_run_Ruby_IFNAB_Nb_2017_Jan_19_96638_ch314_read1415_strand.fast5	7cde36ba-b09b-418d-996a-12296f938c63	314	16679.01625	8.50675	6.40175	980	2	980	2.105	0	0.0	940	593	5.614152431488037	-2.291992425918579	0	0	0.0	0.0	0	0.0
mimr_minion_20170119_FNFAF04108_MN16602_sequencing_run_Ruby_IFNAB_Nb_2017_Jan_19_96638_ch380_read3735_strand.fast5	4079b910-b562-4ca6-ae3f-ca9ea2fa7803	380	18178.105	11.29375	6.7995	2010	2	2010	4.49425	0	0.0	1921	1146	7.232293605804443	-1.847558856010437	0	0	0.0	0.0	0	0.0
mimr_minion_20170119_FNFAF04108_MN16602_sequencing_run_Ruby_IFNAB_Nb_2017_Jan_19_96638_ch269_read3763_strand.fast5	500c102e-8872-4230-bdd6-9a58b839d418	269	30318.14325	7.841	3.7015	1868	2	1868	4.1395	0	0.0	1794	1200	7.582352161407471	-1.8348090648651123	0	0	0.0	0.0	0	0.0
mimr_minion_20170119_FNFAF04108_MN16602_sequencing_run_Ruby_IFNAB_Nb_2017_Jan_19_96638_ch159_read2171_strand.fast5	37268dd7-d90d-4e15-911b-12e8982cd5d2	159	13493.1755	3.5385	0.239	1383	2	1383	3.2995	0	0.0	1354	840	8.311308860778809	-1.5793633460998535	0	0	0.0	0.0	0	0.0
mimr_minion_20170119_FNFAF04108_MN16602_sequencing_run_Ruby_IFNAB_Nb_2017_Jan_19_96638_ch178_read7430_strand.fast5	a3a2bfbc-06bf-4aa7-89fb-177aed7ca19d	178	32192.42575	3.439	0.14175	1470	2	1470	3.29725	0	0.0	1260	645	5.63456916809082	-2.266846179962158	0	0	0.0	0.0	0	0.0
mimr_minion_20170119_FNFAF04108_MN16602_sequencing_run_Ruby_IFNAB_Nb_2017_Jan_19_96638_ch46_read2838_strand.fast5	56c91c73-1794-4a89-a17d-0ca22e3ad9d7	46	43051.946	5.20875	0.629	2125	2	2125	4.57975	0	0.0	2033	1309	6.219666004180908	-2.1762897968292236	0	0	0.0	0.0	0	0.0
mimr_minion_20170119_FNFAF04108_MN16602_sequencing_run_Ruby_IFNAB_Nb_2017_Jan_19_96638_ch308_read858_strand.fast5	9918aef5-f8ee-4add-a4a8-7c8e9fd06d8d	308	9825.6775	2.80875	0.204	1184	2	1184	2.60475	0	0.0	1118	721	6.2146382331848145	-2.1699492931365967	0	0	0.0	0.0	0	0.0
mimr_minion_20170119_FNFAF04108_MN16602_sequencing_run_Ruby_IFNAB_Nb_2017_Jan_19_96638_ch499_read5097_strand.fast5	b79e931e-a82a-4a36-860b-b6ca8126b442	499	31479.665	5.86625	2.28775	1586	2	1586	3.5785	0	0.0	1368	709	5.110699653625488	-2.3488502502441406	0	0	0.0	0.0	0	0.0
mimr_minion_20170120_FNFAF04108_MN16602_sequencing_run_Ruby_IFNAB_Nb_2017_Jan_19_88051_ch131_read1211_strand.fast5	7a788c18-a58a-424a-8ded-c1cb125d3e1d	131	29629.54475	33.5245	28.4005	2257	2	2257	5.124	0	0.0	2176	1332	7.141305923461914	-1.881820797920227	0	0	0.0	0.0	0	0.0
mimr_minion_20170119_FNFAF04108_MN16602_sequencing_run_Ruby_IFNAB_Nb_2017_Jan_19_96638_ch377_read2397_strand.fast5	dfe97ad8-2e02-4961-b892-6f524465cbe9	377	32301.39725	3.9635	1.008	1337	2	1337	2.9555	0	0.0	1274	817	6.966636657714844	-1.9334089756011963	0	0	0.0	0.0	0	0.0
mimr_minion_20170119_FNFAF04108_MN16602_sequencing_run_Ruby_IFNAB_Nb_2017_Jan_19_96638_ch484_read3976_strand.fast5	b9721210-98cd-4974-86d2-95ddf678dcf0	484	51765.505	6.27025	1.24	1998	0	1998	5.03025	0	0.0	0	0	0.0	0.0	0	0	0.0	0.0	0	0.0
mimr_minion_20170120_FNFAF04108_MN16602_sequencing_run_Ruby_IFNAB_Nb_2017_Jan_19_88051_ch143_read112_strand.fast5	07a34624-6159-4130-8bd6-080709a8a8bc	143	742.215	5.9165	1.69325	1901	2	1901	4.22325	0	0.0	1790	1137	5.593088626861572	-2.335355758666992	0	0	0.0	0.0	0	0.0
mimr_minion_20170120_FNFAF04108_MN16602_sequencing_run_Ruby_IFNAB_Nb_2017_Jan_19_88051_ch38_read2891_strand.fast5	ba5d9cb9-ab99-4598-a58d-aaea004a1502	38	57542.59825	6.93775	4.36275	1170	2	1170	2.575	0	0.0	1067	626	5.016732692718506	-2.469529867172241	0	0	0.0	0.0	0	0.0
mimr_minion_20170119_FNFAF04108_MN16602_sequencing_run_Ruby_IFNAB_Nb_2017_Jan_19_96638_ch383_read3089_strand.fast5	9af4c8b9-1c7c-4fb1-a08a-c24a857fd410	383	20250.958	8.3305	4.323	1773	2	1773	4.0075	0	0.0	1682	1118	7.526051044464111	-1.866438865661621	0	0	0.0	0.0	0	0.0
mimr_minion_20170119_FNFAF04108_MN16602_sequencing_run_Ruby_IFNAB_Nb_2017_Jan_19_96638_ch492_read3440_strand.fast5	38d614bf-e2dd-4dd5-bee0-5b2a91ddd3e4	492	27751.1265	4.78625	0.56	1892	2	1892	4.22625	0	0.0	1791	1125	6.425077438354492	-2.0669779777526855	0	0	0.0	0.0	0	0.0
mimr_minion_20170120_FNFAF04108_MN16602_sequencing_run_Ruby_IFNAB_Nb_2017_Jan_19_88051_ch282_read229_strand.fast5	26e9fea6-9739-4a2d-a587-aad61e416680	282	1182.92625	4.258	1.8325	1101	2	1101	2.4255	0	0.0	1022	589	6.290980339050293	-2.044340133666992	0	0	0.0	0.0	0	0.0
mimr_minion_20170119_FNFAF04108_MN16602_sequencing_run_Ruby_IFNAB_Nb_2017_Jan_19_96638_ch16_read3688_strand.fast5	474f54f8-6afc-415e-a597-04a82ee24b65	16	29722.701	4.13025	1.27025	1231	2	1231	2.86	0	0.0	1187	687	7.8348894119262695	-1.6008321046829224	0	0	0.0	0.0	0	0.0
mimr_minion_20170119_FNFAF04108_MN16602_sequencing_run_Ruby_IFNAB_Nb_2017_Jan_19_96638_ch370_read331_strand.fast5	9292b7ae-6ae5-4ea5-bf6e-b8f882eb0f6a	370	2649.554	6.56425	1.424	2253	2	2253	5.14025	0	0.0	2187	1328	7.708764553070068	-1.771518588066101	0	0	0.0	0.0	0	0.0
mimr_minion_20170119_FNFAF04108_MN16602_sequencing_run_Ruby_IFNAB_Nb_2017_Jan_19_96638_ch469_read3973_strand.fast5	18289854-41d3-4b9a-a9ce-a2a515675914	469	48032.47975	8.8795	7.37025	678	2	678	1.50925	0	0.0	580	314	6.125644683837891	-1.9978621006011963	0	0	0.0	0.0	0	0.0
mimr_minion_20170119_FNFAF04108_MN16602_sequencing_run_Ruby_IFNAB_Nb_2017_Jan_19_96638_ch407_read6866_strand.fast5	01d9c8b1-17a7-47e0-ba48-0240ef956a12	407	57924.8985	4.1275	1.0275	1401	2	1401	3.1	0	0.0	1358	827	6.062866687774658	-2.0766026973724365	0	0	0.0	0.0	0	0.0
mimr_minion_20170119_FNFAF04108_MN16602_sequencing_run_Ruby_IFNAB_Nb_2017_Jan_19_96638_ch415_read7132_strand.fast5	39471d95-92fb-4b57-bacb-cb4f7a55a83e	415	66313.5915	7.73675	3.3325	1982	2	1982	4.40425	0	0.0	1733	1115	5.5520501136779785	-2.3891890048980713	0	0	0.0	0.0	0	0.0
mimr_minion_20170119_FNFAF04108_MN16602_sequencing_run_Ruby_IFNAB_Nb_2017_Jan_19_96638_ch45_read794_strand.fast5	d3574145-f6b1-47da-bbc8-619170622ef8	45	4190.127	14.583	9.75575	2050	2	2050	4.82725	0	0.0	1977	1182	7.205277919769287	-1.7895212173461914	0	0	0.0	0.0	0	0.0
mimr_minion_20170119_FNFAF04108_MN16602_sequencing_run_Ruby_IFNAB_Nb_2017_Jan_19_96638_ch359_read2759_strand.fast5	574f0042-bd97-48c3-bb75-a624e3393ec0	359	17878.5655	4.76225	0.29975	1844	2	1844	4.4625	0	0.0	1800	925	8.836390495300293	-1.3618545532226562	0	0	0.0	0.0	0	0.0
mimr_minion_20170119_FNFAF04108_MN16602_sequencing_run_Ruby_IFNAB_Nb_2017_Jan_19_96638_ch382_read4693_strand.fast5	fc2622f4-4b9b-4a76-9c76-edd657a2229f	382	32603.0375	8.301	3.48825	2132	2	2132	4.81275	0	0.0	2014	1313	6.646569728851318	-2.0495193004608154	0	0	0.0	0.0	0	0.0
mimr_minion_20170119_FNFAF04108_MN16602_sequencing_run_Ruby_IFNAB_Nb_2017_Jan_19_96638_ch273_read4893_strand.fast5	79e3b650-137e-4523-952a-02719b0c1949	273	17672.30025	12.18025	6.91225	2291	2	2291	5.268	0	0.0	2211	1393	7.369923114776611	-1.8647600412368774	0	0	0.0	0.0	0	0.0
mimr_minion_20170119_FNFAF04108_MN16602_sequencing_run_Ruby_IFNAB_Nb_2017_Jan_19_96638_ch237_read2409_strand.fast5	6e15fd8d-808e-43ac-8f4f-41abb01c52b3	237	19386.8395	7.07825	2.2665	2100	2	2100	4.81175	0	0.0	1990	1156	6.518591403961182	-1.9989746809005737	0	0	0.0	0.0	0	0.0
mimr_minion_20170120_FNFAF04108_MN16602_sequencing_run_Ruby_IFNAB_Nb_2017_Jan_19_88051_ch53_read383_strand.fast5	87d264c2-dfe7-4990-ac49-4d5dd2231a3f	53	3392.34	7.19075	4.414	1263	2	1263	2.77675	0	0.0	1169	692	5.037661075592041	-2.5321969985961914	0	0	0.0	0.0	0	0.0
mimr_minion_20170120_FNFAF04108_MN16602_sequencing_run_Ruby_IFNAB_Nb_2017_Jan_19_88051_ch54_read1116_strand.fast5	60c90a54-0a3f-4ab3-aa77-98105d9d8679	54	30210.49625	2.99475	0.10475	1297	4	711	1.59425	552	1.2105	645	410	7.29556131362915	-1.8476243019104004	521	374	6.133747100830078	-2.0895607471466064	420	11.370783805847168
mimr_minion_20170120_FNFAF04108_MN16602_sequencing_run_Ruby_IFNAB_Nb_2017_Jan_19_88051_ch399_read681_strand.fast5	b9f8e5c6-b900-40fb-a070-515c0009549c	399	4069.914	6.32275	2.044	1891	2	1891	4.27875	0	0.0	1828	1236	7.201123237609863	-1.943070411682129	0	0	0.0	0.0	0	0.0
mimr_minion_20170120_FNFAF04108_MN16602_sequencing_run_Ruby_IFNAB_Nb_2017_Jan_19_88051_ch360_read1487_strand.fast5	ceb05230-82db-478c-87d9-fc3830ac1512	360	15298.5195	4.37075	0.099	1934	2	1934	4.27175	0	0.0	1815	1243	5.986940383911133	-2.323176860809326	0	0	0.0	0.0	0	0.0
mimr_minion_20170119_FNFAF04108_MN16602_sequencing_run_Ruby_IFNAB_Nb_2017_Jan_19_96638_ch111_read2674_strand.fast5	36be53c8-8244-48be-8a04-64a1866b1631	111	28858.3775	10.73925	8.40575	1064	2	1064	2.3335	0	0.0	1011	669	6.7805657386779785	-2.0537405014038086	0	0	0.0	0.0	0	0.0
mimr_minion_20170119_FNFAF04108_MN16602_sequencing_run_Ruby_IFNAB_Nb_2017_Jan_19_96638_ch470_read1085_strand.fast5	35da5d63-ceab-4e19-92be-cc79f67f09cb	470	6851.931	19.27675	12.073	3106	0	3106	7.20375	0	0.0	0	0	0.0	0.0	0	0	0.0	0.0	0	0.0
mimr_minion_20170119_FNFAF04108_MN16602_sequencing_run_Ruby_IFNAB_Nb_2017_Jan_19_96638_ch156_read1520_strand.fast5	251d040c-5dff-44af-bbf8-3ce029ccbfd0	156	10756.65975	5.541	0.01625	2456	2	2456	5.52475	0	0.0	2282	1150	4.770911693572998	-2.572373151779175	0	0	0.0	0.0	0	0.0
mimr_minion_20170119_FNFAF04108_MN16602_sequencing_run_Ruby_IFNAB_Nb_2017_Jan_19_96638_ch325_read4136_strand.fast5	811430e7-8893-490e-b80a-6c77fda462a1	325	48232.644	5.389	2.0105	1561	2	1561	3.3785	0	0.0	1273	705	4.86293363571167	-2.5900521278381348	0	0	0.0	0.0	0	0.0
mimr_minion_20170119_FNFAF04108_MN16602_sequencing_run_Ruby_IFNAB_Nb_2017_Jan_19_96638_ch374_read31843_strand.fast5	e6c3b2c7-7603-4520-aa2e-3ad15952e93d	374	32048.44	2.26375	0.03275	1022	2	1022	2.231	0	0.0	1002	607	7.976416110992432	-1.8472830057144165	0	0	0.0	0.0	0	0.0
mimr_minion_20170119_FNFAF04108_MN16602_sequencing_run_Ruby_IFNAB_Nb_2017_Jan_19_96638_ch51_read1203_strand.fast5	c090fbf9-3985-4ceb-ba8d-abeec32fc911	51	5661.5015	12.13775	7.782	2005	2	2005	4.35575	0	0.0	1916	1087	6.075613021850586	-2.1165149211883545	0	0	0.0	0.0	0	0.0
mimr_minion_20170119_FNFAF04108_MN16602_sequencing_run_Ruby_IFNAB_Nb_2017_Jan_19_96638_ch227_read33720_strand.fast5	c748d486-0062-433a-af1c-acbe51cfb3b6	227	39165.7725	8.902	4.3545	2098	2	2098	4.5475	0	0.0	2035	1352	7.698863506317139	-1.8112889528274536	0	0	0.0	0.0	0	0.0
mimr_minion_20170119_FNFAF04108_MN16602_sequencing_run_Ruby_IFNAB_Nb_2017_Jan_19_96638_ch50_read332_strand.fast5	9b067cec-3606-4853-9ad1-2966bcd6f94e	50	2583.80425	6.48675	1.01775	2356	2	2356	5.469	0	0.0	2279	1392	8.584580421447754	-1.5755791664123535	0	0	0.0	0.0	0	0.0
mimr_minion_20170119_FNFAF04108_MN16602_sequencing_run_Ruby_IFNAB_Nb_2017_Jan_19_96638_ch230_read4773_strand.fast5	3e519341-1710-4880-9eed-caf21a0d88b5	230	51295.39225	6.099	1.0045	2234	2	2234	5.0945	0	0.0	2108	1152	6.991699695587158	-1.9944607019424438	0	0	0.0	0.0	0	0.0
mimr_minion_20170120_FNFAF04108_MN16602_sequencing_run_Ruby_IFNAB_Nb_2017_Jan_19_88051_ch427_read745_strand.fast5	1a7cd1f6-cb01-4b3d-a94d-cbb575c2b9ac	427	16926.722	46.813	44.77175	912	2	912	2.04125	0	0.0	880	571	5.670450687408447	-2.241339921951294	0	0	0.0	0.0	0	0.0
mimr_minion_20170119_FNFAF04108_MN16602_sequencing_run_Ruby_IFNAB_Nb_2017_Jan_19_96638_ch420_read1574_strand.fast5	94599fc2-da27-405a-a4af-f52bdc14ac83	420	8081.88275	4.0905	0.3705	1583	2	1583	3.72	0	0.0	1530	849	8.175332069396973	-1.5466512441635132	0	0	0.0	0.0	0	0.0
mimr_minion_20170120_FNFAF04108_MN16602_sequencing_run_Ruby_IFNAB_Nb_2017_Jan_19_88051_ch119_read2604_strand.fast5	44a85279-ec3f-4257-9b2f-7dc374f62f49	119	49453.612	11.86425	8.33375	1514	2	1514	3.5305	0	0.0	1269	696	5.368633270263672	-2.3120369911193848	0	0	0.0	0.0	0	0.0
mimr_minion_20170119_FNFAF04108_MN16602_sequencing_run_Ruby_IFNAB_Nb_2017_Jan_19_96638_ch107_read2884_strand.fast5	73b0eb3c-2b13-4204-ae82-2a6627ce62c2	107	18699.22325	14.408	0.12375	5425	0	546	1.40625	4865	12.842	0	0	0.0	0.0	0	0	0.0	0.0	0	0.0
mimr_minion_20170119_FNFAF04108_MN16602_sequencing_run_Ruby_IFNAB_Nb_2017_Jan_19_96638_ch323_read4065_strand.fast5	47e2eeaa-e3f9-49c4-aa25-fbcdadd1c8ae	323	33243.9495	4.921	1.61675	1531	2	1531	3.30425	0	0.0	1445	946	6.040408134460449	-2.2450315952301025	0	0	0.0	0.0	0	0.0
mimr_minion_20170119_FNFAF04108_MN16602_sequencing_run_Ruby_IFNAB_Nb_2017_Jan_19_96638_ch186_read2621_strand.fast5	340aeac9-ab4b-4ed0-bee2-93c5f829b641	186	24643.8185	6.671	1.52575	2201	2	2201	5.14525	0	0.0	2120	1132	8.499441146850586	-1.5485684871673584	0	0	0.0	0.0	0	0.0
mimr_minion_20170119_FNFAF04108_MN16602_sequencing_run_Ruby_IFNAB_Nb_2017_Jan_19_96638_ch42_read5183_strand.fast5	d23aafc5-c1f3-476e-aaa4-52035a9a8790	42	38789.468	6.63975	2.5995	1849	2	1849	4.04025	0	0.0	1743	1097	6.376461505889893	-2.1029748916625977	0	0	0.0	0.0	0	0.0
mimr_minion_20170120_FNFAF04108_MN16602_sequencing_run_Ruby_IFNAB_Nb_2017_Jan_19_88051_ch427_read563_strand.fast5	c0e5c579-e15e-4816-a0a0-1abc9344ae75	427	11065.72975	7.16475	5.1545	859	2	859	2.01025	0	0.0	812	531	5.927984237670898	-2.197857141494751	0	0	0.0	0.0	0	0.0
mimr_minion_20170119_FNFAF04108_MN16602_sequencing_run_Ruby_IFNAB_Nb_2017_Jan_19_96638_ch414_read1550_strand.fast5	114de605-0f55-405a-a3cc-68b07d897226	414	7493.50825	5.144	1.45575	1703	2	1703	3.68825	0	0.0	1590	1038	6.671718120574951	-2.0786375999450684	0	0	0.0	0.0	0	0.0
mimr_minion_20170119_FNFAF04108_MN16602_sequencing_run_Ruby_IFNAB_Nb_2017_Jan_19_96638_ch430_read370_strand.fast5	ad6a6b83-908a-447a-94da-9b536f8af15a	430	1569.012	6.51225	3.75375	1245	2	1245	2.7585	0	0.0	1151	690	5.896872520446777	-2.194027900695801	0	0	0.0	0.0	0	0.0
mimr_minion_20170119_FNFAF04108_MN16602_sequencing_run_Ruby_IFNAB_Nb_2017_Jan_19_96638_ch221_read2363_strand.fast5	cfea80f0-85dc-4e5e-bd84-56ec5578f50c	221	16418.75425	5.76725	1.65025	1782	2	1782	4.117	0	0.0	1637	1028	7.706753730773926	-1.811059594154358	0	0	0.0	0.0	0	0.0
mimr_minion_20170119_FNFAF04108_MN16602_sequencing_run_Ruby_IFNAB_Nb_2017_Jan_19_96638_ch492_read772_strand.fast5	b343e092-5100-4a9e-8621-9dc9fb33145f	492	5708.44525	6.28	0.76875	2336	2	2336	5.51125	0	0.0	2147	1035	6.707605838775635	-1.9137591123580933	0	0	0.0	0.0	0	0.0
mimr_minion_20170120_FNFAF04108_MN16602_sequencing_run_Ruby_IFNAB_Nb_2017_Jan_19_88051_ch368_read759_strand.fast5	7d467867-b6b6-4494-89c6-8e4ac2c4f5e9	368	5680.604	11.17975	7.09075	1874	2	1874	4.089	0	0.0	1742	1042	5.9065022468566895	-2.221524238586426	0	0	0.0	0.0	0	0.0
mimr_minion_20170119_FNFAF04108_MN16602_sequencing_run_Ruby_IFNAB_Nb_2017_Jan_19_96638_ch350_read9944_strand.fast5	85ae597b-2de1-468c-8484-4999d5e286b9	350	49700.633	4.2175	0.50875	1687	2	1687	3.70875	0	0.0	1544	985	5.688510417938232	-2.335146188735962	0	0	0.0	0.0	0	0.0
mimr_minion_20170119_FNFAF04108_MN16602_sequencing_run_Ruby_IFNAB_Nb_2017_Jan_19_96638_ch142_read6896_strand.fast5	e559ca06-c4f9-4751-9c5e-01cbe90977d1	142	47739.14025	2.80875	0.61375	963	2	963	2.195	0	0.0	905	575	6.524695873260498	-2.0398366451263428	0	0	0.0	0.0	0	0.0
mimr_minion_20170119_FNFAF04108_MN16602_sequencing_run_Ruby_IFNAB_Nb_2017_Jan_19_96638_ch288_read1189_strand.fast5	11afe640-0399-4d3f-ba5c-30e27db82cec	288	7381.597	3.83425	1.1695	1122	2	1122	2.66475	0	0.0	1054	627	6.755878925323486	-1.8912997245788574	0	0	0.0	0.0	0	0.0
mimr_minion_20170119_FNFAF04108_MN16602_sequencing_run_Ruby_IFNAB_Nb_2017_Jan_19_96638_ch320_read857_strand.fast5	f75a830c-0fdd-4149-9c17-268d59ab9e04	320	3122.774	13.05175	7.9315	2207	2	2207	5.12025	0	0.0	2131	1372	8.05849552154541	-1.7534879446029663	0	0	0.0	0.0	0	0.0
mimr_minion_20170119_FNFAF04108_MN16602_sequencing_run_Ruby_IFNAB_Nb_2017_Jan_19_96638_ch440_read2660_strand.fast5	af4176a9-8375-4f1a-9222-242b85925db1	440	31441.12775	2.53575	0.27175	978	2	978	2.264	0	0.0	934	605	6.857851982116699	-1.970960021018982	0	0	0.0	0.0	0	0.0
mimr_minion_20170119_FNFAF04108_MN16602_sequencing_run_Ruby_IFNAB_Nb_2017_Jan_19_96638_ch326_read3763_strand.fast5	bf8fb169-733d-4758-903d-1f6937c42f5e	326	34552.23	8.1095	1.661	2869	2	2869	6.4485	0	0.0	2567	1038	4.162625789642334	-2.834153175354004	0	0	0.0	0.0	0	0.0
mimr_minion_20170119_FNFAF04108_MN16602_sequencing_run_Ruby_IFNAB_Nb_2017_Jan_19_96638_ch153_read3649_strand.fast5	6fbeee33-cc1a-4359-bc2d-e312a3c51b5b	153	43063.53275	2.3505	0.235	929	2	929	2.1155	0	0.0	867	500	6.7399582862854	-1.8663444519042969	0	0	0.0	0.0	0	0.0
mimr_minion_20170119_FNFAF04108_MN16602_sequencing_run_Ruby_IFNAB_Nb_2017_Jan_19_96638_ch282_read3050_strand.fast5	4fa51696-6d8f-49bb-9f12-59c8541667c5	282	18452.192	5.78	0.1605	2465	2	2465	5.6195	0	0.0	2362	1391	8.10055923461914	-1.6551854610443115	0	0	0.0	0.0	0	0.0
mimr_minion_20170119_FNFAF04108_MN16602_sequencing_run_Ruby_IFNAB_Nb_2017_Jan_19_96638_ch2_read1598_strand.fast5	c0e11308-463d-4cd3-bb86-0b46032836d6	2	28887.0885	4.57525	0.015	2001	2	2001	4.56025	0	0.0	1845	903	4.66049861907959	-2.592991352081299	0	0	0.0	0.0	0	0.0
mimr_minion_20170120_FNFAF04108_MN16602_sequencing_run_Ruby_IFNAB_Nb_2017_Jan_19_88051_ch110_read634_strand.fast5	c8b98d15-4976-4b2c-bf41-c0bd3c4a349e	110	6005.9145	7.07825	0.49025	2747	0	275	0.6745	2459	5.882	0	0	0.0	0.0	0	0	0.0	0.0	0	0.0
mimr_minion_20170119_FNFAF04108_MN16602_sequencing_run_Ruby_IFNAB_Nb_2017_Jan_19_96638_ch185_read518_strand.fast5	9d649d6e-4dcb-4d92-9ae5-2f24b8e783c9	185	2681.843	9.23675	5.12675	1823	2	1823	4.11	0	0.0	1728	1147	7.063806533813477	-1.9762901067733765	0	0	0.0	0.0	0	0.0
mimr_minion_20170119_FNFAF04108_MN16602_sequencing_run_Ruby_IFNAB_Nb_2017_Jan_19_96638_ch243_read6423_strand.fast5	15830974-bdf3-45fc-8f99-7f39fa6aa11b	243	64204.961	6.71275	4.6115	981	2	981	2.10125	0	0.0	935	594	5.746374607086182	-2.248857259750366	0	0	0.0	0.0	0	0.0
mimr_minion_20170120_FNFAF04108_MN16602_sequencing_run_Ruby_IFNAB_Nb_2017_Jan_19_88051_ch135_read2329_strand.fast5	3714cfac-3b5c-4c95-827c-b61f8b479c38	135	19393.6135	4.91175	0.501	1972	2	1972	4.41075	0	0.0	1871	1143	6.330372333526611	-2.1501431465148926	0	0	0.0	0.0	0	0.0
mimr_minion_20170119_FNFAF04108_MN16602_sequencing_run_Ruby_IFNAB_Nb_2017_Jan_19_96638_ch167_read3091_strand.fast5	5673ba09-9703-4891-b0dd-3c5edf0366e5	167	18753.74925	3.732	0.459	1418	2	1418	3.273	0	0.0	1355	737	7.855012893676758	-1.5596706867218018	0	0	0.0	0.0	0	0.0
mimr_minion_20170119_FNFAF04108_MN16602_sequencing_run_Ruby_IFNAB_Nb_2017_Jan_19_96638_ch356_read8451_strand.fast5	73d28740-1dbe-4345-ab97-732dfbf9e436	356	42347.25075	6.35175	1.7505	2095	2	2095	4.60125	0	0.0	2010	1095	5.598385810852051	-2.281548023223877	0	0	0.0	0.0	0	0.0
mimr_minion_20170119_FNFAF04108_MN16602_sequencing_run_Ruby_IFNAB_Nb_2017_Jan_19_96638_ch158_read1176_strand.fast5	ca747ae1-5115-4918-853f-f06ac8fcda9d	158	6707.53625	7.2955	0.85975	2773	2	2773	6.43575	0	0.0	2679	1675	8.389059066772461	-1.654291033744812	0	0	0.0	0.0	0	0.0
mimr_minion_20170119_FNFAF04108_MN16602_sequencing_run_Ruby_IFNAB_Nb_2017_Jan_19_96638_ch354_read4104_strand.fast5	485e72fd-2fca-4771-a939-93a7b378e413	354	21165.80375	6.4645	1.5585	2177	2	2177	4.906	0	0.0	2070	1172	6.903861999511719	-2.0429091453552246	0	0	0.0	0.0	0	0.0
mimr_minion_20170119_FNFAF04108_MN16602_sequencing_run_Ruby_IFNAB_Nb_2017_Jan_19_96638_ch480_read9144_strand.fast5	08c5bd9c-7c1d-4af9-8b62-3eb0ea26d8fe	480	50914.861	5.0155	0.83775	1859	2	1859	4.17775	0	0.0	1750	1144	6.27022647857666	-2.1808323860168457	0	0	0.0	0.0	0	0.0
mimr_minion_20170119_FNFAF04108_MN16602_sequencing_run_Ruby_IFNAB_Nb_2017_Jan_19_96638_ch277_read928_strand.fast5	c8ba21d3-5001-4294-b17f-441f252690fe	277	6271.72575	5.9345	2.0175	1773	2	1773	3.917	0	0.0	1646	1063	6.033438205718994	-2.2447900772094727	0	0	0.0	0.0	0	0.0
mimr_minion_20170119_FNFAF04108_MN16602_sequencing_run_Ruby_IFNAB_Nb_2017_Jan_19_96638_ch37_read3815_strand.fast5	9ed133e7-74e2-419c-8653-1374e8494ee8	37	26154.2815	6.641	1.11375	2565	2	2565	5.52725	0	0.0	2416	1325	4.537546157836914	-2.7782394886016846	0	0	0.0	0.0	0	0.0
mimr_minion_20170119_FNFAF04108_MN16602_sequencing_run_Ruby_IFNAB_Nb_2017_Jan_19_96638_ch63_read1892_strand.fast5	485cf1f3-1a6f-47c1-972b-02f679f4059e	63	13096.213	6.4815	1.42575	2121	2	2121	5.05575	0	0.0	2022	1201	7.948813438415527	-1.6485302448272705	0	0	0.0	0.0	0	0.0
mimr_minion_20170119_FNFAF04108_MN16602_sequencing_run_Ruby_IFNAB_Nb_2017_Jan_19_96638_ch158_read110_strand.fast5	90fc15e7-f005-4fbf-8ead-353b48dcb84a	158	1028.77925	8.75825	2.7495	2619	2	2619	6.00875	0	0.0	2503	1456	5.903894424438477	-2.244438409805298	0	0	0.0	0.0	0	0.0
mimr_minion_20170119_FNFAF04108_MN16602_sequencing_run_Ruby_IFNAB_Nb_2017_Jan_19_96638_ch99_read2784_strand.fast5	5ce6d214-9daf-46a0-a485-a8344c8510b6	99	21267.26675	5.72025	0.77575	2174	2	2174	4.9445	0	0.0	2041	1106	5.826596736907959	-2.217531442642212	0	0	0.0	0.0	0	0.0
mimr_minion_20170119_FNFAF04108_MN16602_sequencing_run_Ruby_IFNAB_Nb_2017_Jan_19_96638_ch142_read2399_strand.fast5	d8209ad8-53b9-4723-84e5-4d12fffddb15	142	18328.23575	4.98125	1.51375	1506	2	1506	3.4675	0	0.0	1335	690	4.855440616607666	-2.510982036590576	0	0	0.0	0.0	0	0.0
mimr_minion_20170119_FNFAF04108_MN16602_sequencing_run_Ruby_IFNAB_Nb_2017_Jan_19_96638_ch380_read3925_strand.fast5	c15a405a-ff34-4493-ae95-4478ac9f23f5	380	18996.196	5.698	1.19	2013	2	2013	4.508	0	0.0	1862	1106	6.767989158630371	-1.9570438861846924	0	0	0.0	0.0	0	0.0
mimr_minion_20170119_FNFAF04108_MN16602_sequencing_run_Ruby_IFNAB_Nb_2017_Jan_19_96638_ch293_read1550_strand.fast5	4a289e1c-fac6-4714-b6fb-93784f156f45	293	7526.716	8.75425	5.9095	1238	2	1238	2.84475	0	0.0	1194	637	7.977006912231445	-1.5940964221954346	0	0	0.0	0.0	0	0.0
mimr_minion_20170120_FNFAF04108_MN16602_sequencing_run_Ruby_IFNAB_Nb_2017_Jan_19_88051_ch102_read100_strand.fast5	edfc8978-4849-4828-bc6e-5accfbec48ca	102	641.30425	10.6475	8.322	1022	2	1022	2.3255	0	0.0	968	580	6.29453706741333	-2.0736544132232666	0	0	0.0	0.0	0	0.0
mimr_minion_20170119_FNFAF04108_MN16602_sequencing_run_Ruby_IFNAB_Nb_2017_Jan_19_96638_ch240_read4978_strand.fast5	40f842f9-5a90-4803-a3e5-075641a8cd0d	240	43968.4855	17.883	14.1385	1657	2	1657	3.7445	0	0.0	1542	1003	6.082026958465576	-2.1999166011810303	0	0	0.0	0.0	0	0.0
mimr_minion_20170120_FNFAF04108_MN16602_sequencing_run_Ruby_IFNAB_Nb_2017_Jan_19_88051_ch186_read1230_strand.fast5	550aca2a-0923-48d7-99df-ba7d87e39e44	186	16576.84025	16.58725	11.85325	2092	2	2092	4.734	0	0.0	2010	1274	7.143110752105713	-1.8535168170928955	0	0	0.0	0.0	0	0.0
mimr_minion_20170119_FNFAF04108_MN16602_sequencing_run_Ruby_IFNAB_Nb_2017_Jan_19_96638_ch18_read5163_strand.fast5	db52c6a0-bc98-4823-9ba5-0e4c92951195	18	63073.4635	6.0935	1.6825	1917	2	1917	4.411	0	0.0	1678	991	6.229040145874023	-2.1312410831451416	0	0	0.0	0.0	0	0.0
mimr_minion_20170120_FNFAF04108_MN16602_sequencing_run_Ruby_IFNAB_Nb_2017_Jan_19_88051_ch39_read1631_strand.fast5	8524be9a-c21b-4a61-a1d2-0ed55980f2a1	39	13333.7045	4.65875	1.82025	1304	2	1304	2.8385	0	0.0	1200	638	4.529715538024902	-2.6718337535858154	0	0	0.0	0.0	0	0.0
mimr_minion_20170119_FNFAF04108_MN16602_sequencing_run_Ruby_IFNAB_Nb_2017_Jan_19_96638_ch307_read973_strand.fast5	5873b882-8958-46d6-b9f9-1375b1855e9d	307	6105.28225	4.806	2.54625	1002	2	1002	2.25975	0	0.0	960	616	7.07672643661499	-1.840031385421753	0	0	0.0	0.0	0	0.0
mimr_minion_20170119_FNFAF04108_MN16602_sequencing_run_Ruby_IFNAB_Nb_2017_Jan_19_96638_ch440_read3971_strand.fast5	7d288008-c18b-4f42-9d59-82a0e2d4201b	440	53664.372	13.21825	5.94475	3117	0	3117	7.2735	0	0.0	0	0	0.0	0.0	0	0	0.0	0.0	0	0.0
mimr_minion_20170119_FNFAF04108_MN16602_sequencing_run_Ruby_IFNAB_Nb_2017_Jan_19_96638_ch358_read4075_strand.fast5	4929c43e-c79d-490a-b3fe-91ba31016ace	358	43524.87175	9.638	0.87025	3742	0	3742	8.76775	0	0.0	0	0	0.0	0.0	0	0	0.0	0.0	0	0.0
mimr_minion_20170119_FNFAF04108_MN16602_sequencing_run_Ruby_IFNAB_Nb_2017_Jan_19_96638_ch24_read9727_strand.fast5	a2ff6ec8-6820-4ace-9b23-16ffb41560cd	24	35055.5765	19.1755	13.73875	2343	2	2343	5.43675	0	0.0	2042	995	5.126662254333496	-2.3817508220672607	0	0	0.0	0.0	0	0.0
mimr_minion_20170119_FNFAF04108_MN16602_sequencing_run_Ruby_IFNAB_Nb_2017_Jan_19_96638_ch455_read2977_strand.fast5	68c3278a-ce8b-4d05-a288-0c90f806adcd	455	30475.192	3.2525	0.02625	1445	2	1445	3.22625	0	0.0	1263	790	5.365074157714844	-2.4238638877868652	0	0	0.0	0.0	0	0.0
mimr_minion_20170119_FNFAF04108_MN16602_sequencing_run_Ruby_IFNAB_Nb_2017_Jan_19_96638_ch252_read8157_strand.fast5	0a1d7ee4-5386-4457-b631-cb8526937d84	252	58863.4905	8.42725	4.90925	1603	2	1603	3.518	0	0.0	1446	848	5.067822456359863	-2.483095407485962	0	0	0.0	0.0	0	0.0
mimr_minion_20170119_FNFAF04108_MN16602_sequencing_run_Ruby_IFNAB_Nb_2017_Jan_19_96638_ch72_read1132_strand.fast5	9b11d836-200e-4412-9886-49181166695d	72	5426.981	9.0065	3.25375	2511	2	2511	5.75275	0	0.0	2297	1237	6.140140533447266	-2.135223627090454	0	0	0.0	0.0	0	0.0
mimr_minion_20170119_FNFAF04108_MN16602_sequencing_run_Ruby_IFNAB_Nb_2017_Jan_19_96638_ch250_read4798_strand.fast5	5fc84248-72a8-4a5b-8522-42344e28e920	250	45973.00125	24.833	22.218	1142	2	1142	2.615	0	0.0	1100	628	8.071403503417969	-1.580656886100769	0	0	0.0	0.0	0	0.0
mimr_minion_20170119_FNFAF04108_MN16602_sequencing_run_Ruby_IFNAB_Nb_2017_Jan_19_96638_ch173_read464_strand.fast5	2b661ea4-900f-45af-99a3-386c634a76d6	173	3069.213	2.997	0.41025	1116	2	1116	2.58675	0	0.0	992	531	4.828218460083008	-2.451638698577881	0	0	0.0	0.0	0	0.0
mimr_minion_20170119_FNFAF04108_MN16602_sequencing_run_Ruby_IFNAB_Nb_2017_Jan_19_96638_ch468_read5692_strand.fast5	7bc55dda-24c7-4d8e-9ede-0244da35066a	468	41397.992	7.1305	3.89325	1437	2	1437	3.23725	0	0.0	1307	843	6.153679370880127	-2.1746389865875244	0	0	0.0	0.0	0	0.0
mimr_minion_20170119_FNFAF04108_MN16602_sequencing_run_Ruby_IFNAB_Nb_2017_Jan_19_96638_ch162_read3655_strand.fast5	e0154b67-e6bf-4ea8-a1ec-a22fe718f6df	162	36158.7935	6.465	2.3985	1822	2	1822	4.0665	0	0.0	1740	1091	5.813848495483398	-2.2640433311462402	0	0	0.0	0.0	0	0.0
mimr_minion_20170120_FNFAF04108_MN16602_sequencing_run_Ruby_IFNAB_Nb_2017_Jan_19_88051_ch54_read569_strand.fast5	9ccbd5b2-a57d-41af-8c87-1aec2922fe6d	54	7917.40775	12.2365	6.2685	2632	2	2632	5.968	0	0.0	2514	1361	6.53639554977417	-1.9897171258926392	0	0	0.0	0.0	0	0.0
mimr_minion_20170119_FNFAF04108_MN16602_sequencing_run_Ruby_IFNAB_Nb_2017_Jan_19_96638_ch143_read4481_strand.fast5	18451e17-ad7e-45fe-acc4-4b450a03de21	143	39196.922	4.32925	0.9445	1472	2	1472	3.38475	0	0.0	1396	661	5.763889789581299	-2.047804594039917	0	0	0.0	0.0	0	0.0
mimr_minion_20170119_FNFAF04108_MN16602_sequencing_run_Ruby_IFNAB_Nb_2017_Jan_19_96638_ch78_read742_strand.fast5	cd185dee-8c2a-4903-8f00-aaa509f77d59	78	30723.6805	4.8695	0.70375	1866	2	1866	4.16575	0	0.0	1721	817	5.832545280456543	-2.0965352058410645	0	0	0.0	0.0	0	0.0
mimr_minion_20170119_FNFAF04108_MN16602_sequencing_run_Ruby_IFNAB_Nb_2017_Jan_19_96638_ch291_read6802_strand.fast5	375e2aa0-59eb-4ede-8df6-a967fe0bec4d	291	51980.433	8.63575	2.04825	2948	2	2948	6.5875	0	0.0	2633	1174	5.7205095291137695	-2.162398099899292	0	0	0.0	0.0	0	0.0
mimr_minion_20170120_FNFAF04108_MN16602_sequencing_run_Ruby_IFNAB_Nb_2017_Jan_19_88051_ch399_read2775_strand.fast5	dab8c3f6-a26e-41d0-b31d-fb7559832ea8	399	18318.299	6.511	3.6865	1181	2	1181	2.8245	0	0.0	1082	592	6.090559005737305	-2.040691614151001	0	0	0.0	0.0	0	0.0
mimr_minion_20170119_FNFAF04108_MN16602_sequencing_run_Ruby_IFNAB_Nb_2017_Jan_19_96638_ch327_read648_strand.fast5	8d3d3117-55fc-4ee9-a8c1-95b28fd2c3c2	327	1844.8165	6.56375	1.335	2318	2	2318	5.22875	0	0.0	2235	1333	6.781625270843506	-1.9758878946304321	0	0	0.0	0.0	0	0.0
mimr_minion_20170119_FNFAF04108_MN16602_sequencing_run_Ruby_IFNAB_Nb_2017_Jan_19_96638_ch112_read2627_strand.fast5	ff211aaf-912d-4005-a591-b6c37c5be305	112	17437.5885	5.75625	0.0	2466	2	2466	5.75625	0	0.0	2163	1054	4.692591190338135	-2.571828842163086	0	0	0.0	0.0	0	0.0
mimr_minion_20170119_FNFAF04108_MN16602_sequencing_run_Ruby_IFNAB_Nb_2017_Jan_19_96638_ch170_read264_strand.fast5	80d373b7-a3a7-41fd-b26e-1639fe94afa0	170	1712.724	11.7125	4.994	2614	0	2614	6.7185	0	0.0	0	0	0.0	0.0	0	0	0.0	0.0	0	0.0
mimr_minion_20170120_FNFAF04108_MN16602_sequencing_run_Ruby_IFNAB_Nb_2017_Jan_19_88051_ch370_read337_strand.fast5	3b7359cc-de4e-4bab-ae2b-9e061fb1e867	370	6788.34775	22.9325	18.12025	2117	2	2117	4.81225	0	0.0	1893	1077	5.278789520263672	-2.425947666168213	0	0	0.0	0.0	0	0.0
mimr_minion_20170119_FNFAF04108_MN16602_sequencing_run_Ruby_IFNAB_Nb_2017_Jan_19_96638_ch459_read5521_strand.fast5	4f80eb76-778e-41ee-bf53-ffa045824344	459	46589.41075	6.102	1.211	2186	2	2186	4.891	0	0.0	2002	1036	4.516630172729492	-2.7157201766967773	0	0	0.0	0.0	0	0.0
mimr_minion_20170120_FNFAF04108_MN16602_sequencing_run_Ruby_IFNAB_Nb_2017_Jan_19_88051_ch440_read585_strand.fast5	073702c0-23b5-4563-9fa2-03a348acf9a8	440	4297.36775	2.14525	-1	0	0	0	0.0	0	0.0	0	0	0.0	0.0	0	0	0.0	0.0	0	0.0
mimr_minion_20170119_FNFAF04108_MN16602_sequencing_run_Ruby_IFNAB_Nb_2017_Jan_19_96638_ch362_read6791_strand.fast5	dc1a60c2-809d-4f35-8d1f-6d1be534476a	362	59154.73475	3.9805	1.53575	1048	2	1048	2.44475	0	0.0	1024	645	8.288322448730469	-1.644538402557373	0	0	0.0	0.0	0	0.0
mimr_minion_20170119_FNFAF04108_MN16602_sequencing_run_Ruby_IFNAB_Nb_2017_Jan_19_96638_ch266_read20_strand.fast5	ede34222-0b09-4052-aa3e-9aa1f31a8041	266	215.01525	6.81675	2.513	1859	2	1859	4.30375	0	0.0	1673	980	5.354012966156006	-2.4040613174438477	0	0	0.0	0.0	0	0.0
mimr_minion_20170119_FNFAF04108_MN16602_sequencing_run_Ruby_IFNAB_Nb_2017_Jan_19_96638_ch271_read1993_strand.fast5	d44e762c-f0f9-4c90-9ac5-e12e6ca386f3	271	45818.8455	1.65725	0.019	741	2	741	1.63825	0	0.0	703	471	6.094829559326172	-2.1746227741241455	0	0	0.0	0.0	0	0.0
mimr_minion_20170119_FNFAF04108_MN16602_sequencing_run_Ruby_IFNAB_Nb_2017_Jan_19_96638_ch459_read6551_strand.fast5	13abc0f1-28c0-40e0-9616-d75d10257aad	459	60400.88075	3.4465	0.205	1458	2	1458	3.2415	0	0.0	1345	753	4.8139729499816895	-2.5680243968963623	0	0	0.0	0.0	0	0.0
mimr_minion_20170120_FNFAF04108_MN16602_sequencing_run_Ruby_IFNAB_Nb_2017_Jan_19_88051_ch480_read2091_strand.fast5	b90d33b2-4a5a-465a-85dd-76bebf944e21	480	33935.43125	18.1085	13.80175	1928	2	1928	4.30675	0	0.0	1765	1057	4.984805107116699	-2.565606117248535	0	0	0.0	0.0	0	0.0
mimr_minion_20170119_FNFAF04108_MN16602_sequencing_run_Ruby_IFNAB_Nb_2017_Jan_19_96638_ch186_read1301_strand.fast5	3326e310-2a6f-4af6-8dd3-bced6b90e128	186	9601.2725	7.4735	2.77175	2114	2	2114	4.70175	0	0.0	2023	1176	6.694668292999268	-1.9310033321380615	0	0	0.0	0.0	0	0.0
mimr_minion_20170119_FNFAF04108_MN16602_sequencing_run_Ruby_IFNAB_Nb_2017_Jan_19_96638_ch37_read722_strand.fast5	6d2c9216-bbfb-493f-9947-6069ab6d7b26	37	3257.08325	6.8615	1.3475	2437	2	2437	5.514	0	0.0	2348	1328	7.206684589385986	-1.8758357763290405	0	0	0.0	0.0	0	0.0
mimr_minion_20170119_FNFAF04108_MN16602_sequencing_run_Ruby_IFNAB_Nb_2017_Jan_19_96638_ch148_read4088_strand.fast5	f336fa32-455b-41c8-8984-a20ab561aea8	148	25034.78225	3.88	0.19875	1693	2	1693	3.68125	0	0.0	1616	1043	6.730535507202148	-2.0074687004089355	0	0	0.0	0.0	0	0.0
mimr_minion_20170119_FNFAF04108_MN16602_sequencing_run_Ruby_IFNAB_Nb_2017_Jan_19_96638_ch187_read5564_strand.fast5	8d303704-dc2b-49c1-b472-48e431819241	187	30400.0345	10.04875	4.54875	2508	2	2508	5.5	0	0.0	2432	1638	7.529840469360352	-1.910709023475647	0	0	0.0	0.0	0	0.0
mimr_minion_20170119_FNFAF04108_MN16602_sequencing_run_Ruby_IFNAB_Nb_2017_Jan_19_96638_ch142_read3439_strand.fast5	8e2a659c-a78e-4224-8d88-231a1ae90c61	142	24798.44425	9.2335	3.24575	2245	0	2245	5.98775	0	0.0	0	0	0.0	0.0	0	0	0.0	0.0	0	0.0
mimr_minion_20170119_FNFAF04108_MN16602_sequencing_run_Ruby_IFNAB_Nb_2017_Jan_19_96638_ch221_read11659_strand.fast5	3d15352b-1136-4d3b-b15a-36774cc0372e	221	65182.084	9.628	4.79225	2196	0	223	0.505	1952	4.2775	0	0	0.0	0.0	0	0	0.0	0.0	0	0.0
mimr_minion_20170119_FNFAF04108_MN16602_sequencing_run_Ruby_IFNAB_Nb_2017_Jan_19_96638_ch168_read7500_strand.fast5	b92a60d9-c1b8-42b3-8fd7-6ac8e233e5bc	168	46436.87425	4.56425	0.871	1659	2	1659	3.69325	0	0.0	1549	839	5.054203033447266	-2.4613096714019775	0	0	0.0	0.0	0	0.0
mimr_minion_20170120_FNFAF04108_MN16602_sequencing_run_Ruby_IFNAB_Nb_2017_Jan_19_88051_ch162_read218_strand.fast5	26386dd0-6ce0-4e47-b570-1ea328fc4862	162	6609.04825	2.82175	1.4555	614	2	614	1.36625	0	0.0	558	347	6.181396007537842	-2.0942978858947754	0	0	0.0	0.0	0	0.0
mimr_minion_20170119_FNFAF04108_MN16602_sequencing_run_Ruby_IFNAB_Nb_2017_Jan_19_96638_ch462_read426_strand.fast5	bc8f8ebd-9caa-4552-81a1-9ee3e46a8c90	462	1600.344	9.5975	4.40225	2219	2	2219	5.19525	0	0.0	2114	1179	7.649600505828857	-1.7290329933166504	0	0	0.0	0.0	0	0.0
mimr_minion_20170120_FNFAF04108_MN16602_sequencing_run_Ruby_IFNAB_Nb_2017_Jan_19_88051_ch127_read375_strand.fast5	bd81aeff-1c52-45bf-8e0d-fd85e53aa73c	127	6260.338	6.142	0.12575	2549	2	2549	6.01625	0	0.0	2423	1223	6.669545650482178	-1.9026778936386108	0	0	0.0	0.0	0	0.0
mimr_minion_20170120_FNFAF04108_MN16602_sequencing_run_Ruby_IFNAB_Nb_2017_Jan_19_88051_ch171_read1176_strand.fast5	c46c1edf-628b-4293-bff6-809b7348aea6	171	30415.494	15.78025	10.97375	2163	2	2163	4.8065	0	0.0	2067	1310	6.346420764923096	-2.1236424446105957	0	0	0.0	0.0	0	0.0
mimr_minion_20170119_FNFAF04108_MN16602_sequencing_run_Ruby_IFNAB_Nb_2017_Jan_19_96638_ch261_read10621_strand.fast5	0e827def-73a9-48c1-be01-fcf78c245fd8	261	65143.4875	4.75325	2.41925	1052	2	1052	2.334	0	0.0	1020	622	6.031637668609619	-2.1676838397979736	0	0	0.0	0.0	0	0.0
mimr_minion_20170120_FNFAF04108_MN16602_sequencing_run_Ruby_IFNAB_Nb_2017_Jan_19_88051_ch453_read1484_strand.fast5	d8688772-af08-4f15-b2ac-0300eb23cd36	453	14702.69825	11.43125	7.79925	1619	2	1619	3.632	0	0.0	1488	968	5.925465106964111	-2.2451984882354736	0	0	0.0	0.0	0	0.0
mimr_minion_20170119_FNFAF04108_MN16602_sequencing_run_Ruby_IFNAB_Nb_2017_Jan_19_96638_ch142_read172_strand.fast5	6a69a5ac-e7fe-441a-aa5f-a09f341f2c1f	142	2309.6825	5.981	0.73825	2251	2	2251	5.24275	0	0.0	2040	1092	4.749675750732422	-2.600497245788574	0	0	0.0	0.0	0	0.0
mimr_minion_20170120_FNFAF04108_MN16602_sequencing_run_Ruby_IFNAB_Nb_2017_Jan_19_88051_ch143_read203_strand.fast5	ca1ec5e6-913b-4e77-b4e3-f3faf00c82ca	143	1262.8205	1.95725	0.0	907	2	907	1.95725	0	0.0	846	547	5.532073020935059	-2.3490569591522217	0	0	0.0	0.0	0	0.0
mimr_minion_20170120_FNFAF04108_MN16602_mux_scan_Ruby_IFNAB_Nb_2017_Jan_19_28600_ch347_read15_strand.fast5	f216ccad-d51e-4072-880f-221a592dde22	347	357.7055	4.15775	0.222	1780	2	1780	3.93575	0	0.0	1613	777	4.374576091766357	-2.6633217334747314	0	0	0.0	0.0	0	0.0
mimr_minion_20170119_FNFAF04108_MN16602_sequencing_run_Ruby_IFNAB_Nb_2017_Jan_19_96638_ch40_read1228_strand.fast5	39ed6a67-b3ae-4b54-a6e5-d890aa2e8f8f	40	6065.2355	7.3575	2.74175	1993	2	1993	4.61575	0	0.0	1821	1054	7.3692731857299805	-1.7836730480194092	0	0	0.0	0.0	0	0.0
mimr_minion_20170119_FNFAF04108_MN16602_sequencing_run_Ruby_IFNAB_Nb_2017_Jan_19_96638_ch374_read24438_strand.fast5	92161613-3077-411b-9434-483b4f71e1c7	374	18993.80775	5.297	0.25325	2206	2	2206	5.04375	0	0.0	1975	1013	5.144338130950928	-2.4041285514831543	0	0	0.0	0.0	0	0.0
mimr_minion_20170120_FNFAF04108_MN16602_sequencing_run_Ruby_IFNAB_Nb_2017_Jan_19_88051_ch264_read19_strand.fast5	d3da474c-2df6-4421-b48c-12e663e9d3ce	264	395.0625	16.30025	11.07775	2272	2	2272	5.2225	0	0.0	2189	1358	7.354734420776367	-1.9293121099472046	0	0	0.0	0.0	0	0.0
mimr_minion_20170119_FNFAF04108_MN16602_sequencing_run_Ruby_IFNAB_Nb_2017_Jan_19_96638_ch177_read3665_strand.fast5	7112506e-3b43-4e8d-84b9-c791a7a4ba81	177	22811.14125	4.0555	1.0875	1273	2	1273	2.968	0	0.0	1121	663	5.027631759643555	-2.4787890911102295	0	0	0.0	0.0	0	0.0
mimr_minion_20170119_FNFAF04108_MN16602_sequencing_run_Ruby_IFNAB_Nb_2017_Jan_19_96638_ch396_read521_strand.fast5	8d1b24af-a189-46ec-937d-ab3351f9e924	396	4534.522	8.37425	2.9575	2288	2	2288	5.41675	0	0.0	2188	1203	7.352797985076904	-1.7815361022949219	0	0	0.0	0.0	0	0.0
mimr_minion_20170120_FNFAF04108_MN16602_sequencing_run_Ruby_IFNAB_Nb_2017_Jan_19_88051_ch280_read50_strand.fast5	834f51cf-b146-4294-8dcc-fe17a2ffd903	280	855.576	14.15925	9.03525	2261	2	2261	5.124	0	0.0	1990	1155	6.411810398101807	-2.0327701568603516	0	0	0.0	0.0	0	0.0
mimr_minion_20170120_FNFAF04108_MN16602_sequencing_run_Ruby_IFNAB_Nb_2017_Jan_19_88051_ch167_read4282_strand.fast5	e2fb5aaf-af22-4554-8c01-f7b73089681a	167	54242.29925	4.30275	0.0	1912	2	1912	4.30275	0	0.0	1828	1132	6.571084022521973	-2.0387935638427734	0	0	0.0	0.0	0	0.0
mimr_minion_20170120_FNFAF04108_MN16602_sequencing_run_Ruby_IFNAB_Nb_2017_Jan_19_88051_ch415_read892_strand.fast5	3e039e7c-f748-4da5-8fed-04b00135ba8e	415	13352.3315	10.5655	6.282	1841	2	1841	4.2835	0	0.0	1676	1068	6.0181708335876465	-2.2763683795928955	0	0	0.0	0.0	0	0.0
mimr_minion_20170119_FNFAF04108_MN16602_sequencing_run_Ruby_IFNAB_Nb_2017_Jan_19_96638_ch455_read1487_strand.fast5	6811737f-75c7-48bc-a906-8181cc088f0b	455	9156.37825	8.321	0.123	3548	0	391	0.87375	3134	7.27425	0	0	0.0	0.0	0	0	0.0	0.0	0	0.0
mimr_minion_20170119_FNFAF04108_MN16602_sequencing_run_Ruby_IFNAB_Nb_2017_Jan_19_96638_ch315_read2364_strand.fast5	a3eec98f-055f-45dd-885f-f2e060251370	315	37650.45575	13.19975	9.6925	1503	2	1503	3.50725	0	0.0	1468	848	8.950329780578613	-1.4835214614868164	0	0	0.0	0.0	0	0.0
mimr_minion_20170120_FNFAF04108_MN16602_sequencing_run_Ruby_IFNAB_Nb_2017_Jan_19_88051_ch487_read2445_strand.fast5	a174aaaf-58b7-46d6-9616-f58c006e7227	487	23511.692	6.15175	0.7095	2471	2	2471	5.44225	0	0.0	2224	1182	4.2823896408081055	-2.849259614944458	0	0	0.0	0.0	0	0.0
mimr_minion_20170120_FNFAF04108_MN16602_sequencing_run_Ruby_IFNAB_Nb_2017_Jan_19_88051_ch365_read686_strand.fast5	a94871ea-0338-438f-a452-cb7f12534922	365	10872.8205	19.11925	16.71275	1092	2	1092	2.4065	0	0.0	1052	645	6.026214122772217	-2.090360164642334	0	0	0.0	0.0	0	0.0
mimr_minion_20170120_FNFAF04108_MN16602_sequencing_run_Ruby_IFNAB_Nb_2017_Jan_19_88051_ch389_read843_strand.fast5	f06229dc-942e-4338-8608-444df893b014	389	12186.67375	33.9745	29.527	1997	2	1997	4.4475	0	0.0	1863	1110	5.12378454208374	-2.4485325813293457	0	0	0.0	0.0	0	0.0
mimr_minion_20170119_FNFAF04108_MN16602_sequencing_run_Ruby_IFNAB_Nb_2017_Jan_19_96638_ch193_read2651_strand.fast5	7437c58c-bd08-4dde-853d-75600776b5ae	193	17602.29525	5.5755	3.1395	1073	2	1073	2.436	0	0.0	1033	625	6.754199981689453	-1.9272284507751465	0	0	0.0	0.0	0	0.0
mimr_minion_20170119_FNFAF04108_MN16602_sequencing_run_Ruby_IFNAB_Nb_2017_Jan_19_96638_ch6_read2300_strand.fast5	8445bf91-5973-4d66-9d03-81ddfe32db43	6	21254.18325	9.53075	4.0225	2217	0	2217	5.50825	0	0.0	0	0	0.0	0.0	0	0	0.0	0.0	0	0.0
mimr_minion_20170119_FNFAF04108_MN16602_sequencing_run_Ruby_IFNAB_Nb_2017_Jan_19_96638_ch467_read375_strand.fast5	631e388c-a94e-4a1a-8c26-62d134f9e9f0	467	2748.54425	13.95125	9.3885	2037	2	2037	4.56275	0	0.0	1993	1381	8.04057788848877	-1.7767157554626465	0	0	0.0	0.0	0	0.0
mimr_minion_20170119_FNFAF04108_MN16602_sequencing_run_Ruby_IFNAB_Nb_2017_Jan_19_96638_ch141_read4192_strand.fast5	f35b342f-7a35-4943-9f0d-f07e9a0a4323	141	18100.06425	4.76475	1.345	1440	2	1440	3.41975	0	0.0	1315	586	4.733222007751465	-2.4360129833221436	0	0	0.0	0.0	0	0.0
mimr_minion_20170119_FNFAF04108_MN16602_sequencing_run_Ruby_IFNAB_Nb_2017_Jan_19_96638_ch270_read1058_strand.fast5	074e3b5c-9de1-4e5d-bb6d-09b8835b1ac1	270	5953.89075	5.18375	1.05275	1862	2	1862	4.131	0	0.0	1739	1180	6.117446422576904	-2.2315828800201416	0	0	0.0	0.0	0	0.0
mimr_minion_20170119_FNFAF04108_MN16602_sequencing_run_Ruby_IFNAB_Nb_2017_Jan_19_96638_ch42_read1788_strand.fast5	0f70ce43-8716-4cb4-a26d-ee43ab4f5089	42	8637.377	9.60275	3.789	2750	2	2750	5.81375	0	0.0	2550	1754	6.252709865570068	-2.2386221885681152	0	0	0.0	0.0	0	0.0
mimr_minion_20170120_FNFAF04108_MN16602_sequencing_run_Ruby_IFNAB_Nb_2017_Jan_19_88051_ch167_read772_strand.fast5	3bed8eb1-c139-49ec-a7a9-7dd2870c07ce	167	10305.855	6.41275	1.90275	2016	2	2016	4.51	0	0.0	1944	1221	7.045913219451904	-1.9937036037445068	0	0	0.0	0.0	0	0.0
mimr_minion_20170120_FNFAF04108_MN16602_sequencing_run_Ruby_IFNAB_Nb_2017_Jan_19_88051_ch167_read272_strand.fast5	67e93b64-ecfe-4069-91b3-3e5eed774455	167	4594.083	10.33525	6.27725	1847	2	1847	4.058	0	0.0	1684	1070	5.897616863250732	-2.2425975799560547	0	0	0.0	0.0	0	0.0
mimr_minion_20170119_FNFAF04108_MN16602_sequencing_run_Ruby_IFNAB_Nb_2017_Jan_19_96638_ch182_read2950_strand.fast5	1d2c2be6-4561-49d4-b814-d219148703ee	182	17911.249	3.994	0.8125	1420	2	1420	3.1815	0	0.0	1330	817	6.065190315246582	-2.163506031036377	0	0	0.0	0.0	0	0.0
mimr_minion_20170119_FNFAF04108_MN16602_sequencing_run_Ruby_IFNAB_Nb_2017_Jan_19_96638_ch150_read1517_strand.fast5	5f6e147b-b9f5-42bc-bea6-5d0c00566013	150	8073.40075	5.82625	3.295	1073	2	1073	2.53125	0	0.0	1042	621	7.6295928955078125	-1.7363944053649902	0	0	0.0	0.0	0	0.0
mimr_minion_20170120_FNFAF04108_MN16602_sequencing_run_Ruby_IFNAB_Nb_2017_Jan_19_88051_ch153_read757_strand.fast5	629e7078-90a6-4782-ae40-08698e8f9985	153	7636.1415	1.431	0.114	573	2	573	1.317	0	0.0	554	382	7.136757850646973	-1.84296452999115	0	0	0.0	0.0	0	0.0
mimr_minion_20170119_FNFAF04108_MN16602_sequencing_run_Ruby_IFNAB_Nb_2017_Jan_19_96638_ch485_read3549_strand.fast5	c1ef7789-9309-4d5d-a4c0-364522a5403c	485	15847.341	8.123	3.32975	2140	2	2140	4.79325	0	0.0	2081	1254	8.481870651245117	-1.5752829313278198	0	0	0.0	0.0	0	0.0
mimr_minion_20170119_FNFAF04108_MN16602_sequencing_run_Ruby_IFNAB_Nb_2017_Jan_19_96638_ch102_read3058_strand.fast5	509459f2-314c-46ea-ad55-7310db0e2a1c	102	15498.18675	7.253	3.23725	1815	2	1815	4.01575	0	0.0	1723	1129	5.856635093688965	-2.3165228366851807	0	0	0.0	0.0	0	0.0
mimr_minion_20170120_FNFAF04108_MN16602_sequencing_run_Ruby_IFNAB_Nb_2017_Jan_19_88051_ch112_read1106_strand.fast5	9b8a6f54-aabe-4e46-a7a3-c1cfa416b9e2	112	12130.713	9.87225	5.61375	1861	2	1861	4.2585	0	0.0	1677	1041	5.138943195343018	-2.505126476287842	0	0	0.0	0.0	0	0.0
mimr_minion_20170119_FNFAF04108_MN16602_sequencing_run_Ruby_IFNAB_Nb_2017_Jan_19_96638_ch56_read1089_strand.fast5	836f139e-c514-49b0-88de-ffb0689266da	56	4790.085	3.63375	0.6175	1314	2	1314	3.01625	0	0.0	1227	593	4.643105506896973	-2.5477004051208496	0	0	0.0	0.0	0	0.0
mimr_minion_20170120_FNFAF04108_MN16602_sequencing_run_Ruby_IFNAB_Nb_2017_Jan_19_88051_ch399_read1606_strand.fast5	d058ffca-4fe6-4e0f-add9-8cf97613d939	399	10431.529	4.96975	2.80525	954	2	954	2.1645	0	0.0	924	621	7.461263656616211	-1.7715975046157837	0	0	0.0	0.0	0	0.0
mimr_minion_20170120_FNFAF04108_MN16602_sequencing_run_Ruby_IFNAB_Nb_2017_Jan_19_88051_ch231_read1618_strand.fast5	14a436c3-98f6-4676-9bc2-7659ae2deac8	231	14457.84775	10.1185	5.193	2204	2	2204	4.9255	0	0.0	2126	1349	6.682267189025879	-2.021703004837036	0	0	0.0	0.0	0	0.0
mimr_minion_20170119_FNFAF04108_MN16602_sequencing_run_Ruby_IFNAB_Nb_2017_Jan_19_96638_ch359_read4530_strand.fast5	d7b2df5a-08d7-4f3d-96b0-71dd73c3943e	359	32717.476	4.4015	0.9675	1611	2	1611	3.434	0	0.0	1507	875	4.957909107208252	-2.5096828937530518	0	0	0.0	0.0	0	0.0
mimr_minion_20170119_FNFAF04108_MN16602_sequencing_run_Ruby_IFNAB_Nb_2017_Jan_19_96638_ch442_read456_strand.fast5	2b8938bc-8e28-49a1-83bf-b697e9336295	442	2149.1225	8.6955	2.5605	2628	2	2628	6.135	0	0.0	2477	1191	6.929493427276611	-1.8073819875717163	0	0	0.0	0.0	0	0.0
mimr_minion_20170120_FNFAF04108_MN16602_sequencing_run_Ruby_IFNAB_Nb_2017_Jan_19_88051_ch46_read7961_strand.fast5	098c49e0-969c-4863-9a4d-bdfdbd238768	46	46988.293	6.474	0.7355	2473	0	2473	5.7385	0	0.0	0	0	0.0	0.0	0	0	0.0	0.0	0	0.0
mimr_minion_20170119_FNFAF04108_MN16602_mux_scan_Ruby_IFNAB_Nb_2017_Jan_19_77278_ch212_read96_strand.fast5	ffb391b2-c12a-49c3-90aa-6f6516be1205	212	437.7835	1.64475	-1	0	0	0	0.0	0	0.0	0	0	0.0	0.0	0	0	0.0	0.0	0	0.0
mimr_minion_20170120_FNFAF04108_MN16602_sequencing_run_Ruby_IFNAB_Nb_2017_Jan_19_88051_ch446_read1078_strand.fast5	f614280d-19de-41a7-96ff-62481375f2e9	446	37688.2435	46.387	13.758	11887	0	11887	32.629	0	0.0	0	0	0.0	0.0	0	0	0.0	0.0	0	0.0
mimr_minion_20170120_FNFAF04108_MN16602_sequencing_run_Ruby_IFNAB_Nb_2017_Jan_19_88051_ch310_read403_strand.fast5	24f90a13-059d-4f29-b4e4-059c490deb43	310	4363.02475	6.81275	3.023	1706	2	1706	3.78975	0	0.0	1563	944	5.496990203857422	-2.345250368118286	0	0	0.0	0.0	0	0.0
mimr_minion_20170119_FNFAF04108_MN16602_sequencing_run_Ruby_IFNAB_Nb_2017_Jan_19_96638_ch152_read524_strand.fast5	d9d42b5b-e93f-4371-8b80-5c3677f25b8a	152	2462.77375	6.13425	0.70825	2442	2	2442	5.426	0	0.0	2181	1128	5.756745338439941	-2.169708490371704	0	0	0.0	0.0	0	0.0
mimr_minion_20170119_FNFAF04108_MN16602_sequencing_run_Ruby_IFNAB_Nb_2017_Jan_19_96638_ch510_read2675_strand.fast5	083b59d0-6131-4dbf-a4a2-b5e0c2cea212	510	19718.6185	6.1105	1.20225	2121	2	2121	4.90825	0	0.0	2075	1376	8.210718154907227	-1.7105776071548462	0	0	0.0	0.0	0	0.0
mimr_minion_20170119_FNFAF04108_MN16602_sequencing_run_Ruby_IFNAB_Nb_2017_Jan_19_96638_ch397_read3274_strand.fast5	a40ea273-5b0b-44f8-a6b0-10ca53729f90	397	17227.9575	6.211	0.476	2438	2	2438	5.735	0	0.0	2214	1133	6.4557785987854	-1.9507365226745605	0	0	0.0	0.0	0	0.0
mimr_minion_20170119_FNFAF04108_MN16602_sequencing_run_Ruby_IFNAB_Nb_2017_Jan_19_96638_ch284_read1340_strand.fast5	2d03f475-051d-45a6-8f9e-ec6e38aa59e2	284	6715.68925	39.5015	14.058	10979	5	10979	25.4435	0	0.0	10664	5601	8.127922058105469	-1.5757502317428589	0	0	0.0	0.0	0	0.0
mimr_minion_20170119_FNFAF04108_MN16602_sequencing_run_Ruby_IFNAB_Nb_2017_Jan_19_96638_ch495_read2210_strand.fast5	15600da2-9966-4836-8473-9c4b7d393d0c	495	16205.96275	12.373	9.359	1301	2	1301	3.014	0	0.0	1249	672	7.418333530426025	-1.733224630355835	0	0	0.0	0.0	0	0.0
mimr_minion_20170119_FNFAF04108_MN16602_sequencing_run_Ruby_IFNAB_Nb_2017_Jan_19_96638_ch201_read3603_strand.fast5	fabb26dc-de71-44cc-8630-0c1a8a2c5217	201	22372.08975	5.1385	2.826	989	2	989	2.3125	0	0.0	940	673	7.436038970947266	-1.879846453666687	0	0	0.0	0.0	0	0.0
mimr_minion_20170119_FNFAF04108_MN16602_sequencing_run_Ruby_IFNAB_Nb_2017_Jan_19_96638_ch312_read777_strand.fast5	ddf5d16a-8f22-4c08-97a6-6fd119dd366a	312	3205.8605	2.88375	0.1005	1188	2	1188	2.78325	0	0.0	1151	672	8.846010208129883	-1.5158288478851318	0	0	0.0	0.0	0	0.0
mimr_minion_20170119_FNFAF04108_MN16602_sequencing_run_Ruby_IFNAB_Nb_2017_Jan_19_96638_ch417_read1326_strand.fast5	cdedd954-f371-4c0a-93cb-d8ca8fcf423c	417	5043.10875	5.32825	1.44	1635	2	1635	3.88825	0	0.0	1570	884	8.033368110656738	-1.6275792121887207	0	0	0.0	0.0	0	0.0
mimr_minion_20170120_FNFAF04108_MN16602_sequencing_run_Ruby_IFNAB_Nb_2017_Jan_19_88051_ch345_read135_strand.fast5	de0e4249-e281-4a8f-8c4c-f789f3fa100b	345	1094.2575	4.429	0.1215	1970	2	1970	4.3075	0	0.0	1888	1264	6.626925945281982	-2.0804874897003174	0	0	0.0	0.0	0	0.0
mimr_minion_20170119_FNFAF04108_MN16602_sequencing_run_Ruby_IFNAB_Nb_2017_Jan_19_96638_ch348_read4650_strand.fast5	e52f5cb7-a8c8-47b2-825a-95f272fb0b1c	348	46377.405	12.25875	7.518	2075	2	2075	4.74075	0	0.0	2034	1398	9.10396671295166	-1.606062889099121	0	0	0.0	0.0	0	0.0
mimr_minion_20170119_FNFAF04108_MN16602_sequencing_run_Ruby_IFNAB_Nb_2017_Jan_19_96638_ch29_read1598_strand.fast5	1f941c29-0b2f-41eb-95a3-79718807b985	29	6172.705	9.572	4.52025	2181	2	2181	5.05175	0	0.0	2090	1216	7.222465991973877	-1.8278921842575073	0	0	0.0	0.0	0	0.0
mimr_minion_20170120_FNFAF04108_MN16602_sequencing_run_Ruby_IFNAB_Nb_2017_Jan_19_88051_ch125_read136_strand.fast5	6471cb2e-83b1-4b66-b3d6-6f43faab5252	125	1511.64725	14.263	11.62575	1153	2	1153	2.63725	0	0.0	1028	613	5.264709949493408	-2.4960837364196777	0	0	0.0	0.0	0	0.0
mimr_minion_20170119_FNFAF04108_MN16602_sequencing_run_Ruby_IFNAB_Nb_2017_Jan_19_96638_ch495_read3827_strand.fast5	003faa67-90a6-48d8-8306-6ff2cb3fcf0b	495	26034.5525	6.68	4.09275	1088	2	1088	2.58725	0	0.0	1011	616	7.614627361297607	-1.7144526243209839	0	0	0.0	0.0	0	0.0
mimr_minion_20170119_FNFAF04108_MN16602_sequencing_run_Ruby_IFNAB_Nb_2017_Jan_19_96638_ch423_read2669_strand.fast5	ef4f46b4-b517-4067-a0cd-7b75227f4004	423	18932.3645	6.188	1.86375	1955	2	1955	4.32425	0	0.0	1878	1319	7.498915195465088	-1.919530987739563	0	0	0.0	0.0	0	0.0
mimr_minion_20170119_FNFAF04108_MN16602_sequencing_run_Ruby_IFNAB_Nb_2017_Jan_19_96638_ch357_read274_strand.fast5	50f8a9ed-56df-40af-b643-86fa886d514c	357	1484.07425	7.2445	2.52575	2078	2	2078	4.71875	0	0.0	1969	1116	6.161854267120361	-2.02517032623291	0	0	0.0	0.0	0	0.0
mimr_minion_20170119_FNFAF04108_MN16602_sequencing_run_Ruby_IFNAB_Nb_2017_Jan_19_96638_ch60_read1055_strand.fast5	9129b4bc-b62d-4bb1-bd23-fc058d77550e	60	4715.17825	2.792	0.777	898	2	898	2.015	0	0.0	817	498	6.286432266235352	-2.0852744579315186	0	0	0.0	0.0	0	0.0
mimr_minion_20170119_FNFAF04108_MN16602_sequencing_run_Ruby_IFNAB_Nb_2017_Jan_19_96638_ch99_read162_strand.fast5	b059200e-b875-4e30-bc38-5630b399ec41	99	971.239	5.39375	0.175	2358	0	2358	5.21875	0	0.0	0	0	0.0	0.0	0	0	0.0	0.0	0	0.0
mimr_minion_20170119_FNFAF04108_MN16602_sequencing_run_Ruby_IFNAB_Nb_2017_Jan_19_96638_ch331_read6982_strand.fast5	f76134c8-f41a-48ab-985e-8399c42b5bb7	331	66343.10825	10.2715	5.67825	2039	2	2039	4.59325	0	0.0	1946	1326	7.345935344696045	-1.9512760639190674	0	0	0.0	0.0	0	0.0
mimr_minion_20170120_FNFAF04108_MN16602_sequencing_run_Ruby_IFNAB_Nb_2017_Jan_19_88051_ch81_read258_strand.fast5	cee47ac4-c951-4692-8716-0eb5a586b72c	81	1211.56425	11.84975	9.423	1086	4	570	1.24875	478	1.0795	518	304	7.123600959777832	-1.7047276496887207	432	254	5.696764945983887	-1.995318055152893	283	10.024174690246582
mimr_minion_20170119_FNFAF04108_MN16602_sequencing_run_Ruby_IFNAB_Nb_2017_Jan_19_96638_ch472_read3793_strand.fast5	84d53656-f1b6-4eee-a355-4526623cdbe2	472	37935.88125	4.404	1.90875	1094	2	1094	2.49525	0	0.0	956	517	5.207080841064453	-2.3652615547180176	0	0	0.0	0.0	0	0.0
mimr_minion_20170119_FNFAF04108_MN16602_sequencing_run_Ruby_IFNAB_Nb_2017_Jan_19_96638_ch224_read680_strand.fast5	1348e7d9-37b1-4c7c-9b09-a1a4d873fc79	224	4531.87225	2.8635	0.56025	982	2	982	2.30325	0	0.0	931	577	8.268507957458496	-1.5777201652526855	0	0	0.0	0.0	0	0.0
mimr_minion_20170120_FNFAF04108_MN16602_sequencing_run_Ruby_IFNAB_Nb_2017_Jan_19_88051_ch243_read2227_strand.fast5	50a43166-da3d-489c-b679-cfeac51b3136	243	32975.28475	16.724	14.9735	756	2	424	0.9835	290	0.682	396	202	4.10040807723999	-2.618015766143799	0	0	0.0	0.0	0	0.0
mimr_minion_20170120_FNFAF04108_MN16602_sequencing_run_Ruby_IFNAB_Nb_2017_Jan_19_88051_ch198_read1403_strand.fast5	5a95c239-3839-4977-abc3-0b74b521c8df	198	16859.06	6.36525	1.808	2087	2	2087	4.55725	0	0.0	1918	1119	4.608743190765381	-2.763944387435913	0	0	0.0	0.0	0	0.0
mimr_minion_20170119_FNFAF04108_MN16602_sequencing_run_Ruby_IFNAB_Nb_2017_Jan_19_96638_ch354_read7469_strand.fast5	28468729-71b5-4182-81c8-f3a1befd9a42	354	60557.29525	4.4645	0.2775	1860	2	1860	4.187	0	0.0	1754	1178	6.7126288414001465	-2.1043622493743896	0	0	0.0	0.0	0	0.0
mimr_minion_20170119_FNFAF04108_MN16602_sequencing_run_Ruby_IFNAB_Nb_2017_Jan_19_96638_ch112_read1987_strand.fast5	fd17274a-0248-4814-99a7-51962872995c	112	13894.336	5.558	0.26225	2231	2	2231	5.29575	0	0.0	2078	1271	6.819581031799316	-1.9970877170562744	0	0	0.0	0.0	0	0.0
mimr_minion_20170119_FNFAF04108_MN16602_sequencing_run_Ruby_IFNAB_Nb_2017_Jan_19_96638_ch156_read2952_strand.fast5	ee068603-6400-4126-8a5a-9a5c894e6399	156	19360.94	2.4825	0.12475	1040	2	1040	2.35775	0	0.0	975	470	5.019876956939697	-2.3255093097686768	0	0	0.0	0.0	0	0.0
mimr_minion_20170119_FNFAF04108_MN16602_sequencing_run_Ruby_IFNAB_Nb_2017_Jan_19_96638_ch166_read15524_strand.fast5	eb0d6ad8-e351-4d39-9729-95e0aefc20f4	166	47241.289	3.10125	0.94675	1013	2	1013	2.1545	0	0.0	966	624	5.338707447052002	-2.4287056922912598	0	0	0.0	0.0	0	0.0
mimr_minion_20170119_FNFAF04108_MN16602_sequencing_run_Ruby_IFNAB_Nb_2017_Jan_19_96638_ch224_read2583_strand.fast5	2bebe44d-b96f-4cb3-99b1-70cbc17ed839	224	16635.592	6.01625	1.724	1951	2	1951	4.29225	0	0.0	1877	1326	7.200222969055176	-1.9767571687698364	0	0	0.0	0.0	0	0.0
mimr_minion_20170119_FNFAF04108_MN16602_sequencing_run_Ruby_IFNAB_Nb_2017_Jan_19_96638_ch372_read2194_strand.fast5	e02e8fe0-24ec-48e9-bbd6-80c78449260e	372	21445.437	13.28275	5.2025	3531	0	3531	8.08025	0	0.0	0	0	0.0	0.0	0	0	0.0	0.0	0	0.0
mimr_minion_20170119_FNFAF04108_MN16602_sequencing_run_Ruby_IFNAB_Nb_2017_Jan_19_96638_ch142_read3980_strand.fast5	9ab637cd-135e-4b44-a3c6-66ce0f41a38d	142	30761.3495	13.01275	8.717	1924	2	1924	4.29575	0	0.0	1859	1268	7.129131317138672	-1.9200389385223389	0	0	0.0	0.0	0	0.0
mimr_minion_20170119_FNFAF04108_MN16602_sequencing_run_Ruby_IFNAB_Nb_2017_Jan_19_96638_ch327_read5980_strand.fast5	7765b193-3d8d-4489-8ece-65389257f37b	327	37417.0645	11.3525	6.1855	2197	2	2197	5.167	0	0.0	2090	1211	7.89998197555542	-1.6575077772140503	0	0	0.0	0.0	0	0.0
mimr_minion_20170119_FNFAF04108_MN16602_sequencing_run_Ruby_IFNAB_Nb_2017_Jan_19_96638_ch350_read570_strand.fast5	818855e7-7c51-42c3-86f0-6b401ac917e5	350	3239.9	7.25525	2.052	2266	2	2266	5.20325	0	0.0	2183	1370	7.484450817108154	-1.8447076082229614	0	0	0.0	0.0	0	0.0
mimr_minion_20170119_FNFAF04108_MN16602_sequencing_run_Ruby_IFNAB_Nb_2017_Jan_19_96638_ch474_read4792_strand.fast5	a49fb2ab-a5de-42e6-964a-bed062df6176	474	41267.45525	1.86175	0.33075	691	2	691	1.531	0	0.0	576	322	4.387106895446777	-2.654545545578003	0	0	0.0	0.0	0	0.0
mimr_minion_20170119_FNFAF04108_MN16602_sequencing_run_Ruby_IFNAB_Nb_2017_Jan_19_96638_ch299_read599_strand.fast5	b0d33117-e922-4445-b2d0-a44ebb7c2aad	299	4929.4395	7.7525	3.28325	1972	2	1972	4.46925	0	0.0	1886	1214	7.601386547088623	-1.8118757009506226	0	0	0.0	0.0	0	0.0
mimr_minion_20170119_FNFAF04108_MN16602_sequencing_run_Ruby_IFNAB_Nb_2017_Jan_19_96638_ch451_read1842_strand.fast5	7e7431ce-7da1-473f-96f1-c3ad72191976	451	9881.20675	9.014	4.14775	2119	2	2119	4.86625	0	0.0	1944	1071	6.099197864532471	-2.0977816581726074	0	0	0.0	0.0	0	0.0
mimr_minion_20170119_FNFAF04108_MN16602_sequencing_run_Ruby_IFNAB_Nb_2017_Jan_19_96638_ch307_read3896_strand.fast5	6e6e76b0-8e1d-4dc1-af04-626bc778eb98	307	43670.6245	5.328	0.4765	2181	2	2181	4.8515	0	0.0	2035	1171	6.52560567855835	-2.0200064182281494	0	0	0.0	0.0	0	0.0
mimr_minion_20170119_FNFAF04108_MN16602_sequencing_run_Ruby_IFNAB_Nb_2017_Jan_19_96638_ch168_read9475_strand.fast5	1528a6aa-e887-4087-ac9d-bddbeabbdeb6	168	60734.155	7.94075	5.08575	1267	2	1267	2.855	0	0.0	1130	659	6.412169456481934	-2.0748536586761475	0	0	0.0	0.0	0	0.0
mimr_minion_20170120_FNFAF04108_MN16602_sequencing_run_Ruby_IFNAB_Nb_2017_Jan_19_88051_ch421_read864_strand.fast5	1f15543f-5df2-4c59-9c35-5ae45f7810b2	421	23090.37825	28.017	5.9405	9293	0	9293	22.0765	0	0.0	0	0	0.0	0.0	0	0	0.0	0.0	0	0.0
mimr_minion_20170119_FNFAF04108_MN16602_sequencing_run_Ruby_IFNAB_Nb_2017_Jan_19_96638_ch375_read6992_strand.fast5	56fc08d5-dfe5-47ab-a9ca-015c522ba6b7	375	50780.70825	13.50875	8.63775	2122	2	2122	4.871	0	0.0	1993	1183	7.082569122314453	-1.8582308292388916	0	0	0.0	0.0	0	0.0
mimr_minion_20170120_FNFAF04108_MN16602_sequencing_run_Ruby_IFNAB_Nb_2017_Jan_19_88051_ch133_read551_strand.fast5	417ed312-beb1-4abc-9c36-e4ed2210c38d	133	8543.75425	5.6335	3.19075	1107	0	1107	2.44275	0	0.0	0	0	0.0	0.0	0	0	0.0	0.0	0	0.0
mimr_minion_20170119_FNFAF04108_MN16602_sequencing_run_Ruby_IFNAB_Nb_2017_Jan_19_96638_ch445_read1329_strand.fast5	6b4c0bee-3930-4183-95d4-b420d56d7a2b	445	6135.146	7.4825	5.0625	1072	2	1072	2.42	0	0.0	1022	631	7.093103408813477	-1.8781557083129883	0	0	0.0	0.0	0	0.0
mimr_minion_20170120_FNFAF04108_MN16602_sequencing_run_Ruby_IFNAB_Nb_2017_Jan_19_88051_ch364_read3534_strand.fast5	8875f22b-3498-47f4-a057-fa6a64d7cd73	364	52725.6265	3.26075	0.00825	1424	2	1424	3.2525	0	0.0	1209	548	4.373261451721191	-2.671895980834961	0	0	0.0	0.0	0	0.0
mimr_minion_20170119_FNFAF04108_MN16602_sequencing_run_Ruby_IFNAB_Nb_2017_Jan_19_96638_ch418_read7129_strand.fast5	919b6e4d-accc-428c-8999-7eafc14dfc8e	418	48835.75875	1.80025	0.0135	802	2	802	1.78675	0	0.0	765	536	6.875126838684082	-2.0104424953460693	0	0	0.0	0.0	0	0.0
mimr_minion_20170119_FNFAF04108_MN16602_sequencing_run_Ruby_IFNAB_Nb_2017_Jan_19_96638_ch111_read7278_strand.fast5	fe4731ed-5bce-43a5-be43-379cd09071a0	111	57632.243	6.6255	0.55325	2542	2	2542	6.07225	0	0.0	2443	1233	8.00264835357666	-1.5851249694824219	0	0	0.0	0.0	0	0.0
mimr_minion_20170119_FNFAF04108_MN16602_sequencing_run_Ruby_IFNAB_Nb_2017_Jan_19_96638_ch221_read3388_strand.fast5	f029a0c8-4a7f-462e-83c0-2bab0739c59a	221	23852.31075	4.671	0.33475	1980	2	1980	4.33625	0	0.0	1897	1244	7.512517929077148	-1.8430148363113403	0	0	0.0	0.0	0	0.0
mimr_minion_20170119_FNFAF04108_MN16602_sequencing_run_Ruby_IFNAB_Nb_2017_Jan_19_96638_ch266_read4829_strand.fast5	3c2318f6-de66-4c74-9799-a5f3ee177d8b	266	25848.96	3.45075	0.29275	904	0	904	3.158	0	0.0	0	0	0.0	0.0	0	0	0.0	0.0	0	0.0
mimr_minion_20170119_FNFAF04108_MN16602_sequencing_run_Ruby_IFNAB_Nb_2017_Jan_19_96638_ch276_read5610_strand.fast5	9029df45-d9f0-4857-b92d-e959abcab450	276	30639.359	6.209	2.06975	1874	2	1874	4.13925	0	0.0	1730	914	4.401687145233154	-2.753316879272461	0	0	0.0	0.0	0	0.0
mimr_minion_20170120_FNFAF04108_MN16602_sequencing_run_Ruby_IFNAB_Nb_2017_Jan_19_88051_ch15_read318_strand.fast5	05184752-81b1-439c-9126-84146e758f25	15	3241.15825	8.78725	1.8735	3056	2	3056	6.91375	0	0.0	1389	812	6.828457355499268	-1.9576184749603271	0	0	0.0	0.0	0	0.0
mimr_minion_20170120_FNFAF04108_MN16602_sequencing_run_Ruby_IFNAB_Nb_2017_Jan_19_88051_ch50_read3402_strand.fast5	ad9ef7a9-f03c-40d0-99a4-4be8af648ba1	50	11795.8265	3.6345	0.69775	1215	0	1215	2.93675	0	0.0	0	0	0.0	0.0	0	0	0.0	0.0	0	0.0
mimr_minion_20170120_FNFAF04108_MN16602_sequencing_run_Ruby_IFNAB_Nb_2017_Jan_19_88051_ch342_read527_strand.fast5	b3dad9ee-844b-4304-838e-33ae13690aed	342	5043.79275	12.16175	9.69	1081	2	1081	2.47175	0	0.0	1026	614	6.35855770111084	-1.9964599609375	0	0	0.0	0.0	0	0.0
mimr_minion_20170120_FNFAF04108_MN16602_sequencing_run_Ruby_IFNAB_Nb_2017_Jan_19_88051_ch141_read442_strand.fast5	7ebe7826-6d9b-4259-9c51-2b8a26b0dbea	141	12139.89375	8.76725	3.94875	2096	2	2096	4.8185	0	0.0	1872	985	5.050495624542236	-2.4750452041625977	0	0	0.0	0.0	0	0.0
mimr_minion_20170120_FNFAF04108_MN16602_mux_scan_Ruby_IFNAB_Nb_2017_Jan_19_28600_ch459_read44_strand.fast5	b00c398a-4ad1-4cab-97dc-d61f01cbdf2b	459	414.73525	4.007	0.0	1806	2	1806	4.007	0	0.0	1699	1082	6.87344217300415	-1.9931284189224243	0	0	0.0	0.0	0	0.0
mimr_minion_20170119_FNFAF04108_MN16602_sequencing_run_Ruby_IFNAB_Nb_2017_Jan_19_96638_ch156_read2664_strand.fast5	74e67572-d2fe-486d-bc0b-bd94767b9947	156	17876.93525	3.797	1.415	1016	2	1016	2.382	0	0.0	933	464	5.064241409301758	-2.2539846897125244	0	0	0.0	0.0	0	0.0
mimr_minion_20170119_FNFAF04108_MN16602_sequencing_run_Ruby_IFNAB_Nb_2017_Jan_19_96638_ch317_read8428_strand.fast5	f8d599c7-73d9-48ef-9518-28b6f4d278df	317	72078.64375	5.9475	1.31175	2044	2	2044	4.63575	0	0.0	1973	1318	6.855894088745117	-2.054011106491089	0	0	0.0	0.0	0	0.0
mimr_minion_20170119_FNFAF04108_MN16602_sequencing_run_Ruby_IFNAB_Nb_2017_Jan_19_96638_ch242_read6455_strand.fast5	c0838cf8-40ce-4af0-b76a-38808b97a6fe	242	50074.89025	2.47925	0.32275	997	2	997	2.1565	0	0.0	930	615	6.5865797996521	-2.0547943115234375	0	0	0.0	0.0	0	0.0
mimr_minion_20170119_FNFAF04108_MN16602_sequencing_run_Ruby_IFNAB_Nb_2017_Jan_19_96638_ch510_read1248_strand.fast5	dbcc1c92-eb3e-4eef-862b-4321eccb5d90	510	6977.941	10.90625	1.7765	3791	0	379	0.885	3367	8.14475	0	0	0.0	0.0	0	0	0.0	0.0	0	0.0
mimr_minion_20170119_FNFAF04108_MN16602_sequencing_run_Ruby_IFNAB_Nb_2017_Jan_19_96638_ch418_read4640_strand.fast5	9e76b074-9de1-458f-ad0d-990214f536de	418	28999.4585	6.9115	2.1325	2217	2	2217	4.779	0	0.0	2097	1275	6.103165149688721	-2.2279093265533447	0	0	0.0	0.0	0	0.0
mimr_minion_20170119_FNFAF04108_MN16602_sequencing_run_Ruby_IFNAB_Nb_2017_Jan_19_96638_ch342_read5506_strand.fast5	64820616-4a40-42f5-b39f-7a282a039a69	342	63450.6705	3.656	1.35775	995	2	995	2.29825	0	0.0	933	615	7.576931476593018	-1.7737140655517578	0	0	0.0	0.0	0	0.0
mimr_minion_20170119_FNFAF04108_MN16602_sequencing_run_Ruby_IFNAB_Nb_2017_Jan_19_96638_ch249_read1889_strand.fast5	d23f0891-9700-448b-8a24-5ae0174f98c9	249	16342.706	8.80425	4.484	1934	2	1934	4.32025	0	0.0	1836	1243	6.813179016113281	-2.0360090732574463	0	0	0.0	0.0	0	0.0
mimr_minion_20170119_FNFAF04108_MN16602_sequencing_run_Ruby_IFNAB_Nb_2017_Jan_19_96638_ch158_read6448_strand.fast5	baeec109-6a37-4c17-92c6-483a39062cd3	158	43923.5355	3.6695	1.555	928	2	928	2.1145	0	0.0	860	442	4.733768463134766	-2.501267910003662	0	0	0.0	0.0	0	0.0
mimr_minion_20170120_FNFAF04108_MN16602_sequencing_run_Ruby_IFNAB_Nb_2017_Jan_19_88051_ch435_read2899_strand.fast5	dfbda3cb-6a73-4913-8b5f-e0378035179c	435	36125.93375	6.65625	2.6025	1789	2	1789	4.05375	0	0.0	1587	982	5.761794567108154	-2.2640717029571533	0	0	0.0	0.0	0	0.0
mimr_minion_20170119_FNFAF04108_MN16602_mux_scan_Ruby_IFNAB_Nb_2017_Jan_19_77278_ch341_read30_strand.fast5	717e63f9-18d0-4c17-b645-d115dfe551bb	341	121.71525	3.6145	0.6855	1268	2	1268	2.929	0	0.0	1212	593	7.842296123504639	-1.6587958335876465	0	0	0.0	0.0	0	0.0
mimr_minion_20170119_FNFAF04108_MN16602_sequencing_run_Ruby_IFNAB_Nb_2017_Jan_19_96638_ch246_read3536_strand.fast5	174fcda6-b1ee-4a82-8fdb-e3967ba10e2f	246	39873.7635	8.3905	3.87775	2003	2	2003	4.51275	0	0.0	1885	1057	5.390529632568359	-2.3742358684539795	0	0	0.0	0.0	0	0.0
mimr_minion_20170119_FNFAF04108_MN16602_sequencing_run_Ruby_IFNAB_Nb_2017_Jan_19_96638_ch208_read921_strand.fast5	988fb9c8-8f35-4d44-b066-1b8a0854a45f	208	5310.63875	12.25725	2.6395	4121	0	413	0.99875	3684	8.56875	0	0	0.0	0.0	0	0	0.0	0.0	0	0.0
mimr_minion_20170120_FNFAF04108_MN16602_sequencing_run_Ruby_IFNAB_Nb_2017_Jan_19_88051_ch455_read1136_strand.fast5	ee717707-0184-483f-8161-453989477721	455	29013.82575	9.744	6.71675	1311	2	1311	3.02725	0	0.0	1211	646	7.081233024597168	-1.7463780641555786	0	0	0.0	0.0	0	0.0
mimr_minion_20170120_FNFAF04108_MN16602_sequencing_run_Ruby_IFNAB_Nb_2017_Jan_19_88051_ch104_read686_strand.fast5	954eb9df-5450-4771-bc25-c1bdb21c62d2	104	9092.03225	1.00725	0.10575	388	2	388	0.9015	0	0.0	365	205	6.0701904296875	-1.985350251197815	0	0	0.0	0.0	0	0.0
mimr_minion_20170119_FNFAF04108_MN16602_sequencing_run_Ruby_IFNAB_Nb_2017_Jan_19_96638_ch404_read4261_strand.fast5	4bf342ed-1f07-4661-b356-124d1678e2e2	404	30820.32225	4.42875	0.6855	1670	2	1670	3.74325	0	0.0	1494	973	6.430845737457275	-2.1538805961608887	0	0	0.0	0.0	0	0.0
mimr_minion_20170119_FNFAF04108_MN16602_sequencing_run_Ruby_IFNAB_Nb_2017_Jan_19_96638_ch420_read5698_strand.fast5	d8d3b867-b3e0-46fe-8656-95e972a95d66	420	30931.764	10.07225	5.911	1871	2	1871	4.16125	0	0.0	1678	1033	6.201711654663086	-2.1533799171447754	0	0	0.0	0.0	0	0.0
mimr_minion_20170119_FNFAF04108_MN16602_sequencing_run_Ruby_IFNAB_Nb_2017_Jan_19_96638_ch298_read1628_strand.fast5	f9244e0e-f567-490b-8fa0-33a1ac76ca9e	298	9710.818	2.29025	0.08475	990	2	990	2.2055	0	0.0	916	569	6.109574317932129	-2.139216423034668	0	0	0.0	0.0	0	0.0
mimr_minion_20170120_FNFAF04108_MN16602_sequencing_run_Ruby_IFNAB_Nb_2017_Jan_19_88051_ch232_read746_strand.fast5	05cd53b0-4c7f-4382-b735-d0232e978db3	232	29052.351	7.11175	4.27525	1266	2	1266	2.8365	0	0.0	1195	621	5.680172920227051	-2.1356701850891113	0	0	0.0	0.0	0	0.0
mimr_minion_20170119_FNFAF04108_MN16602_sequencing_run_Ruby_IFNAB_Nb_2017_Jan_19_96638_ch8_read523_strand.fast5	94d19a67-3066-4bea-bb93-14ffc99730a7	8	2083.81125	6.0485	0.63475	2338	2	2338	5.41375	0	0.0	2250	1299	6.250714302062988	-2.110694169998169	0	0	0.0	0.0	0	0.0
mimr_minion_20170119_FNFAF04108_MN16602_sequencing_run_Ruby_IFNAB_Nb_2017_Jan_19_96638_ch345_read84_strand.fast5	bf51113d-c924-44c8-8f44-9e40a289ce39	345	317.1975	9.23275	4.847	1925	2	1925	4.38575	0	0.0	1766	1112	6.452850818634033	-2.133990526199341	0	0	0.0	0.0	0	0.0
mimr_minion_20170120_FNFAF04108_MN16602_sequencing_run_Ruby_IFNAB_Nb_2017_Jan_19_88051_ch295_read520_strand.fast5	6cd08d16-29e9-4cbb-9491-d4e8ee699d40	295	4110.58975	6.2025	1.65275	1956	2	1956	4.54975	0	0.0	1829	770	5.298970699310303	-2.193333387374878	0	0	0.0	0.0	0	0.0
mimr_minion_20170119_FNFAF04108_MN16602_sequencing_run_Ruby_IFNAB_Nb_2017_Jan_19_96638_ch126_read561_strand.fast5	f83c776b-75f4-4345-b898-cb1f7038b4bd	126	8907.45325	8.43875	4.3095	1916	2	1916	4.12925	0	0.0	1699	862	4.421960830688477	-2.7597274780273438	0	0	0.0	0.0	0	0.0
mimr_minion_20170120_FNFAF04108_MN16602_sequencing_run_Ruby_IFNAB_Nb_2017_Jan_19_88051_ch156_read1206_strand.fast5	01a25db3-b260-49fb-84b7-35e09ba46c9b	156	11180.36075	4.638	0.15525	1998	2	1998	4.48275	0	0.0	1814	951	4.296619415283203	-2.7884435653686523	0	0	0.0	0.0	0	0.0
mimr_minion_20170119_FNFAF04108_MN16602_sequencing_run_Ruby_IFNAB_Nb_2017_Jan_19_96638_ch180_read4346_strand.fast5	1d555afe-14fb-48f6-ac8b-2a57216d6e7b	180	38398.624	4.29175	0.59775	1717	2	1717	3.694	0	0.0	1571	984	5.6437506675720215	-2.385424852371216	0	0	0.0	0.0	0	0.0
mimr_minion_20170120_FNFAF04108_MN16602_sequencing_run_Ruby_IFNAB_Nb_2017_Jan_19_88051_ch143_read1179_strand.fast5	7d837189-ea13-4c4b-bc1b-df67b02205fb	143	12206.88975	3.9535	0.1125	1755	2	1755	3.841	0	0.0	1631	1015	5.238993167877197	-2.542059898376465	0	0	0.0	0.0	0	0.0
mimr_minion_20170119_FNFAF04108_MN16602_sequencing_run_Ruby_IFNAB_Nb_2017_Jan_19_96638_ch256_read1915_strand.fast5	1037ff67-209d-4b61-b118-7e71bf23becc	256	13137.5285	4.59125	0.0	1978	2	1978	4.59125	0	0.0	1759	1011	5.748218536376953	-2.265880823135376	0	0	0.0	0.0	0	0.0
mimr_minion_20170119_FNFAF04108_MN16602_sequencing_run_Ruby_IFNAB_Nb_2017_Jan_19_96638_ch142_read758_strand.fast5	1e598299-5146-4da9-80f6-630875c2888d	142	7237.751	7.04875	2.61375	1924	2	1924	4.435	0	0.0	1797	980	4.78082799911499	-2.564910888671875	0	0	0.0	0.0	0	0.0
mimr_minion_20170119_FNFAF04108_MN16602_sequencing_run_Ruby_IFNAB_Nb_2017_Jan_19_96638_ch172_read3145_strand.fast5	f91f81f4-3e8f-402f-83df-ac1762948dd5	172	36842.58025	4.34475	3.0945	553	2	553	1.25025	0	0.0	491	327	6.885818004608154	-1.91244375705719	0	0	0.0	0.0	0	0.0
mimr_minion_20170119_FNFAF04108_MN16602_sequencing_run_Ruby_IFNAB_Nb_2017_Jan_19_96638_ch418_read968_strand.fast5	d8af1ec7-6a8b-4983-aea0-573a1af0edde	418	4333.5245	7.57775	4.64325	1282	2	1282	2.9345	0	0.0	1241	593	6.377111911773682	-1.911584496498108	0	0	0.0	0.0	0	0.0
mimr_minion_20170119_FNFAF04108_MN16602_sequencing_run_Ruby_IFNAB_Nb_2017_Jan_19_96638_ch235_read5356_strand.fast5	e4c9b33e-6cdd-423c-a87a-d9d895a9e839	235	39434.1615	8.839	6.09025	1240	2	1240	2.74875	0	0.0	1191	731	7.282358169555664	-1.8024187088012695	0	0	0.0	0.0	0	0.0
mimr_minion_20170120_FNFAF04108_MN16602_sequencing_run_Ruby_IFNAB_Nb_2017_Jan_19_88051_ch278_read9031_strand.fast5	2f72ea12-5cff-4bbc-9d18-0a80f328b8b2	278	15954.594	25.40725	0.069	10599	2	9412	22.8545	1157	2.42825	0	0	0.0	0.0	0	0	0.0	0.0	0	0.0
mimr_minion_20170120_FNFAF04108_MN16602_sequencing_run_Ruby_IFNAB_Nb_2017_Jan_19_88051_ch396_read659_strand.fast5	ab402282-5301-4ab9-9f6b-1dca66473564	396	11617.48925	2.16275	0.0685	926	2	926	2.09425	0	0.0	894	565	5.954277992248535	-2.1370863914489746	0	0	0.0	0.0	0	0.0
mimr_minion_20170120_FNFAF04108_MN16602_sequencing_run_Ruby_IFNAB_Nb_2017_Jan_19_88051_ch158_read697_strand.fast5	f26e3b7b-380f-4e78-8868-a55fd678d651	158	6993.6475	12.9275	10.2735	1188	2	1188	2.654	0	0.0	1112	677	6.209671497344971	-2.0823206901550293	0	0	0.0	0.0	0	0.0
mimr_minion_20170120_FNFAF04108_MN16602_sequencing_run_Ruby_IFNAB_Nb_2017_Jan_19_88051_ch93_read738_strand.fast5	69ea3ae1-f1ff-4c36-9502-acabb4933453	93	6060.517	10.362	5.54375	2119	2	2119	4.81825	0	0.0	1988	1191	6.979877471923828	-1.8941704034805298	0	0	0.0	0.0	0	0.0
mimr_minion_20170119_FNFAF04108_MN16602_sequencing_run_Ruby_IFNAB_Nb_2017_Jan_19_96638_ch56_read1018_strand.fast5	30af6513-7a41-4dab-8c38-c558aa0d2e1b	56	4250.90325	6.1775	0.87925	2310	2	2310	5.29825	0	0.0	1946	986	4.2161970138549805	-2.8113749027252197	0	0	0.0	0.0	0	0.0
mimr_minion_20170120_FNFAF04108_MN16602_sequencing_run_Ruby_IFNAB_Nb_2017_Jan_19_88051_ch126_read991_strand.fast5	ba197897-5bbc-4955-b88e-efa739ef1b73	126	7148.65775	6.90675	1.58675	2338	2	2338	5.32	0	0.0	2193	1150	6.277742862701416	-2.06957745552063	0	0	0.0	0.0	0	0.0
mimr_minion_20170119_FNFAF04108_MN16602_sequencing_run_Ruby_IFNAB_Nb_2017_Jan_19_96638_ch152_read7519_strand.fast5	12a28504-c04d-4025-8624-9e00cd61e927	152	65790.31875	3.476	0.05225	1542	2	1542	3.42375	0	0.0	1395	834	5.231781482696533	-2.4510257244110107	0	0	0.0	0.0	0	0.0
mimr_minion_20170119_FNFAF04108_MN16602_sequencing_run_Ruby_IFNAB_Nb_2017_Jan_19_96638_ch156_read7634_strand.fast5	c1427da2-17a5-4f6e-a98b-8ffddaece2a9	156	47275.9405	4.24875	0.08575	1886	2	1886	4.163	0	0.0	1806	1147	6.6744914054870605	-1.969773292541504	0	0	0.0	0.0	0	0.0
mimr_minion_20170119_FNFAF04108_MN16602_sequencing_run_Ruby_IFNAB_Nb_2017_Jan_19_96638_ch14_read4302_strand.fast5	4f95fbb1-9ad1-4408-87e4-091781c928d2	14	45575.6535	4.4315	1.32925	1365	2	1365	3.10225	0	0.0	1208	726	5.586361885070801	-2.3499011993408203	0	0	0.0	0.0	0	0.0
mimr_minion_20170119_FNFAF04108_MN16602_sequencing_run_Ruby_IFNAB_Nb_2017_Jan_19_96638_ch460_read2831_strand.fast5	9cffeed3-55a0-482b-80a6-74e66f19ff40	460	86620.92625	1.54925	-1	0	0	0	0.0	0	0.0	0	0	0.0	0.0	0	0	0.0	0.0	0	0.0
mimr_minion_20170120_FNFAF04108_MN16602_sequencing_run_Ruby_IFNAB_Nb_2017_Jan_19_88051_ch252_read1247_strand.fast5	d9e9269b-f59f-4f45-978e-beaa2d39099b	252	35142.71325	44.32875	22.03975	8955	0	8955	22.289	0	0.0	0	0	0.0	0.0	0	0	0.0	0.0	0	0.0
mimr_minion_20170119_FNFAF04108_MN16602_sequencing_run_Ruby_IFNAB_Nb_2017_Jan_19_96638_ch227_read35804_strand.fast5	b0464c40-b37d-4b39-a128-112561441866	227	59277.5065	6.17475	4.081	952	2	952	2.09375	0	0.0	914	595	6.76934289932251	-1.927614688873291	0	0	0.0	0.0	0	0.0
mimr_minion_20170119_FNFAF04108_MN16602_sequencing_run_Ruby_IFNAB_Nb_2017_Jan_19_96638_ch480_read7660_strand.fast5	f8b3c71b-90a1-43c1-a16f-df0133862d81	480	38652.98875	4.3915	2.19275	959	2	959	2.19875	0	0.0	896	526	5.955421447753906	-2.213670253753662	0	0	0.0	0.0	0	0.0
mimr_minion_20170119_FNFAF04108_MN16602_sequencing_run_Ruby_IFNAB_Nb_2017_Jan_19_96638_ch477_read657_strand.fast5	a6f63fa1-e819-4f29-95d0-2f14339dfea2	477	8891.35075	5.956	3.8705	945	2	945	2.0855	0	0.0	903	609	6.36982536315918	-2.12866473197937	0	0	0.0	0.0	0	0.0
mimr_minion_20170120_FNFAF04108_MN16602_sequencing_run_Ruby_IFNAB_Nb_2017_Jan_19_88051_ch248_read1206_strand.fast5	af4f5f97-274c-4e10-bacb-7b9af3f08e75	248	26700.5825	16.4695	8.76525	3360	0	3360	7.70425	0	0.0	0	0	0.0	0.0	0	0	0.0	0.0	0	0.0
mimr_minion_20170119_FNFAF04108_MN16602_sequencing_run_Ruby_IFNAB_Nb_2017_Jan_19_96638_ch132_read10880_strand.fast5	6aaada1a-8635-4538-812f-ed32e9239282	132	46632.547	6.75675	2.61975	1852	2	1852	4.137	0	0.0	1638	930	5.167881488800049	-2.5757899284362793	0	0	0.0	0.0	0	0.0
mimr_minion_20170119_FNFAF04108_MN16602_sequencing_run_Ruby_IFNAB_Nb_2017_Jan_19_96638_ch162_read6954_strand.fast5	7dee0029-80ea-4882-8ef4-bc502ac9ec04	162	61668.21175	7.615	5.00475	1178	2	1178	2.61025	0	0.0	1089	679	6.679082870483398	-1.9733848571777344	0	0	0.0	0.0	0	0.0
mimr_minion_20170119_FNFAF04108_MN16602_sequencing_run_Ruby_IFNAB_Nb_2017_Jan_19_96638_ch142_read111_strand.fast5	c29ed045-d6d7-4b63-9bae-a3f8e8005b37	142	1906.74525	6.02125	2.9615	1317	0	1317	3.05975	0	0.0	0	0	0.0	0.0	0	0	0.0	0.0	0	0.0
mimr_minion_20170119_FNFAF04108_MN16602_sequencing_run_Ruby_IFNAB_Nb_2017_Jan_19_96638_ch127_read288_strand.fast5	886b574c-4538-4283-a2ae-757427a8c646	127	4786.0	6.18675	0.703	2368	2	2368	5.48375	0	0.0	2176	1202	6.221836566925049	-2.0861384868621826	0	0	0.0	0.0	0	0.0
mimr_minion_20170119_FNFAF04108_MN16602_sequencing_run_Ruby_IFNAB_Nb_2017_Jan_19_96638_ch327_read8177_strand.fast5	2f9fe52f-7deb-4cbb-8fe2-725a39771a4a	327	54402.24525	5.40975	2.3265	1349	2	1349	3.08325	0	0.0	1299	805	7.980226516723633	-1.6479671001434326	0	0	0.0	0.0	0	0.0
mimr_minion_20170119_FNFAF04108_MN16602_sequencing_run_Ruby_IFNAB_Nb_2017_Jan_19_96638_ch363_read1476_strand.fast5	e0348f12-8675-4c48-a703-04421cbbf1ca	363	8937.16575	4.963	2.66625	1022	2	1022	2.29675	0	0.0	992	661	8.576995849609375	-1.5952661037445068	0	0	0.0	0.0	0	0.0
mimr_minion_20170119_FNFAF04108_MN16602_sequencing_run_Ruby_IFNAB_Nb_2017_Jan_19_96638_ch67_read3447_strand.fast5	1079e25e-392f-43b4-b2f2-763b0db481c3	67	15887.61925	3.62825	0.86125	1202	2	1202	2.767	0	0.0	1155	766	8.169934272766113	-1.6841635704040527	0	0	0.0	0.0	0	0.0
mimr_minion_20170119_FNFAF04108_MN16602_sequencing_run_Ruby_IFNAB_Nb_2017_Jan_19_96638_ch276_read6341_strand.fast5	3c406bb5-23e7-4134-b4bd-b01a5cd363dd	276	34061.1865	2.357	0.93625	655	2	655	1.42075	0	0.0	575	335	4.425976753234863	-2.632286310195923	0	0	0.0	0.0	0	0.0
mimr_minion_20170119_FNFAF04108_MN16602_sequencing_run_Ruby_IFNAB_Nb_2017_Jan_19_96638_ch181_read4035_strand.fast5	04c4068f-c7a8-44b8-b156-4f4ae6beac1a	181	36404.04575	3.43075	0.138	1470	0	1470	3.29275	0	0.0	0	0	0.0	0.0	0	0	0.0	0.0	0	0.0
mimr_minion_20170119_FNFAF04108_MN16602_sequencing_run_Ruby_IFNAB_Nb_2017_Jan_19_96638_ch510_read3647_strand.fast5	21763d39-cd68-42bf-b44f-4b0318387d3e	510	26677.23875	9.73625	3.884	2599	2	2599	5.85225	0	0.0	2509	1653	7.584789276123047	-1.8810763359069824	0	0	0.0	0.0	0	0.0
mimr_minion_20170119_FNFAF04108_MN16602_sequencing_run_Ruby_IFNAB_Nb_2017_Jan_19_96638_ch379_read237_strand.fast5	5a11d645-1a04-4cf8-82d5-de447c2b23eb	379	879.19375	13.741	11.291	1116	2	1116	2.45	0	0.0	1058	624	6.1468939781188965	-2.142127513885498	0	0	0.0	0.0	0	0.0
mimr_minion_20170119_FNFAF04108_MN16602_sequencing_run_Ruby_IFNAB_Nb_2017_Jan_19_96638_ch424_read611_strand.fast5	20e5ef0a-8f62-47ba-8361-6f8ae0f0c2fd	424	3412.81175	3.10875	0.43525	1130	2	1130	2.6735	0	0.0	978	565	6.310624599456787	-2.081195116043091	0	0	0.0	0.0	0	0.0
mimr_minion_20170119_FNFAF04108_MN16602_sequencing_run_Ruby_IFNAB_Nb_2017_Jan_19_96638_ch16_read5657_strand.fast5	56f2c805-c774-4faf-bbd9-1ebd46b8d267	16	60946.06975	13.3755	8.4205	2203	2	2203	4.955	0	0.0	2061	1082	6.119340419769287	-2.010268211364746	0	0	0.0	0.0	0	0.0
mimr_minion_20170119_FNFAF04108_MN16602_sequencing_run_Ruby_IFNAB_Nb_2017_Jan_19_96638_ch204_read403_strand.fast5	73aea9e5-0248-4389-9d76-d812a40d06c6	204	5054.04525	14.034	8.332	2411	2	2411	5.702	0	0.0	2293	1370	8.420690536499023	-1.6301339864730835	0	0	0.0	0.0	0	0.0
mimr_minion_20170119_FNFAF04108_MN16602_sequencing_run_Ruby_IFNAB_Nb_2017_Jan_19_96638_ch143_read3690_strand.fast5	b36ba055-3b90-4e4d-a63c-1b864216f1fc	143	31215.862	6.93325	0.947	2598	2	2598	5.98625	0	0.0	2479	1344	6.922689437866211	-1.8371981382369995	0	0	0.0	0.0	0	0.0
mimr_minion_20170119_FNFAF04108_MN16602_sequencing_run_Ruby_IFNAB_Nb_2017_Jan_19_96638_ch207_read187_strand.fast5	971f41b7-8ac2-404b-baea-f18f2d0cd26c	207	762.92975	3.03225	0.6435	1026	2	1026	2.38875	0	0.0	965	610	7.018753528594971	-1.9089984893798828	0	0	0.0	0.0	0	0.0
mimr_minion_20170119_FNFAF04108_MN16602_sequencing_run_Ruby_IFNAB_Nb_2017_Jan_19_96638_ch128_read6735_strand.fast5	6aee4d36-5934-409a-b662-16c3c143bbdc	128	62143.23975	7.206	2.98025	1913	2	1913	4.22575	0	0.0	1735	1118	5.896116733551025	-2.281146764755249	0	0	0.0	0.0	0	0.0
mimr_minion_20170119_FNFAF04108_MN16602_sequencing_run_Ruby_IFNAB_Nb_2017_Jan_19_96638_ch114_read2783_strand.fast5	9338dd99-0b4d-4813-82e7-79eb01beb3c6	114	10167.2715	7.12625	4.3505	1188	2	1188	2.77575	0	0.0	1162	644	8.299336433410645	-1.4963998794555664	0	0	0.0	0.0	0	0.0
mimr_minion_20170119_FNFAF04108_MN16602_sequencing_run_Ruby_IFNAB_Nb_2017_Jan_19_96638_ch421_read6150_strand.fast5	67f39cbe-c51a-4a46-92b9-d89758586948	421	34319.63975	3.47	0.86525	1087	2	1087	2.60475	0	0.0	956	455	4.277567386627197	-2.6584391593933105	0	0	0.0	0.0	0	0.0
mimr_minion_20170119_FNFAF04108_MN16602_sequencing_run_Ruby_IFNAB_Nb_2017_Jan_19_96638_ch430_read1027_strand.fast5	ebc18292-e00c-47e4-9077-001df6468fa7	430	4183.6805	10.133	4.0055	2648	0	2648	6.1275	0	0.0	0	0	0.0	0.0	0	0	0.0	0.0	0	0.0
mimr_minion_20170119_FNFAF04108_MN16602_sequencing_run_Ruby_IFNAB_Nb_2017_Jan_19_96638_ch423_read2580_strand.fast5	109a4b60-8893-43e9-9e5e-e84ce6f5b239	423	18182.2195	4.15075	0.19625	1795	2	1795	3.9545	0	0.0	1702	1143	7.148012638092041	-1.9585068225860596	0	0	0.0	0.0	0	0.0
mimr_minion_20170119_FNFAF04108_MN16602_sequencing_run_Ruby_IFNAB_Nb_2017_Jan_19_96638_ch268_read5494_strand.fast5	4f0096ea-af3e-487d-bc50-a113f305a22f	268	28958.32525	4.26375	0.98425	1438	2	1438	3.2795	0	0.0	1335	897	7.059418201446533	-1.9969072341918945	0	0	0.0	0.0	0	0.0
mimr_minion_20170119_FNFAF04108_MN16602_sequencing_run_Ruby_IFNAB_Nb_2017_Jan_19_96638_ch99_read2734_strand.fast5	e0104b1f-8f61-424c-9bbe-7d0c458a61b0	99	20874.439	1.505	0.4745	447	2	447	1.0305	0	0.0	420	236	7.3942437171936035	-1.5386178493499756	0	0	0.0	0.0	0	0.0
mimr_minion_20170119_FNFAF04108_MN16602_sequencing_run_Ruby_IFNAB_Nb_2017_Jan_19_96638_ch135_read4859_strand.fast5	21945af1-7cf8-4945-8363-d6d6d00a435a	135	53142.60575	4.378	0.74425	1649	2	1649	3.63375	0	0.0	1550	996	5.617432117462158	-2.366941213607788	0	0	0.0	0.0	0	0.0
mimr_minion_20170119_FNFAF04108_MN16602_sequencing_run_Ruby_IFNAB_Nb_2017_Jan_19_96638_ch126_read4676_strand.fast5	4f658176-5b58-448f-bebf-0c7fa37d7f15	126	47123.18075	8.59575	5.82775	1270	2	1270	2.768	0	0.0	1211	795	6.652200698852539	-2.0854640007019043	0	0	0.0	0.0	0	0.0
mimr_minion_20170119_FNFAF04108_MN16602_sequencing_run_Ruby_IFNAB_Nb_2017_Jan_19_96638_ch298_read5181_strand.fast5	3cea8aee-650e-4068-9628-35da845b98e9	298	36704.853	14.49425	0.3415	6021	0	6021	14.15275	0	0.0	0	0	0.0	0.0	0	0	0.0	0.0	0	0.0
mimr_minion_20170120_FNFAF04108_MN16602_sequencing_run_Ruby_IFNAB_Nb_2017_Jan_19_88051_ch399_read713_strand.fast5	0b053a9c-904d-4fd5-8f18-c06da177b7a5	399	4152.2785	4.8195	0.44675	1990	2	1990	4.37275	0	0.0	1928	1193	6.662816047668457	-1.987874150276184	0	0	0.0	0.0	0	0.0
mimr_minion_20170119_FNFAF04108_MN16602_sequencing_run_Ruby_IFNAB_Nb_2017_Jan_19_96638_ch424_read3960_strand.fast5	521d6a58-56d3-4377-a3e6-51792db71c50	424	33333.02925	8.2945	4.804	1594	2	1594	3.4905	0	0.0	1498	944	5.449367523193359	-2.4027833938598633	0	0	0.0	0.0	0	0.0
mimr_minion_20170119_FNFAF04108_MN16602_sequencing_run_Ruby_IFNAB_Nb_2017_Jan_19_96638_ch446_read4870_strand.fast5	161a8c44-2ef2-4017-9af2-c76caf331ef7	446	18462.999	8.40675	3.4645	2249	2	2249	4.94225	0	0.0	2073	1277	5.596209526062012	-2.3679254055023193	0	0	0.0	0.0	0	0.0
mimr_minion_20170119_FNFAF04108_MN16602_sequencing_run_Ruby_IFNAB_Nb_2017_Jan_19_96638_ch34_read6269_strand.fast5	d0c6eef3-785d-4a78-b13d-a69da9f1e01f	34	35064.5315	4.79975	1.2295	1540	2	1540	3.57025	0	0.0	1482	737	7.332718372344971	-1.7016210556030273	0	0	0.0	0.0	0	0.0
mimr_minion_20170120_FNFAF04108_MN16602_sequencing_run_Ruby_IFNAB_Nb_2017_Jan_19_88051_ch253_read420_strand.fast5	374aa225-5a93-4d8e-87fe-e1c9245e57b0	253	5457.05425	8.809	0.0	3727	2	1445	3.7465	2212	4.91625	0	0	0.0	0.0	0	0	0.0	0.0	0	0.0
mimr_minion_20170119_FNFAF04108_MN16602_sequencing_run_Ruby_IFNAB_Nb_2017_Jan_19_96638_ch285_read699_strand.fast5	4d12fe3f-25e8-4aee-a63a-05436d232eee	285	4679.82575	9.6775	4.4805	2247	2	2247	5.197	0	0.0	2127	1183	7.773523330688477	-1.6965149641036987	0	0	0.0	0.0	0	0.0
mimr_minion_20170119_FNFAF04108_MN16602_sequencing_run_Ruby_IFNAB_Nb_2017_Jan_19_96638_ch437_read3504_strand.fast5	5f12c428-fcad-4325-8966-da13946fd5ed	437	21705.084	5.721	1.958	1728	2	1728	3.763	0	0.0	1641	1121	6.25205135345459	-2.1606578826904297	0	0	0.0	0.0	0	0.0
mimr_minion_20170119_FNFAF04108_MN16602_sequencing_run_Ruby_IFNAB_Nb_2017_Jan_19_96638_ch291_read8394_strand.fast5	e3632ee8-4653-48af-8ab0-ca33199a4be8	291	67953.35875	14.554	10.5075	1776	2	1776	4.0465	0	0.0	1578	973	6.066078186035156	-2.1801655292510986	0	0	0.0	0.0	0	0.0
mimr_minion_20170119_FNFAF04108_MN16602_sequencing_run_Ruby_IFNAB_Nb_2017_Jan_19_96638_ch243_read1840_strand.fast5	e39cfa7a-69f0-4f25-8945-ff4a64d7c15e	243	13325.50925	4.7425	1.839	1238	2	1238	2.9035	0	0.0	1207	730	7.820549964904785	-1.643117070198059	0	0	0.0	0.0	0	0.0
mimr_minion_20170119_FNFAF04108_MN16602_sequencing_run_Ruby_IFNAB_Nb_2017_Jan_19_96638_ch92_read2859_strand.fast5	424ef969-d0ec-4e31-9e38-4d544f2ab7b4	92	18061.757	14.763	12.02425	1250	2	1250	2.73875	0	0.0	1172	608	6.627888202667236	-2.0576682090759277	0	0	0.0	0.0	0	0.0
mimr_minion_20170119_FNFAF04108_MN16602_sequencing_run_Ruby_IFNAB_Nb_2017_Jan_19_96638_ch21_read20375_strand.fast5	e62b47e9-3c1b-4499-b924-9770775fcb2c	21	3626.553	3.59675	0.892	1108	2	1108	2.70475	0	0.0	1063	695	8.326977729797363	-1.6648176908493042	0	0	0.0	0.0	0	0.0
mimr_minion_20170119_FNFAF04108_MN16602_sequencing_run_Ruby_IFNAB_Nb_2017_Jan_19_96638_ch47_read3333_strand.fast5	79ca1c9a-ba87-43ee-aec8-aa58b23a3edd	47	55363.42125	4.30525	0.397	1755	2	1755	3.90825	0	0.0	1674	1120	6.309244155883789	-2.1729543209075928	0	0	0.0	0.0	0	0.0
mimr_minion_20170119_FNFAF04108_MN16602_sequencing_run_Ruby_IFNAB_Nb_2017_Jan_19_96638_ch324_read3232_strand.fast5	2c31f1ef-4f4c-4c4f-b3e5-ed4e475f347e	324	20326.28075	5.38125	0.845	2038	2	2038	4.53625	0	0.0	1880	1060	5.369546413421631	-2.4341440200805664	0	0	0.0	0.0	0	0.0
mimr_minion_20170119_FNFAF04108_MN16602_sequencing_run_Ruby_IFNAB_Nb_2017_Jan_19_96638_ch366_read4543_strand.fast5	d1bb8e3c-ae09-40f6-8cbf-b021607a307a	366	61310.36975	5.19325	0.50275	2106	2	2106	4.6905	0	0.0	1995	1159	5.4237494468688965	-2.3577864170074463	0	0	0.0	0.0	0	0.0
mimr_minion_20170120_FNFAF04108_MN16602_sequencing_run_Ruby_IFNAB_Nb_2017_Jan_19_88051_ch405_read1703_strand.fast5	888ccaa4-4556-47f6-af93-be3829fcd4b9	405	31938.846	5.4995	0.533	2233	2	2233	4.9665	0	0.0	2101	1317	6.123047828674316	-2.188748359680176	0	0	0.0	0.0	0	0.0
mimr_minion_20170119_FNFAF04108_MN16602_sequencing_run_Ruby_IFNAB_Nb_2017_Jan_19_96638_ch18_read5502_strand.fast5	02d55e5e-67aa-4aec-847f-2fb00a55499c	18	65475.0075	8.20475	2.37375	2631	2	2631	5.831	0	0.0	2528	1661	7.647278308868408	-1.8005632162094116	0	0	0.0	0.0	0	0.0
mimr_minion_20170119_FNFAF04108_MN16602_sequencing_run_Ruby_IFNAB_Nb_2017_Jan_19_96638_ch268_read6761_strand.fast5	ac858419-fcc0-4840-ace1-808acdff909c	268	38827.31725	5.259	0.1365	2319	2	2319	5.1225	0	0.0	2108	1403	6.0286993980407715	-2.249624013900757	0	0	0.0	0.0	0	0.0
mimr_minion_20170119_FNFAF04108_MN16602_sequencing_run_Ruby_IFNAB_Nb_2017_Jan_19_96638_ch312_read5241_strand.fast5	579df245-c163-4873-a528-7c96b1a26aad	312	39617.02925	3.96725	0.9645	1304	2	1304	3.00275	0	0.0	1236	658	6.528970241546631	-1.9585285186767578	0	0	0.0	0.0	0	0.0
mimr_minion_20170119_FNFAF04108_MN16602_sequencing_run_Ruby_IFNAB_Nb_2017_Jan_19_96638_ch392_read3164_strand.fast5	4095bd1b-eaf9-45d5-962b-d1627250d222	392	17608.3265	4.0985	2.0475	881	2	881	2.051	0	0.0	865	563	9.192670822143555	-1.4377914667129517	0	0	0.0	0.0	0	0.0
mimr_minion_20170119_FNFAF04108_MN16602_sequencing_run_Ruby_IFNAB_Nb_2017_Jan_19_96638_ch102_read5755_strand.fast5	3f0f40a8-d8f8-46ff-882a-768ffd163da1	102	55464.55475	2.8485	0.445	1069	2	1069	2.4035	0	0.0	1025	643	7.736904144287109	-1.7418956756591797	0	0	0.0	0.0	0	0.0
mimr_minion_20170119_FNFAF04108_MN16602_sequencing_run_Ruby_IFNAB_Nb_2017_Jan_19_96638_ch144_read2736_strand.fast5	9ae80c96-9507-4ff6-9b18-f8e79e021ce4	144	23445.5235	4.016	0.06575	1815	2	1815	3.95025	0	0.0	1711	1060	5.991407871246338	-2.2170159816741943	0	0	0.0	0.0	0	0.0
mimr_minion_20170119_FNFAF04108_MN16602_sequencing_run_Ruby_IFNAB_Nb_2017_Jan_19_96638_ch343_read5019_strand.fast5	0fb2e7cf-c986-4a6b-854a-0ee9f799caa5	343	45593.94175	15.443	11.86575	1601	2	1601	3.57725	0	0.0	1458	900	6.178853988647461	-2.1171810626983643	0	0	0.0	0.0	0	0.0
mimr_minion_20170119_FNFAF04108_MN16602_sequencing_run_Ruby_IFNAB_Nb_2017_Jan_19_96638_ch310_read216_strand.fast5	737e4fcf-7874-4781-ae49-752820568a60	310	9147.76075	8.36175	1.25625	3276	3	3276	7.1055	0	0.0	3042	1725	5.5518083572387695	-2.3456950187683105	0	0	0.0	0.0	0	0.0
mimr_minion_20170119_FNFAF04108_MN16602_sequencing_run_Ruby_IFNAB_Nb_2017_Jan_19_96638_ch503_read19285_strand.fast5	9e7c5f9f-d258-4d0a-85c1-da66fa39d773	503	46239.25825	3.49375	0.488	1350	2	1350	3.00575	0	0.0	1297	752	6.540566444396973	-1.9364901781082153	0	0	0.0	0.0	0	0.0
mimr_minion_20170119_FNFAF04108_MN16602_sequencing_run_Ruby_IFNAB_Nb_2017_Jan_19_96638_ch45_read425_strand.fast5	32623039-f4f3-4157-af95-98c210afd83f	45	2499.62275	11.94425	6.32425	2369	2	2369	5.62	0	0.0	2286	1361	8.148146629333496	-1.6691429615020752	0	0	0.0	0.0	0	0.0
mimr_minion_20170119_FNFAF04108_MN16602_sequencing_run_Ruby_IFNAB_Nb_2017_Jan_19_96638_ch134_read1709_strand.fast5	9178afae-b3b9-4159-a68e-bbf92879b5a3	134	11625.113	7.9075	5.21825	1236	2	1236	2.68925	0	0.0	1152	707	6.471615791320801	-2.038522481918335	0	0	0.0	0.0	0	0.0
mimr_minion_20170120_FNFAF04108_MN16602_sequencing_run_Ruby_IFNAB_Nb_2017_Jan_19_88051_ch158_read2117_strand.fast5	e6e952d7-e4cd-4156-9ab9-f83c404cbad1	158	40406.35575	10.19125	6.21675	1766	2	1766	3.9745	0	0.0	1651	967	5.008978366851807	-2.5150489807128906	0	0	0.0	0.0	0	0.0
mimr_minion_20170119_FNFAF04108_MN16602_sequencing_run_Ruby_IFNAB_Nb_2017_Jan_19_96638_ch158_read6478_strand.fast5	99869319-a0ce-4782-8a0e-e37c84ddfe2d	158	44002.6465	14.13625	10.63875	1596	2	1596	3.4975	0	0.0	1467	871	5.295976161956787	-2.3901100158691406	0	0	0.0	0.0	0	0.0
mimr_minion_20170119_FNFAF04108_MN16602_sequencing_run_Ruby_IFNAB_Nb_2017_Jan_19_96638_ch232_read4032_strand.fast5	ba721ece-eb6e-429e-bf8e-be1d6324e3d2	232	24476.84975	9.043	6.0945	1287	2	1287	2.9485	0	0.0	1217	678	7.051965236663818	-1.7524164915084839	0	0	0.0	0.0	0	0.0
mimr_minion_20170119_FNFAF04108_MN16602_sequencing_run_Ruby_IFNAB_Nb_2017_Jan_19_96638_ch174_read2086_strand.fast5	a2511a65-5d7b-4c11-9f5f-2f4def32892c	174	14648.5215	6.929	3.77	1347	2	1347	3.159	0	0.0	1308	663	6.0601725578308105	-2.0468337535858154	0	0	0.0	0.0	0	0.0
mimr_minion_20170119_FNFAF04108_MN16602_sequencing_run_Ruby_IFNAB_Nb_2017_Jan_19_96638_ch3_read1422_strand.fast5	bd393d6d-b250-4cd9-8ee9-4a7ef60975ae	3	4823.40725	5.2175	2.59175	1145	2	1145	2.62575	0	0.0	1092	614	6.144728183746338	-2.0161168575286865	0	0	0.0	0.0	0	0.0
mimr_minion_20170119_FNFAF04108_MN16602_sequencing_run_Ruby_IFNAB_Nb_2017_Jan_19_96638_ch149_read5291_strand.fast5	437fdc92-7a99-4645-b2c2-3577e413180f	149	31909.83125	9.27025	3.91675	2307	2	2307	5.3535	0	0.0	2197	1187	6.5192341804504395	-1.935315728187561	0	0	0.0	0.0	0	0.0
mimr_minion_20170119_FNFAF04108_MN16602_sequencing_run_Ruby_IFNAB_Nb_2017_Jan_19_96638_ch347_read2609_strand.fast5	8b5668de-1fc9-45b1-beb3-55d9cabfb9c5	347	18169.436	4.46175	2.4085	917	2	917	2.05325	0	0.0	885	597	6.534814834594727	-2.025625467300415	0	0	0.0	0.0	0	0.0
mimr_minion_20170119_FNFAF04108_MN16602_sequencing_run_Ruby_IFNAB_Nb_2017_Jan_19_96638_ch256_read2253_strand.fast5	a75658b9-7886-4b4f-b60e-e61a76bab825	256	15868.13775	6.9315	0.182	2912	2	2912	6.7495	0	0.0	2744	1657	7.753758430480957	-1.74929940700531	0	0	0.0	0.0	0	0.0
mimr_minion_20170119_FNFAF04108_MN16602_sequencing_run_Ruby_IFNAB_Nb_2017_Jan_19_96638_ch140_read34_strand.fast5	97258524-c2df-4502-9aa5-961a3a9dc6ef	140	106.27325	6.90525	0.31825	2803	0	2803	6.587	0	0.0	0	0	0.0	0.0	0	0	0.0	0.0	0	0.0
mimr_minion_20170119_FNFAF04108_MN16602_sequencing_run_Ruby_IFNAB_Nb_2017_Jan_19_96638_ch268_read2087_strand.fast5	d1d71ee5-1bbb-433e-a342-1c07fff81670	268	11638.8335	12.64125	6.8985	2466	2	2466	5.74275	0	0.0	2378	1372	7.846106052398682	-1.7634468078613281	0	0	0.0	0.0	0	0.0
mimr_minion_20170119_FNFAF04108_MN16602_sequencing_run_Ruby_IFNAB_Nb_2017_Jan_19_96638_ch38_read4436_strand.fast5	85f8a74a-4ea9-4c1e-a954-f134c2ffb8ff	38	57585.40825	11.63925	6.81	2153	2	2153	4.82925	0	0.0	1910	1022	5.65333890914917	-2.201852798461914	0	0	0.0	0.0	0	0.0
mimr_minion_20170119_FNFAF04108_MN16602_sequencing_run_Ruby_IFNAB_Nb_2017_Jan_19_96638_ch252_read1698_strand.fast5	fbb91a53-15b7-4464-8506-a668e27430a3	252	10294.92625	3.26075	0.75025	1129	2	1129	2.5105	0	0.0	1033	583	6.908355236053467	-1.833421230316162	0	0	0.0	0.0	0	0.0
mimr_minion_20170120_FNFAF04108_MN16602_sequencing_run_Ruby_IFNAB_Nb_2017_Jan_19_88051_ch302_read2473_strand.fast5	6bb0bd28-89f7-4ef3-920d-3ca2355fc55d	302	17718.9055	5.618	0.75275	2158	2	2158	4.86525	0	0.0	2002	1208	7.7951884269714355	-1.7418675422668457	0	0	0.0	0.0	0	0.0
mimr_minion_20170119_FNFAF04108_MN16602_sequencing_run_Ruby_IFNAB_Nb_2017_Jan_19_96638_ch276_read7194_strand.fast5	284d1074-16c3-4b80-a924-d7c209103dc0	276	39789.47775	10.66175	6.5615	1870	2	1870	4.10025	0	0.0	1727	1081	4.877306938171387	-2.63539719581604	0	0	0.0	0.0	0	0.0
mimr_minion_20170119_FNFAF04108_MN16602_sequencing_run_Ruby_IFNAB_Nb_2017_Jan_19_96638_ch116_read837_strand.fast5	b6a5c48e-45e6-42f6-80cf-940ecf71576d	116	5741.57025	5.577	0.824	2087	2	2087	4.753	0	0.0	1915	1115	6.635469436645508	-1.995396614074707	0	0	0.0	0.0	0	0.0
mimr_minion_20170119_FNFAF04108_MN16602_sequencing_run_Ruby_IFNAB_Nb_2017_Jan_19_96638_ch282_read2039_strand.fast5	bd6aaab2-2815-488e-81b7-d40db751d639	282	12403.6365	3.43925	0.852	1120	2	1120	2.58725	0	0.0	1063	620	7.169463157653809	-1.8065823316574097	0	0	0.0	0.0	0	0.0
mimr_minion_20170119_FNFAF04108_MN16602_sequencing_run_Ruby_IFNAB_Nb_2017_Jan_19_96638_ch258_read3394_strand.fast5	c2059a39-f168-460f-9d8f-af30e2804668	258	27093.7955	5.4855	0.465	2275	0	2275	5.0205	0	0.0	0	0	0.0	0.0	0	0	0.0	0.0	0	0.0
mimr_minion_20170119_FNFAF04108_MN16602_sequencing_run_Ruby_IFNAB_Nb_2017_Jan_19_96638_ch348_read3328_strand.fast5	eb0f1445-c538-4dd2-879c-2edf0ceac0ce	348	36451.092	8.4425	3.72725	2105	2	2105	4.71525	0	0.0	2030	1188	7.6700592041015625	-1.6867438554763794	0	0	0.0	0.0	0	0.0
mimr_minion_20170119_FNFAF04108_MN16602_sequencing_run_Ruby_IFNAB_Nb_2017_Jan_19_96638_ch121_read2074_strand.fast5	bf033d36-0d95-47eb-ad0c-4a6513cf32f8	121	13937.6275	2.6975	0.0865	1094	2	1094	2.611	0	0.0	1035	581	6.58050537109375	-1.9734299182891846	0	0	0.0	0.0	0	0.0
mimr_minion_20170119_FNFAF04108_MN16602_sequencing_run_Ruby_IFNAB_Nb_2017_Jan_19_96638_ch286_read5737_strand.fast5	dee9a1ee-efbd-4117-aab9-8edc975d3c59	286	55174.47125	11.7095	8.48425	1408	2	1408	3.22525	0	0.0	1311	840	6.79860782623291	-2.0009279251098633	0	0	0.0	0.0	0	0.0
mimr_minion_20170120_FNFAF04108_MN16602_sequencing_run_Ruby_IFNAB_Nb_2017_Jan_19_88051_ch307_read471_strand.fast5	88e1045b-5100-4dd2-bfd6-b3f43af95a25	307	4558.734	16.99025	12.0815	2212	2	2212	4.90875	0	0.0	2060	1308	6.522286891937256	-2.0672600269317627	0	0	0.0	0.0	0	0.0
mimr_minion_20170119_FNFAF04108_MN16602_sequencing_run_Ruby_IFNAB_Nb_2017_Jan_19_96638_ch276_read2095_strand.fast5	df9ac4c9-74f2-4cc3-bf73-9c63a2a36327	276	13236.641	6.162	2.32975	1733	2	1733	3.83225	0	0.0	1583	1023	5.792225360870361	-2.307696580886841	0	0	0.0	0.0	0	0.0
mimr_minion_20170120_FNFAF04108_MN16602_sequencing_run_Ruby_IFNAB_Nb_2017_Jan_19_88051_ch126_read2161_strand.fast5	529a2a92-586f-40d3-90e8-218d5171175c	126	22164.98425	7.99625	1.174	2826	2	2826	6.82225	0	0.0	2552	1274	6.192216873168945	-1.9476122856140137	0	0	0.0	0.0	0	0.0
mimr_minion_20170119_FNFAF04108_MN16602_sequencing_run_Ruby_IFNAB_Nb_2017_Jan_19_96638_ch384_read2354_strand.fast5	b48ceec9-2276-4c75-b82f-b27ebb1fe809	384	14731.27125	5.821	3.043	1227	2	1227	2.778	0	0.0	1079	706	5.907055377960205	-2.274785041809082	0	0	0.0	0.0	0	0.0
mimr_minion_20170119_FNFAF04108_MN16602_sequencing_run_Ruby_IFNAB_Nb_2017_Jan_19_96638_ch238_read4415_strand.fast5	d1062a6f-60dc-45c5-9da3-19069a47fc85	238	23726.18475	3.2555	0.0	1413	2	1413	3.2555	0	0.0	1258	677	5.570596694946289	-2.27377986907959	0	0	0.0	0.0	0	0.0
mimr_minion_20170119_FNFAF04108_MN16602_sequencing_run_Ruby_IFNAB_Nb_2017_Jan_19_96638_ch123_read3927_strand.fast5	ddac4617-911e-4f3f-a388-50f6b504ae27	123	63276.75575	3.0405	0.4655	1103	2	1103	2.575	0	0.0	1070	645	7.823619365692139	-1.6666580438613892	0	0	0.0	0.0	0	0.0
mimr_minion_20170119_FNFAF04108_MN16602_sequencing_run_Ruby_IFNAB_Nb_2017_Jan_19_96638_ch295_read7604_strand.fast5	bf78da3c-b4e4-49a8-a249-48fd491e68ae	295	27828.09825	5.596	2.75725	1282	2	1282	2.83875	0	0.0	1184	790	6.774099826812744	-2.0347561836242676	0	0	0.0	0.0	0	0.0
mimr_minion_20170119_FNFAF04108_MN16602_sequencing_run_Ruby_IFNAB_Nb_2017_Jan_19_96638_ch421_read2511_strand.fast5	30f0d7da-82d3-4f96-aece-4786e6cac397	421	10531.74725	12.31425	8.815	1515	2	1515	3.49925	0	0.0	1435	855	7.589609622955322	-1.7463734149932861	0	0	0.0	0.0	0	0.0
mimr_minion_20170119_FNFAF04108_MN16602_sequencing_run_Ruby_IFNAB_Nb_2017_Jan_19_96638_ch493_read2732_strand.fast5	9fff6c0a-b121-414f-a0f2-5b72cdb07a95	493	41688.0785	3.4215	0.2135	1346	2	1346	3.208	0	0.0	1208	598	6.8369340896606445	-1.7802019119262695	0	0	0.0	0.0	0	0.0
mimr_minion_20170119_FNFAF04108_MN16602_sequencing_run_Ruby_IFNAB_Nb_2017_Jan_19_96638_ch379_read170_strand.fast5	2a01809d-b248-4551-adf2-c59c590be2bf	379	714.44425	6.227	0.23475	2631	2	2631	5.99225	0	0.0	2483	1511	6.0958991050720215	-2.178460121154785	0	0	0.0	0.0	0	0.0
mimr_minion_20170120_FNFAF04108_MN16602_sequencing_run_Ruby_IFNAB_Nb_2017_Jan_19_88051_ch111_read1189_strand.fast5	5b789670-10c0-4a2b-9aa2-3bb09f3e1757	111	18254.004	9.159	5.744	1466	2	1466	3.415	0	0.0	1369	695	5.15829610824585	-2.3745133876800537	0	0	0.0	0.0	0	0.0
mimr_minion_20170119_FNFAF04108_MN16602_sequencing_run_Ruby_IFNAB_Nb_2017_Jan_19_96638_ch205_read2020_strand.fast5	54ea29a8-a095-4f72-9a8f-42578e9c313b	205	14615.29275	6.47425	3.73975	1159	2	1159	2.7345	0	0.0	1074	645	8.161019325256348	-1.6758601665496826	0	0	0.0	0.0	0	0.0
mimr_minion_20170119_FNFAF04108_MN16602_sequencing_run_Ruby_IFNAB_Nb_2017_Jan_19_96638_ch347_read8575_strand.fast5	649dfdb5-2b8a-42d8-b38f-3f6faaf2c14c	347	74336.14	5.2315	2.9895	1002	2	1002	2.242	0	0.0	969	606	7.788592338562012	-1.6755129098892212	0	0	0.0	0.0	0	0.0
mimr_minion_20170119_FNFAF04108_MN16602_sequencing_run_Ruby_IFNAB_Nb_2017_Jan_19_96638_ch285_read704_strand.fast5	f95a4a08-4ba6-4137-837a-0c79f7ff383f	285	4709.933	15.173	10.0135	2301	2	2301	5.1595	0	0.0	2113	1220	6.1901774406433105	-2.1049997806549072	0	0	0.0	0.0	0	0.0
mimr_minion_20170119_FNFAF04108_MN16602_sequencing_run_Ruby_IFNAB_Nb_2017_Jan_19_96638_ch149_read4118_strand.fast5	995fa321-fcd9-473f-8c72-9e0ae65ad8f3	149	22336.3155	7.74125	3.7225	1849	2	1849	4.01875	0	0.0	1748	1144	6.477067947387695	-2.106952667236328	0	0	0.0	0.0	0	0.0
mimr_minion_20170119_FNFAF04108_MN16602_sequencing_run_Ruby_IFNAB_Nb_2017_Jan_19_96638_ch178_read6139_strand.fast5	7c348c1c-5dc9-47c1-993c-9ec628bf05f9	178	22123.15975	6.06225	3.4415	1115	2	1115	2.62075	0	0.0	1055	617	7.154857158660889	-1.7646876573562622	0	0	0.0	0.0	0	0.0
mimr_minion_20170119_FNFAF04108_MN16602_sequencing_run_Ruby_IFNAB_Nb_2017_Jan_19_96638_ch214_read923_strand.fast5	877c8a5d-78e5-4ddc-8156-d95eb44f18fe	214	7242.3205	4.84275	2.12375	1152	2	1152	2.719	0	0.0	1124	645	7.4643235206604	-1.7000417709350586	0	0	0.0	0.0	0	0.0
mimr_minion_20170119_FNFAF04108_MN16602_sequencing_run_Ruby_IFNAB_Nb_2017_Jan_19_96638_ch236_read4876_strand.fast5	fa9069b8-fc7d-48ad-99fe-2d018f067848	236	57941.90725	6.5505	2.38525	1867	2	1867	4.16525	0	0.0	1748	1112	6.273477077484131	-2.211608409881592	0	0	0.0	0.0	0	0.0
mimr_minion_20170120_FNFAF04108_MN16602_sequencing_run_Ruby_IFNAB_Nb_2017_Jan_19_88051_ch116_read776_strand.fast5	f4038ea9-f7cd-4510-b1e5-bb44e577fac1	116	12374.2335	6.8365	0.505	2676	2	2676	6.3315	0	0.0	2462	1281	6.225005149841309	-1.9860141277313232	0	0	0.0	0.0	0	0.0
mimr_minion_20170119_FNFAF04108_MN16602_sequencing_run_Ruby_IFNAB_Nb_2017_Jan_19_96638_ch430_read10178_strand.fast5	734b343d-bbbc-448a-aba6-2e7137d7406f	430	43250.78725	12.04425	6.666	2334	2	2334	5.37825	0	0.0	2150	1274	6.308132171630859	-2.0679891109466553	0	0	0.0	0.0	0	0.0
mimr_minion_20170119_FNFAF04108_MN16602_sequencing_run_Ruby_IFNAB_Nb_2017_Jan_19_96638_ch261_read7887_strand.fast5	51497fc9-d305-4965-bf56-b34c2667963c	261	34637.32525	1.47675	0.09625	639	2	639	1.3805	0	0.0	619	444	7.5040178298950195	-1.79978609085083	0	0	0.0	0.0	0	0.0
mimr_minion_20170119_FNFAF04108_MN16602_sequencing_run_Ruby_IFNAB_Nb_2017_Jan_19_96638_ch358_read2785_strand.fast5	754562b2-326f-4610-b3f2-edf56e4509a6	358	32004.60775	4.49525	0.11675	2012	2	2012	4.3785	0	0.0	1675	960	4.978705883026123	-2.5507428646087646	0	0	0.0	0.0	0	0.0
mimr_minion_20170119_FNFAF04108_MN16602_sequencing_run_Ruby_IFNAB_Nb_2017_Jan_19_96638_ch167_read4717_strand.fast5	673d86c9-7f19-4d52-a5ab-ea1fd0d1a310	167	66672.14225	8.566	4.10425	2005	2	2005	4.46175	0	0.0	1918	1165	6.389665126800537	-2.0207197666168213	0	0	0.0	0.0	0	0.0
mimr_minion_20170119_FNFAF04108_MN16602_sequencing_run_Ruby_IFNAB_Nb_2017_Jan_19_96638_ch254_read5841_strand.fast5	06f5d8fa-79d0-4e69-83a9-db032ae4c3a3	254	65502.19175	17.04675	12.81225	1823	2	1823	4.2345	0	0.0	1664	889	6.112036228179932	-2.0598177909851074	0	0	0.0	0.0	0	0.0
mimr_minion_20170119_FNFAF04108_MN16602_sequencing_run_Ruby_IFNAB_Nb_2017_Jan_19_96638_ch54_read2169_strand.fast5	058344a6-4040-4141-828c-a9e4808920d5	54	13218.7415	7.18075	0.92325	2638	2	2638	6.2575	0	0.0	2330	1010	5.113278388977051	-2.446561813354492	0	0	0.0	0.0	0	0.0
mimr_minion_20170119_FNFAF04108_MN16602_sequencing_run_Ruby_IFNAB_Nb_2017_Jan_19_96638_ch462_read107_strand.fast5	d88c2720-7495-4276-8e46-e413ee07d8d6	462	708.74925	17.98825	11.99275	2600	2	2600	5.9955	0	0.0	2244	1074	4.741563320159912	-2.4987988471984863	0	0	0.0	0.0	0	0.0
mimr_minion_20170119_FNFAF04108_MN16602_sequencing_run_Ruby_IFNAB_Nb_2017_Jan_19_96638_ch236_read1280_strand.fast5	c4ff4ff9-ddb3-4b22-a706-53ebef9f3ad7	236	24840.9415	10.55275	1.54275	3717	0	3717	9.01	0	0.0	0	0	0.0	0.0	0	0	0.0	0.0	0	0.0
mimr_minion_20170119_FNFAF04108_MN16602_sequencing_run_Ruby_IFNAB_Nb_2017_Jan_19_96638_ch63_read1928_strand.fast5	cd639fdb-3350-4a15-9b52-e5e0c3d93422	63	13267.302	8.208	1.8105	2440	0	2440	6.3975	0	0.0	0	0	0.0	0.0	0	0	0.0	0.0	0	0.0
mimr_minion_20170119_FNFAF04108_MN16602_sequencing_run_Ruby_IFNAB_Nb_2017_Jan_19_96638_ch205_read1908_strand.fast5	fe79ae4a-cba9-4ca7-8c17-4f79718c39a0	205	13761.80575	4.891	1.83125	1274	2	1274	3.05975	0	0.0	1143	685	7.389364242553711	-1.8315160274505615	0	0	0.0	0.0	0	0.0
mimr_minion_20170119_FNFAF04108_MN16602_sequencing_run_Ruby_IFNAB_Nb_2017_Jan_19_96638_ch192_read3960_strand.fast5	45635f5a-9c0d-440d-9a80-1e3237143063	192	71567.96375	1.9965	0.023	870	2	870	1.9735	0	0.0	824	497	5.429986476898193	-2.352159261703491	0	0	0.0	0.0	0	0.0
mimr_minion_20170119_FNFAF04108_MN16602_sequencing_run_Ruby_IFNAB_Nb_2017_Jan_19_96638_ch258_read1708_strand.fast5	4b41a007-216b-4747-9986-e70543875028	258	13991.04325	5.4975	0.75025	2077	2	2077	4.74725	0	0.0	1926	1122	6.926229476928711	-1.9311548471450806	0	0	0.0	0.0	0	0.0
mimr_minion_20170119_FNFAF04108_MN16602_sequencing_run_Ruby_IFNAB_Nb_2017_Jan_19_96638_ch285_read4464_strand.fast5	ac583c6d-264b-4f38-9f4b-980a7b073600	285	28965.94175	8.21425	1.32	2886	2	2886	6.89425	0	0.0	2541	1043	3.9290878772735596	-2.8692283630371094	0	0	0.0	0.0	0	0.0
mimr_minion_20170119_FNFAF04108_MN16602_sequencing_run_Ruby_IFNAB_Nb_2017_Jan_19_96638_ch288_read1689_strand.fast5	313c1958-ba2e-4754-b100-89f74ea9272f	288	10454.58225	7.56575	1.45325	2498	2	2498	6.1125	0	0.0	2387	1387	8.33340072631836	-1.6223394870758057	0	0	0.0	0.0	0	0.0
mimr_minion_20170120_FNFAF04108_MN16602_sequencing_run_Ruby_IFNAB_Nb_2017_Jan_19_88051_ch359_read1959_strand.fast5	a1ccdc10-669c-44e9-8489-54d22ea9ad0a	359	37404.34975	7.1605	4.74675	1105	2	1105	2.41375	0	0.0	1033	586	4.715701103210449	-2.5703330039978027	0	0	0.0	0.0	0	0.0
mimr_minion_20170119_FNFAF04108_MN16602_sequencing_run_Ruby_IFNAB_Nb_2017_Jan_19_96638_ch148_read2186_strand.fast5	74e9fcfc-b44d-43b7-96c4-349963cd6a05	148	12960.9435	7.2025	4.448	1177	2	1177	2.7545	0	0.0	1096	596	6.720786094665527	-1.8439422845840454	0	0	0.0	0.0	0	0.0
mimr_minion_20170120_FNFAF04108_MN16602_sequencing_run_Ruby_IFNAB_Nb_2017_Jan_19_88051_ch311_read873_strand.fast5	3608c17c-64fd-4ec8-a894-e13b2b12bef9	311	33885.175	9.4915	4.3025	2335	2	2335	5.189	0	0.0	2109	1130	5.395887851715088	-2.3761487007141113	0	0	0.0	0.0	0	0.0
mimr_minion_20170120_FNFAF04108_MN16602_sequencing_run_Ruby_IFNAB_Nb_2017_Jan_19_88051_ch24_read148_strand.fast5	7e84fb79-2616-4ef4-82f8-f2b7f5ee18c3	24	3021.6135	19.21475	14.64925	2034	2	2034	4.5655	0	0.0	1922	1146	5.7115864753723145	-2.287450075149536	0	0	0.0	0.0	0	0.0
mimr_minion_20170120_FNFAF04108_MN16602_sequencing_run_Ruby_IFNAB_Nb_2017_Jan_19_88051_ch399_read1466_strand.fast5	3f9cc007-1503-4406-ad1e-66eb5a5fc6f3	399	9572.40725	3.4975	0.9235	1125	2	1125	2.574	0	0.0	1084	699	7.5463714599609375	-1.798194169998169	0	0	0.0	0.0	0	0.0
mimr_minion_20170120_FNFAF04108_MN16602_sequencing_run_Ruby_IFNAB_Nb_2017_Jan_19_88051_ch13_read165_strand.fast5	ee45922e-37a2-4df9-9e8f-8149ad3e8462	13	1063.52025	20.6145	15.53725	2200	2	2200	5.07725	0	0.0	2050	1154	6.402257442474365	-2.0444388389587402	0	0	0.0	0.0	0	0.0
mimr_minion_20170120_FNFAF04108_MN16602_sequencing_run_Ruby_IFNAB_Nb_2017_Jan_19_88051_ch46_read8581_strand.fast5	3672ddee-df85-481a-9ca8-1e4bc26a2eee	46	52802.595	11.51075	7.78625	1681	2	1681	3.7245	0	0.0	1503	770	4.15933084487915	-2.8580663204193115	0	0	0.0	0.0	0	0.0
mimr_minion_20170119_FNFAF04108_MN16602_sequencing_run_Ruby_IFNAB_Nb_2017_Jan_19_96638_ch357_read600_strand.fast5	cd3885fd-55e6-49a2-a333-8414e94a8f61	357	3735.666	5.6755	0.74975	2132	2	2132	4.92575	0	0.0	1955	1100	6.414538383483887	-2.0120670795440674	0	0	0.0	0.0	0	0.0
mimr_minion_20170120_FNFAF04108_MN16602_sequencing_run_Ruby_IFNAB_Nb_2017_Jan_19_88051_ch365_read674_strand.fast5	82aeefca-3ab5-4ffb-bd4b-c2cd98108312	365	10459.145	15.109	13.6545	643	2	643	1.4545	0	0.0	602	365	6.599690914154053	-1.9523911476135254	0	0	0.0	0.0	0	0.0
mimr_minion_20170119_FNFAF04108_MN16602_sequencing_run_Ruby_IFNAB_Nb_2017_Jan_19_96638_ch342_read1540_strand.fast5	6906da62-4835-4889-a2ef-9875e2fd66f3	342	29186.4285	9.848	3.3485	2716	2	2716	6.4995	0	0.0	2299	1076	4.67954683303833	-2.656961679458618	0	0	0.0	0.0	0	0.0
mimr_minion_20170119_FNFAF04108_MN16602_sequencing_run_Ruby_IFNAB_Nb_2017_Jan_19_96638_ch186_read4792_strand.fast5	86069456-0591-41f6-a610-6c720fcd06fa	186	54462.99625	5.98525	0.3825	2453	2	2453	5.60275	0	0.0	2365	1382	8.29419231414795	-1.7650848627090454	0	0	0.0	0.0	0	0.0
mimr_minion_20170120_FNFAF04108_MN16602_sequencing_run_Ruby_IFNAB_Nb_2017_Jan_19_88051_ch38_read137_strand.fast5	0cda3534-f252-4534-9219-f2780e828e8c	38	1379.81975	16.5915	11.8555	2092	2	2092	4.736	0	0.0	2015	1210	7.436962604522705	-1.7689582109451294	0	0	0.0	0.0	0	0.0
mimr_minion_20170119_FNFAF04108_MN16602_sequencing_run_Ruby_IFNAB_Nb_2017_Jan_19_96638_ch298_read2154_strand.fast5	20c6d060-6af0-4577-83fa-ff763626e67a	298	13928.07775	5.0595	0.016	2231	2	2231	5.0435	0	0.0	2022	1063	6.937958240509033	-1.9950175285339355	0	0	0.0	0.0	0	0.0
mimr_minion_20170119_FNFAF04108_MN16602_sequencing_run_Ruby_IFNAB_Nb_2017_Jan_19_96638_ch108_read409_strand.fast5	e8ba3c3b-f586-431c-b110-bb0e7defdd1e	108	1380.80875	7.57825	2.92825	2015	2	2015	4.65	0	0.0	1934	1178	7.167284965515137	-1.8397488594055176	0	0	0.0	0.0	0	0.0
mimr_minion_20170119_FNFAF04108_MN16602_sequencing_run_Ruby_IFNAB_Nb_2017_Jan_19_96638_ch177_read499_strand.fast5	b5b78cbf-3d36-4d3c-bba3-ff94d11de502	177	6661.06925	8.49175	2.611	2471	2	2471	5.88075	0	0.0	2248	1183	5.325788974761963	-2.3630642890930176	0	0	0.0	0.0	0	0.0
mimr_minion_20170119_FNFAF04108_MN16602_sequencing_run_Ruby_IFNAB_Nb_2017_Jan_19_96638_ch390_read1118_strand.fast5	541645ef-373f-4846-8dae-286cd6a37f6e	390	6786.675	3.62475	1.26625	1066	2	1066	2.3585	0	0.0	1024	653	7.8214898109436035	-1.694576382637024	0	0	0.0	0.0	0	0.0
mimr_minion_20170119_FNFAF04108_MN16602_sequencing_run_Ruby_IFNAB_Nb_2017_Jan_19_96638_ch341_read1358_strand.fast5	c6f71880-1699-45ac-9049-7fe9f44ff026	341	9253.1025	5.42475	0.32075	2257	2	2257	5.104	0	0.0	1870	1075	6.072543144226074	-2.164294719696045	0	0	0.0	0.0	0	0.0
mimr_minion_20170119_FNFAF04108_MN16602_sequencing_run_Ruby_IFNAB_Nb_2017_Jan_19_96638_ch168_read9985_strand.fast5	0f3798e3-61c4-408d-aa5e-46e2ed23a1c0	168	70729.64775	2.34825	0.083	971	2	971	2.26525	0	0.0	834	417	6.064849376678467	-2.0902936458587646	0	0	0.0	0.0	0	0.0
mimr_minion_20170119_FNFAF04108_MN16602_sequencing_run_Ruby_IFNAB_Nb_2017_Jan_19_96638_ch135_read958_strand.fast5	a39b3119-8453-4d76-a7e2-b46e562313f7	135	10595.17725	6.51975	1.56675	2184	2	2184	4.953	0	0.0	2107	1337	8.050670623779297	-1.7909445762634277	0	0	0.0	0.0	0	0.0
mimr_minion_20170119_FNFAF04108_MN16602_mux_scan_Ruby_IFNAB_Nb_2017_Jan_19_77278_ch216_read65_strand.fast5	6bb0d883-eb64-4876-996a-5a85ebb8dbd5	216	394.9785	7.0815	0.687	2825	2	2825	6.3945	0	0.0	2707	1565	6.137757301330566	-2.1474294662475586	0	0	0.0	0.0	0	0.0
mimr_minion_20170119_FNFAF04108_MN16602_sequencing_run_Ruby_IFNAB_Nb_2017_Jan_19_96638_ch407_read5953_strand.fast5	0aee0657-ae0d-443f-ae29-00e42f5f155a	407	48657.6335	10.35325	4.50975	2455	2	2455	5.8435	0	0.0	2354	1405	8.224327087402344	-1.6364936828613281	0	0	0.0	0.0	0	0.0
mimr_minion_20170120_FNFAF04108_MN16602_sequencing_run_Ruby_IFNAB_Nb_2017_Jan_19_88051_ch490_read3796_strand.fast5	8da91bda-653c-4361-877d-049366f3ae9b	490	25482.8335	2.6925	0.5965	913	2	913	2.096	0	0.0	874	553	6.959532260894775	-1.8543555736541748	0	0	0.0	0.0	0	0.0
mimr_minion_20170119_FNFAF04108_MN16602_sequencing_run_Ruby_IFNAB_Nb_2017_Jan_19_96638_ch330_read4621_strand.fast5	558dd610-291a-420e-894e-d2641b5a9995	330	40652.57675	4.507	2.089	1074	2	1074	2.418	0	0.0	999	604	6.890993118286133	-1.9219367504119873	0	0	0.0	0.0	0	0.0
mimr_minion_20170119_FNFAF04108_MN16602_sequencing_run_Ruby_IFNAB_Nb_2017_Jan_19_96638_ch322_read205_strand.fast5	a0318d80-a3c5-45b9-9537-2a09f6e514aa	322	873.244	5.838	1.26275	2027	2	2027	4.57525	0	0.0	1864	1111	6.0581135749816895	-2.158592939376831	0	0	0.0	0.0	0	0.0
mimr_minion_20170119_FNFAF04108_MN16602_sequencing_run_Ruby_IFNAB_Nb_2017_Jan_19_96638_ch392_read2412_strand.fast5	044fe811-b923-4d2e-b59d-ccf4cfdb4d49	392	12533.17925	7.545	2.168	2311	2	2311	5.377	0	0.0	2252	1391	8.396525382995605	-1.6206945180892944	0	0	0.0	0.0	0	0.0
mimr_minion_20170120_FNFAF04108_MN16602_mux_scan_Ruby_IFNAB_Nb_2017_Jan_19_65300_ch314_read10_strand.fast5	56dcb354-6084-4c63-9f8e-d0608da8100b	314	123.5715	12.77875	5.66875	3164	3	3164	7.11	0	0.0	3053	1903	5.978122234344482	-2.223421812057495	0	0	0.0	0.0	0	0.0
mimr_minion_20170119_FNFAF04108_MN16602_sequencing_run_Ruby_IFNAB_Nb_2017_Jan_19_96638_ch112_read251_strand.fast5	e3d51ad1-4aac-443e-8d7e-de41df252d24	112	651.88575	6.4425	3.43075	1250	2	1250	3.01175	0	0.0	1180	629	7.27400541305542	-1.6892424821853638	0	0	0.0	0.0	0	0.0
mimr_minion_20170119_FNFAF04108_MN16602_sequencing_run_Ruby_IFNAB_Nb_2017_Jan_19_96638_ch340_read1920_strand.fast5	c277987d-962f-4d1c-b622-a55afe7be23e	340	12603.82625	17.40525	12.89825	2064	2	2064	4.507	0	0.0	1922	1249	6.141830921173096	-2.2130095958709717	0	0	0.0	0.0	0	0.0
mimr_minion_20170119_FNFAF04108_MN16602_sequencing_run_Ruby_IFNAB_Nb_2017_Jan_19_96638_ch94_read2194_strand.fast5	e3fa53f2-c7ca-4965-b376-726cb0bf9a2b	94	17060.21775	6.67525	1.716	2196	2	2196	4.95925	0	0.0	2116	1342	7.339867115020752	-1.872119665145874	0	0	0.0	0.0	0	0.0
mimr_minion_20170119_FNFAF04108_MN16602_sequencing_run_Ruby_IFNAB_Nb_2017_Jan_19_96638_ch49_read5345_strand.fast5	4b1d4f49-b26a-4e3b-9631-93812cc2b878	49	86575.39	1.83725	-1	0	0	0	0.0	0	0.0	0	0	0.0	0.0	0	0	0.0	0.0	0	0.0
mimr_minion_20170120_FNFAF04108_MN16602_sequencing_run_Ruby_IFNAB_Nb_2017_Jan_19_88051_ch200_read1521_strand.fast5	02684dcf-ac27-4118-9c7e-ccc2ed5e3f9e	200	11057.473	4.39425	0.073	1920	2	1920	4.32125	0	0.0	1812	1144	5.856725215911865	-2.252741813659668	0	0	0.0	0.0	0	0.0
mimr_minion_20170119_FNFAF04108_MN16602_sequencing_run_Ruby_IFNAB_Nb_2017_Jan_19_96638_ch177_read3426_strand.fast5	d4197185-b9e3-42f4-9e1f-468e35c3a753	177	21597.56875	4.902	0.623	1698	0	1698	4.279	0	0.0	0	0	0.0	0.0	0	0	0.0	0.0	0	0.0
mimr_minion_20170119_FNFAF04108_MN16602_sequencing_run_Ruby_IFNAB_Nb_2017_Jan_19_96638_ch354_read45_strand.fast5	01b3f1ed-2d3b-4bee-a27e-4ef3d630b658	354	844.2995	3.88325	1.02375	1214	2	1214	2.8595	0	0.0	1186	705	8.390572547912598	-1.5606203079223633	0	0	0.0	0.0	0	0.0
mimr_minion_20170119_FNFAF04108_MN16602_sequencing_run_Ruby_IFNAB_Nb_2017_Jan_19_96638_ch240_read5868_strand.fast5	a960c80b-0252-40b9-ae59-0f5f19827637	240	50323.36875	7.03325	4.85025	961	2	961	2.183	0	0.0	907	626	7.095262050628662	-1.9132943153381348	0	0	0.0	0.0	0	0.0
mimr_minion_20170119_FNFAF04108_MN16602_sequencing_run_Ruby_IFNAB_Nb_2017_Jan_19_96638_ch342_read5414_strand.fast5	61380036-c449-418e-9824-bab79ba05424	342	63064.10575	9.832	4.64375	2294	2	2294	5.18825	0	0.0	2195	1348	7.340717792510986	-1.8287333250045776	0	0	0.0	0.0	0	0.0
mimr_minion_20170119_FNFAF04108_MN16602_sequencing_run_Ruby_IFNAB_Nb_2017_Jan_19_96638_ch320_read7493_strand.fast5	9c367822-780a-4676-b2ee-31de94cd84cf	320	56295.1445	10.0365	5.64225	1934	2	1934	4.39425	0	0.0	1763	904	5.509368896484375	-2.286144256591797	0	0	0.0	0.0	0	0.0
mimr_minion_20170120_FNFAF04108_MN16602_mux_scan_Ruby_IFNAB_Nb_2017_Jan_19_28600_ch311_read14_strand.fast5	5b810671-0a00-4134-8550-f7e474803e85	311	290.67575	8.59725	1.54475	2957	2	298	0.71175	2618	6.23325	260	119	5.321286678314209	-1.792588472366333	0	0	0.0	0.0	0	0.0
mimr_minion_20170119_FNFAF04108_MN16602_sequencing_run_Ruby_IFNAB_Nb_2017_Jan_19_96638_ch227_read32059_strand.fast5	41365b90-8e2c-42fa-bc9f-721bcee98ed5	227	27153.64975	3.37125	0.87475	1129	2	1129	2.4965	0	0.0	1018	602	4.700872898101807	-2.692697286605835	0	0	0.0	0.0	0	0.0
mimr_minion_20170119_FNFAF04108_MN16602_sequencing_run_Ruby_IFNAB_Nb_2017_Jan_19_96638_ch332_read1692_strand.fast5	be1209a6-40c6-471f-a555-f95b8e8c5ef8	332	24978.1415	23.14775	0.68975	8924	2	893	2.07675	8011	20.32675	856	447	8.029375076293945	-1.5083304643630981	0	0	0.0	0.0	0	0.0
mimr_minion_20170119_FNFAF04108_MN16602_sequencing_run_Ruby_IFNAB_Nb_2017_Jan_19_96638_ch496_read1767_strand.fast5	85d21d6c-fdeb-41c3-97e1-7099a3e02071	496	10904.68	8.954	4.061	2095	2	2095	4.893	0	0.0	2031	1321	8.783595085144043	-1.59002685546875	0	0	0.0	0.0	0	0.0
mimr_minion_20170119_FNFAF04108_MN16602_sequencing_run_Ruby_IFNAB_Nb_2017_Jan_19_96638_ch320_read3833_strand.fast5	7f6bbb8b-cb39-440e-9bbf-b918cae87e5b	320	23444.573	5.82375	1.03425	2089	2	2089	4.7895	0	0.0	1905	994	5.910852909088135	-2.190412759780884	0	0	0.0	0.0	0	0.0
mimr_minion_20170120_FNFAF04108_MN16602_sequencing_run_Ruby_IFNAB_Nb_2017_Jan_19_88051_ch367_read4406_strand.fast5	2ccf5f88-c3fe-4db5-bac4-e67d68def718	367	48526.461	48.5535	44.86775	1585	2	1585	3.68575	0	0.0	1489	701	4.8243513107299805	-2.450300931930542	0	0	0.0	0.0	0	0.0
mimr_minion_20170119_FNFAF04108_MN16602_sequencing_run_Ruby_IFNAB_Nb_2017_Jan_19_96638_ch264_read6258_strand.fast5	93e90f5f-19ab-420a-b36e-7215e5720b08	264	47716.825	4.29875	1.22475	1377	2	1377	3.074	0	0.0	1250	698	5.8859333992004395	-2.190251350402832	0	0	0.0	0.0	0	0.0
mimr_minion_20170119_FNFAF04108_MN16602_sequencing_run_Ruby_IFNAB_Nb_2017_Jan_19_96638_ch320_read3716_strand.fast5	12d41380-f8b9-48e5-82d5-eb8ff1a74169	320	22498.19425	11.96175	7.19825	2036	2	2036	4.7635	0	0.0	1922	1114	6.217187404632568	-2.0636374950408936	0	0	0.0	0.0	0	0.0
mimr_minion_20170120_FNFAF04108_MN16602_sequencing_run_Ruby_IFNAB_Nb_2017_Jan_19_88051_ch507_read447_strand.fast5	ad539559-cc70-485a-a4e7-bb60f884505e	507	12967.94425	28.42775	24.91675	1445	0	1445	3.511	0	0.0	0	0	0.0	0.0	0	0	0.0	0.0	0	0.0
mimr_minion_20170119_FNFAF04108_MN16602_sequencing_run_Ruby_IFNAB_Nb_2017_Jan_19_96638_ch149_read5391_strand.fast5	88334720-7aa9-4dd3-99fb-9bfac21ea46c	149	33303.4065	5.86075	0.61475	2268	2	2268	5.246	0	0.0	2031	869	4.083171844482422	-2.8040008544921875	0	0	0.0	0.0	0	0.0
mimr_minion_20170120_FNFAF04108_MN16602_sequencing_run_Ruby_IFNAB_Nb_2017_Jan_19_88051_ch362_read3_strand.fast5	446b8719-a0a8-4bea-aa85-210b68e422b7	362	21.61925	14.13325	9.115	2184	2	2184	5.01825	0	0.0	2005	1099	5.030665874481201	-2.4396021366119385	0	0	0.0	0.0	0	0.0
mimr_minion_20170120_FNFAF04108_MN16602_sequencing_run_Ruby_IFNAB_Nb_2017_Jan_19_88051_ch191_read8191_strand.fast5	6b0255fe-da3b-4b7b-aad3-d92b8a3b4d71	191	35028.673	11.67775	5.9935	2413	2	2413	5.68425	0	0.0	2286	1208	5.9396257400512695	-2.0589590072631836	0	0	0.0	0.0	0	0.0
mimr_minion_20170120_FNFAF04108_MN16602_sequencing_run_Ruby_IFNAB_Nb_2017_Jan_19_88051_ch208_read657_strand.fast5	42f3e79d-3523-41d1-b060-dafcc37fcab1	208	10341.96875	13.35175	7.6055	2607	2	2607	5.74625	0	0.0	2438	1215	5.065515995025635	-2.531015157699585	0	0	0.0	0.0	0	0.0
mimr_minion_20170119_FNFAF04108_MN16602_sequencing_run_Ruby_IFNAB_Nb_2017_Jan_19_96638_ch53_read1714_strand.fast5	63150653-dfe7-4593-b0c0-868700646a43	53	7632.191	10.15475	5.734	1963	2	1963	4.42075	0	0.0	1866	1140	6.921504020690918	-1.9223570823669434	0	0	0.0	0.0	0	0.0
mimr_minion_20170119_FNFAF04108_MN16602_sequencing_run_Ruby_IFNAB_Nb_2017_Jan_19_96638_ch376_read1512_strand.fast5	b1def643-feed-4129-b4df-b0e8ffa5d55c	376	6185.0465	6.0605	1.0185	2154	2	2154	5.042	0	0.0	1992	1096	5.676166534423828	-2.3314332962036133	0	0	0.0	0.0	0	0.0
mimr_minion_20170119_FNFAF04108_MN16602_sequencing_run_Ruby_IFNAB_Nb_2017_Jan_19_96638_ch141_read5287_strand.fast5	dd290361-4de1-40ed-bddf-6af61484e43a	141	23599.73375	1.731	-1	0	0	0	0.0	0	0.0	0	0	0.0	0.0	0	0	0.0	0.0	0	0.0
mimr_minion_20170120_FNFAF04108_MN16602_sequencing_run_Ruby_IFNAB_Nb_2017_Jan_19_88051_ch134_read1952_strand.fast5	fdc2050c-af85-465d-b0bc-44d643cc1e0a	134	37078.249	22.51275	18.13525	1960	2	1960	4.3775	0	0.0	1837	1199	5.819408416748047	-2.276003837585449	0	0	0.0	0.0	0	0.0
mimr_minion_20170119_FNFAF04108_MN16602_sequencing_run_Ruby_IFNAB_Nb_2017_Jan_19_96638_ch103_read1705_strand.fast5	b3ad3252-4993-41f2-812b-75a27066391f	103	8451.95275	3.96	1.54225	1070	2	1070	2.41775	0	0.0	1013	569	6.0236992835998535	-2.105524778366089	0	0	0.0	0.0	0	0.0
mimr_minion_20170120_FNFAF04108_MN16602_sequencing_run_Ruby_IFNAB_Nb_2017_Jan_19_88051_ch356_read171_strand.fast5	332ff407-2ded-4b46-bd5d-579130a66737	356	31246.89925	13.12225	7.75975	2427	2	2427	5.3625	0	0.0	2208	1106	4.448785305023193	-2.7415525913238525	0	0	0.0	0.0	0	0.0
mimr_minion_20170119_FNFAF04108_MN16602_sequencing_run_Ruby_IFNAB_Nb_2017_Jan_19_96638_ch429_read5940_strand.fast5	2a268d52-31ca-4aac-b66f-90d83b8f66da	429	34452.67925	4.78575	0.24075	1985	2	1985	4.545	0	0.0	1901	1212	7.303505897521973	-1.8507558107376099	0	0	0.0	0.0	0	0.0
mimr_minion_20170119_FNFAF04108_MN16602_sequencing_run_Ruby_IFNAB_Nb_2017_Jan_19_96638_ch442_read1527_strand.fast5	a7240b0b-dbad-4467-ab90-c859f4018b3a	442	9717.289	12.11975	7.3535	2159	2	2159	4.76625	0	0.0	1939	1014	5.7861809730529785	-2.2931864261627197	0	0	0.0	0.0	0	0.0
mimr_minion_20170119_FNFAF04108_MN16602_sequencing_run_Ruby_IFNAB_Nb_2017_Jan_19_96638_ch320_read9376_strand.fast5	4d01482b-f354-4ce8-8983-1ed786b44bdf	320	71015.95875	11.56125	9.41675	973	2	973	2.1445	0	0.0	917	581	5.2267255783081055	-2.489966869354248	0	0	0.0	0.0	0	0.0
mimr_minion_20170119_FNFAF04108_MN16602_sequencing_run_Ruby_IFNAB_Nb_2017_Jan_19_96638_ch236_read1505_strand.fast5	6cdf0286-5833-4ac5-9e64-9d8d139cb59f	236	26630.48475	3.01575	0.492	1060	2	1060	2.52375	0	0.0	1012	598	7.810319423675537	-1.669165849685669	0	0	0.0	0.0	0	0.0
mimr_minion_20170119_FNFAF04108_MN16602_sequencing_run_Ruby_IFNAB_Nb_2017_Jan_19_96638_ch500_read3315_strand.fast5	3422a78d-85cc-448a-b8d7-d236882e5e83	500	26033.41425	5.65625	1.169	2066	2	2066	4.48725	0	0.0	1752	916	4.177618980407715	-2.986903190612793	0	0	0.0	0.0	0	0.0
mimr_minion_20170119_FNFAF04108_MN16602_sequencing_run_Ruby_IFNAB_Nb_2017_Jan_19_96638_ch361_read1170_strand.fast5	db22242d-ee3a-47b3-b44b-490ef784fa7d	361	7317.632	6.81125	2.4705	1929	2	1929	4.34075	0	0.0	1814	1171	6.74006986618042	-2.0637075901031494	0	0	0.0	0.0	0	0.0
mimr_minion_20170119_FNFAF04108_MN16602_sequencing_run_Ruby_IFNAB_Nb_2017_Jan_19_96638_ch43_read2773_strand.fast5	46dd112f-d9f5-422d-bf4f-d03ec7e615cb	43	11754.263	8.598	2.534	2517	2	2517	6.064	0	0.0	2339	1135	7.451840877532959	-1.7413523197174072	0	0	0.0	0.0	0	0.0
mimr_minion_20170120_FNFAF04108_MN16602_sequencing_run_Ruby_IFNAB_Nb_2017_Jan_19_88051_ch175_read648_strand.fast5	13a46826-bf14-4478-bd54-0a7168ceff74	175	16343.17975	21.1445	16.8115	1873	2	1873	4.333	0	0.0	1747	1132	6.392227649688721	-2.125352621078491	0	0	0.0	0.0	0	0.0
mimr_minion_20170119_FNFAF04108_MN16602_sequencing_run_Ruby_IFNAB_Nb_2017_Jan_19_96638_ch417_read2446_strand.fast5	ccb57111-c412-41a9-983f-896e438b9f72	417	13246.309	8.2875	5.674	1107	2	1107	2.6135	0	0.0	1035	614	7.109405994415283	-1.816460371017456	0	0	0.0	0.0	0	0.0
mimr_minion_20170119_FNFAF04108_MN16602_sequencing_run_Ruby_IFNAB_Nb_2017_Jan_19_96638_ch151_read355_strand.fast5	9304860c-5d12-4137-a0d3-fd598065ad75	151	2513.07925	6.80575	1.5305	2233	2	2233	5.27525	0	0.0	2118	1227	8.912788391113281	-1.4681329727172852	0	0	0.0	0.0	0	0.0
mimr_minion_20170119_FNFAF04108_MN16602_sequencing_run_Ruby_IFNAB_Nb_2017_Jan_19_96638_ch144_read1973_strand.fast5	59f4ffd5-a659-472f-8e0b-0854a26cb97c	144	15766.819	5.307	1.7775	1621	2	1621	3.5295	0	0.0	1476	979	6.068523406982422	-2.2274022102355957	0	0	0.0	0.0	0	0.0
mimr_minion_20170120_FNFAF04108_MN16602_sequencing_run_Ruby_IFNAB_Nb_2017_Jan_19_88051_ch125_read315_strand.fast5	8346f55c-a167-492b-8965-3098fa102c62	125	3718.73325	5.49675	0.523	2250	2	2250	4.97375	0	0.0	2108	1293	5.879087448120117	-2.295900583267212	0	0	0.0	0.0	0	0.0
mimr_minion_20170119_FNFAF04108_MN16602_sequencing_run_Ruby_IFNAB_Nb_2017_Jan_19_96638_ch179_read3635_strand.fast5	36d0144e-27fe-49c9-80b7-c5a9c4ea1edb	179	30572.788	7.0845	2.19925	1969	0	1969	4.88525	0	0.0	0	0	0.0	0.0	0	0	0.0	0.0	0	0.0
mimr_minion_20170120_FNFAF04108_MN16602_sequencing_run_Ruby_IFNAB_Nb_2017_Jan_19_88051_ch200_read915_strand.fast5	348e3625-cd2d-41f4-acba-030a6d174602	200	5377.31925	10.22275	4.54225	2508	2	2508	5.6805	0	0.0	2394	1462	6.818342208862305	-2.0203042030334473	0	0	0.0	0.0	0	0.0
mimr_minion_20170119_FNFAF04108_MN16602_sequencing_run_Ruby_IFNAB_Nb_2017_Jan_19_96638_ch125_read1765_strand.fast5	e4238cd6-8b80-4979-af82-a1999ad1d302	125	21132.4465	6.266	1.39675	2196	2	2196	4.86925	0	0.0	2104	1352	7.277594089508057	-1.9019572734832764	0	0	0.0	0.0	0	0.0
mimr_minion_20170119_FNFAF04108_MN16602_sequencing_run_Ruby_IFNAB_Nb_2017_Jan_19_96638_ch174_read2163_strand.fast5	99555b68-3c76-4526-af33-c5a15cc1dd04	174	14970.59375	7.23975	4.436	1248	2	1248	2.80375	0	0.0	1206	710	6.70714807510376	-1.967118501663208	0	0	0.0	0.0	0	0.0
mimr_minion_20170119_FNFAF04108_MN16602_sequencing_run_Ruby_IFNAB_Nb_2017_Jan_19_96638_ch88_read1465_strand.fast5	35659cd9-d733-4aa4-b15b-05dc63882bc3	88	13300.122	5.256	2.56025	1144	2	1144	2.69575	0	0.0	1032	519	5.277124404907227	-2.247637987136841	0	0	0.0	0.0	0	0.0
mimr_minion_20170120_FNFAF04108_MN16602_sequencing_run_Ruby_IFNAB_Nb_2017_Jan_19_88051_ch381_read1413_strand.fast5	deb055aa-3ff6-427c-89c2-ebb9bdf17d15	381	14474.7325	3.87975	0.56575	1478	2	1478	3.314	0	0.0	1371	853	6.661234378814697	-1.9848873615264893	0	0	0.0	0.0	0	0.0
mimr_minion_20170119_FNFAF04108_MN16602_sequencing_run_Ruby_IFNAB_Nb_2017_Jan_19_96638_ch114_read1694_strand.fast5	1c448438-745e-4def-8800-0aceebd8464d	114	3805.832	5.541	0.6595	2151	2	2151	4.8815	0	0.0	2065	1227	7.0999579429626465	-1.8427122831344604	0	0	0.0	0.0	0	0.0
mimr_minion_20170119_FNFAF04108_MN16602_sequencing_run_Ruby_IFNAB_Nb_2017_Jan_19_96638_ch158_read6504_strand.fast5	de8888a3-c18a-4b84-8599-909984de39af	158	44133.642	2.58425	0.59275	887	2	887	1.9915	0	0.0	826	533	5.404819488525391	-2.271367073059082	0	0	0.0	0.0	0	0.0
mimr_minion_20170120_FNFAF04108_MN16602_sequencing_run_Ruby_IFNAB_Nb_2017_Jan_19_88051_ch117_read1655_strand.fast5	323686dd-3325-4c17-9904-604846850f34	117	32292.708	4.6745	0.47425	1866	2	1866	4.20025	0	0.0	1698	1078	5.630171775817871	-2.390509605407715	0	0	0.0	0.0	0	0.0
mimr_minion_20170119_FNFAF04108_MN16602_sequencing_run_Ruby_IFNAB_Nb_2017_Jan_19_96638_ch68_read533_strand.fast5	63b62b9e-69a2-4946-9a7d-819e0ac4c7d6	68	2065.94575	14.41525	9.46175	2165	2	2165	4.9535	0	0.0	2052	1164	7.286293983459473	-1.8069337606430054	0	0	0.0	0.0	0	0.0
mimr_minion_20170119_FNFAF04108_MN16602_sequencing_run_Ruby_IFNAB_Nb_2017_Jan_19_96638_ch142_read1065_strand.fast5	568bbc11-b351-41f1-8b90-70ea6fafe289	142	10417.10775	4.81575	0.21075	2053	2	2053	4.605	0	0.0	1719	939	4.389737129211426	-2.842102289199829	0	0	0.0	0.0	0	0.0
mimr_minion_20170120_FNFAF04108_MN16602_sequencing_run_Ruby_IFNAB_Nb_2017_Jan_19_88051_ch429_read293_strand.fast5	e19cc9e0-a976-4094-b7ae-9c086cef5729	429	21123.7095	3.23125	0.801	1087	2	1087	2.43025	0	0.0	1004	596	5.7020955085754395	-2.229327917098999	0	0	0.0	0.0	0	0.0
mimr_minion_20170119_FNFAF04108_MN16602_sequencing_run_Ruby_IFNAB_Nb_2017_Jan_19_96638_ch46_read7391_strand.fast5	e649efe3-db4e-486a-a94b-2b362be5b8f5	46	64838.36425	3.48125	0.0125	1603	2	1603	3.46875	0	0.0	1416	770	4.436712265014648	-2.7744967937469482	0	0	0.0	0.0	0	0.0
mimr_minion_20170120_FNFAF04108_MN16602_sequencing_run_Ruby_IFNAB_Nb_2017_Jan_19_88051_ch375_read2352_strand.fast5	e491b559-2c68-432d-9187-703b97fe88d5	375	29352.2675	23.2775	18.139	2284	2	2284	5.1385	0	0.0	2203	1355	7.0859785079956055	-1.9070370197296143	0	0	0.0	0.0	0	0.0
mimr_minion_20170119_FNFAF04108_MN16602_sequencing_run_Ruby_IFNAB_Nb_2017_Jan_19_96638_ch46_read2054_strand.fast5	926fbeed-5ff3-44f7-8744-061ee120a356	46	39205.505	6.01125	2.17225	1774	2	1774	3.839	0	0.0	1651	1019	5.429736614227295	-2.4088692665100098	0	0	0.0	0.0	0	0.0
mimr_minion_20170119_FNFAF04108_MN16602_sequencing_run_Ruby_IFNAB_Nb_2017_Jan_19_96638_ch364_read3979_strand.fast5	f55acef6-1ebd-468e-acf4-66cba517f0a8	364	34156.74025	5.60475	1.85225	1679	2	1679	3.7525	0	0.0	1555	1016	5.988234519958496	-2.311478614807129	0	0	0.0	0.0	0	0.0
mimr_minion_20170119_FNFAF04108_MN16602_sequencing_run_Ruby_IFNAB_Nb_2017_Jan_19_96638_ch375_read3247_strand.fast5	5fc9a9b0-de25-4ce3-b733-111c623180bf	375	21830.686	7.843	5.15475	1130	2	1130	2.68825	0	0.0	998	523	5.7309699058532715	-2.307748317718506	0	0	0.0	0.0	0	0.0
mimr_minion_20170119_FNFAF04108_MN16602_sequencing_run_Ruby_IFNAB_Nb_2017_Jan_19_96638_ch380_read9746_strand.fast5	4553dae3-604d-49ac-98f1-f09249e5df43	380	60972.511	10.59275	3.38075	3185	2	3185	7.212	0	0.0	1525	684	5.801513671875	-2.0368103981018066	0	0	0.0	0.0	0	0.0
mimr_minion_20170119_FNFAF04108_MN16602_sequencing_run_Ruby_IFNAB_Nb_2017_Jan_19_96638_ch256_read9758_strand.fast5	ab88f2c0-b6fc-4da0-8b8e-81558182c0fa	256	67017.455	7.4845	3.15575	1903	2	1903	4.32875	0	0.0	1773	1183	6.1987996101379395	-2.1817150115966797	0	0	0.0	0.0	0	0.0
mimr_minion_20170120_FNFAF04108_MN16602_sequencing_run_Ruby_IFNAB_Nb_2017_Jan_19_88051_ch160_read215_strand.fast5	62ebb24f-14ec-43cc-a70f-1bf458eaac03	160	834.277	6.76	4.5715	972	2	972	2.1885	0	0.0	918	556	7.059470176696777	-1.7924748659133911	0	0	0.0	0.0	0	0.0
mimr_minion_20170119_FNFAF04108_MN16602_sequencing_run_Ruby_IFNAB_Nb_2017_Jan_19_96638_ch171_read1172_strand.fast5	f9815c22-7e78-4f8d-8de2-58dfb4ef00b4	171	8716.32575	5.34075	1.865	1537	2	1537	3.47575	0	0.0	1371	840	5.826846599578857	-2.1576828956604004	0	0	0.0	0.0	0	0.0
mimr_minion_20170119_FNFAF04108_MN16602_sequencing_run_Ruby_IFNAB_Nb_2017_Jan_19_96638_ch416_read2152_strand.fast5	7cdf4449-277a-43b5-93a5-d7fba6e61f18	416	45456.02225	1.3675	0.0	615	2	615	1.3675	0	0.0	591	416	5.653065204620361	-2.270781993865967	0	0	0.0	0.0	0	0.0
mimr_minion_20170120_FNFAF04108_MN16602_sequencing_run_Ruby_IFNAB_Nb_2017_Jan_19_88051_ch481_read898_strand.fast5	d52be849-3fd1-45bc-9261-8ac9e6906a01	481	17546.2785	6.11125	0.941	2288	2	2288	5.17025	0	0.0	2161	1295	6.169683456420898	-2.1004934310913086	0	0	0.0	0.0	0	0.0
mimr_minion_20170119_FNFAF04108_MN16602_sequencing_run_Ruby_IFNAB_Nb_2017_Jan_19_96638_ch108_read3309_strand.fast5	b1bc5e68-f66d-4586-8867-5c6021fb100c	108	13497.8005	5.22125	1.356	1756	2	1756	3.86525	0	0.0	1643	1077	5.974374294281006	-2.291320323944092	0	0	0.0	0.0	0	0.0
mimr_minion_20170119_FNFAF04108_MN16602_sequencing_run_Ruby_IFNAB_Nb_2017_Jan_19_96638_ch312_read7384_strand.fast5	b82ef5d6-2660-4f7d-8140-0a8f0b148101	312	71108.23525	5.19575	2.5885	1139	2	1139	2.60725	0	0.0	1080	628	6.2127838134765625	-2.1505627632141113	0	0	0.0	0.0	0	0.0
mimr_minion_20170119_FNFAF04108_MN16602_sequencing_run_Ruby_IFNAB_Nb_2017_Jan_19_96638_ch372_read25367_strand.fast5	1e0de8ec-04f4-4ded-a363-58cbbd31265b	372	66435.96775	8.48175	2.4185	2623	2	2623	6.06325	0	0.0	2516	1408	7.990622043609619	-1.624388337135315	0	0	0.0	0.0	0	0.0
mimr_minion_20170119_FNFAF04108_MN16602_sequencing_run_Ruby_IFNAB_Nb_2017_Jan_19_96638_ch341_read18864_strand.fast5	51606130-379d-4838-bd08-882944325b5d	341	63410.6465	3.7735	2.32225	654	2	654	1.45125	0	0.0	600	339	5.972141742706299	-1.9593578577041626	0	0	0.0	0.0	0	0.0
mimr_minion_20170119_FNFAF04108_MN16602_sequencing_run_Ruby_IFNAB_Nb_2017_Jan_19_96638_ch48_read7359_strand.fast5	4dce228c-cf42-449a-b573-4a966d062976	48	44169.689	5.891	1.4495	1900	2	1900	4.4415	0	0.0	1761	1047	6.629701614379883	-2.0290184020996094	0	0	0.0	0.0	0	0.0
mimr_minion_20170119_FNFAF04108_MN16602_sequencing_run_Ruby_IFNAB_Nb_2017_Jan_19_96638_ch480_read55_strand.fast5	b471d690-c570-4a7d-ba90-58ee42e61ec1	480	143.51575	5.5995	2.5865	1344	2	1344	3.013	0	0.0	1170	688	5.8523406982421875	-2.244539737701416	0	0	0.0	0.0	0	0.0
mimr_minion_20170119_FNFAF04108_MN16602_sequencing_run_Ruby_IFNAB_Nb_2017_Jan_19_96638_ch224_read3206_strand.fast5	da1f82c4-cb9b-4816-9487-592f50c75921	224	24195.72325	2.01925	0.01725	898	2	898	2.002	0	0.0	870	612	6.609331130981445	-2.0991668701171875	0	0	0.0	0.0	0	0.0
mimr_minion_20170119_FNFAF04108_MN16602_sequencing_run_Ruby_IFNAB_Nb_2017_Jan_19_96638_ch430_read1664_strand.fast5	bd3c4ed8-215d-4183-adc8-557f085e8030	430	8579.3005	5.278	2.8975	1090	2	1090	2.3805	0	0.0	973	579	4.992274761199951	-2.5280048847198486	0	0	0.0	0.0	0	0.0
mimr_minion_20170119_FNFAF04108_MN16602_sequencing_run_Ruby_IFNAB_Nb_2017_Jan_19_96638_ch354_read6753_strand.fast5	eafa0e63-7f5b-48df-963f-b037f285a3fd	354	37425.32575	7.64375	4.94575	1196	2	1196	2.698	0	0.0	1127	621	7.6494460105896	-1.711741328239441	0	0	0.0	0.0	0	0.0
mimr_minion_20170119_FNFAF04108_MN16602_sequencing_run_Ruby_IFNAB_Nb_2017_Jan_19_96638_ch478_read11732_strand.fast5	a7b66472-5111-475c-8db4-0c6a1c71e0d3	478	28938.56775	4.47925	0.3025	1846	2	1846	4.17675	0	0.0	1774	1221	7.211602210998535	-1.9647043943405151	0	0	0.0	0.0	0	0.0
mimr_minion_20170119_FNFAF04108_MN16602_sequencing_run_Ruby_IFNAB_Nb_2017_Jan_19_96638_ch392_read3478_strand.fast5	ffc3caea-d404-44a0-8b8d-f0b126f91b4c	392	19985.94975	4.464	0.43625	1807	2	1807	4.02775	0	0.0	1688	1140	6.360006809234619	-2.1912484169006348	0	0	0.0	0.0	0	0.0
mimr_minion_20170120_FNFAF04108_MN16602_sequencing_run_Ruby_IFNAB_Nb_2017_Jan_19_88051_ch432_read1772_strand.fast5	a1f3185f-00f1-48c1-b114-c5a743ef771e	432	12068.4305	8.02625	2.6675	2388	2	2388	5.35875	0	0.0	2301	1263	4.702265739440918	-2.6462340354919434	0	0	0.0	0.0	0	0.0
mimr_minion_20170119_FNFAF04108_MN16602_sequencing_run_Ruby_IFNAB_Nb_2017_Jan_19_96638_ch255_read3410_strand.fast5	d4350617-e3bd-434b-a140-1de9922e094a	255	33095.13525	6.53475	3.6575	1286	2	1286	2.87725	0	0.0	1226	801	7.56605863571167	-1.7957267761230469	0	0	0.0	0.0	0	0.0
mimr_minion_20170119_FNFAF04108_MN16602_sequencing_run_Ruby_IFNAB_Nb_2017_Jan_19_96638_ch331_read1048_strand.fast5	63a73583-61c9-4554-965c-58bd478dbaaa	331	13045.57275	8.0825	5.8015	1026	2	1026	2.281	0	0.0	969	636	7.111608982086182	-1.8305021524429321	0	0	0.0	0.0	0	0.0
mimr_minion_20170120_FNFAF04108_MN16602_sequencing_run_Ruby_IFNAB_Nb_2017_Jan_19_88051_ch42_read1958_strand.fast5	bee49adc-1936-42ca-9d8a-37cd34784a69	42	40546.01775	7.353	2.55725	2107	2	2107	4.79575	0	0.0	1969	1104	5.7720794677734375	-2.21294903755188	0	0	0.0	0.0	0	0.0
mimr_minion_20170119_FNFAF04108_MN16602_sequencing_run_Ruby_IFNAB_Nb_2017_Jan_19_96638_ch293_read7215_strand.fast5	f86726a3-25cd-4456-a5f9-6f30afe2be4d	293	70843.4385	2.1555	0.017	935	2	935	2.1385	0	0.0	821	444	5.130344390869141	-2.3608198165893555	0	0	0.0	0.0	0	0.0
mimr_minion_20170119_FNFAF04108_MN16602_sequencing_run_Ruby_IFNAB_Nb_2017_Jan_19_96638_ch201_read3420_strand.fast5	dc537507-babe-4d6a-b2a9-169d64e0505e	201	21368.961	9.95975	4.575	2474	2	2474	5.38475	0	0.0	1684	886	4.594489097595215	-2.6281754970550537	0	0	0.0	0.0	0	0.0
mimr_minion_20170119_FNFAF04108_MN16602_sequencing_run_Ruby_IFNAB_Nb_2017_Jan_19_96638_ch423_read1403_strand.fast5	8fe24557-8b1c-4f61-909f-b08d2bc3ad9a	423	8629.89525	5.799	3.47925	988	2	988	2.31975	0	0.0	962	571	8.038371086120605	-1.6125938892364502	0	0	0.0	0.0	0	0.0
mimr_minion_20170119_FNFAF04108_MN16602_sequencing_run_Ruby_IFNAB_Nb_2017_Jan_19_96638_ch102_read2615_strand.fast5	3dce1284-0402-4541-938b-921214cd96fe	102	12558.82075	8.73475	4.05825	2040	2	2040	4.6765	0	0.0	1916	1135	6.231987953186035	-2.1108484268188477	0	0	0.0	0.0	0	0.0
mimr_minion_20170119_FNFAF04108_MN16602_sequencing_run_Ruby_IFNAB_Nb_2017_Jan_19_96638_ch374_read31643_strand.fast5	1e5ff712-7130-4342-b64f-06706ab94317	374	30872.1955	6.54675	2.945	1613	2	1613	3.60175	0	0.0	1419	857	6.1317458152771	-2.140289306640625	0	0	0.0	0.0	0	0.0
mimr_minion_20170119_FNFAF04108_MN16602_sequencing_run_Ruby_IFNAB_Nb_2017_Jan_19_96638_ch21_read55795_strand.fast5	fd9bd523-ca11-4623-ac9f-adaedc6e1247	21	20460.80175	5.44975	1.572	1711	2	1711	3.87775	0	0.0	1604	1045	5.948215484619141	-2.284727096557617	0	0	0.0	0.0	0	0.0
mimr_minion_20170119_FNFAF04108_MN16602_sequencing_run_Ruby_IFNAB_Nb_2017_Jan_19_96638_ch353_read2313_strand.fast5	ce468252-a231-4424-a716-b3b8d73777b2	353	18961.0385	3.57575	1.02775	1092	2	1092	2.548	0	0.0	1056	565	6.792478561401367	-1.8738313913345337	0	0	0.0	0.0	0	0.0
mimr_minion_20170119_FNFAF04108_MN16602_sequencing_run_Ruby_IFNAB_Nb_2017_Jan_19_96638_ch62_read3353_strand.fast5	3d81faa1-3a7e-45b7-a73b-02e00612b7fb	62	30953.33575	5.1875	0.97475	1906	2	1906	4.21275	0	0.0	1804	1184	7.191415786743164	-1.8985404968261719	0	0	0.0	0.0	0	0.0
mimr_minion_20170119_FNFAF04108_MN16602_sequencing_run_Ruby_IFNAB_Nb_2017_Jan_19_96638_ch275_read461_strand.fast5	591b876d-d1e1-4c38-af1f-f4e3cf8771c0	275	1920.006	9.294	1.13425	3557	0	358	0.855	3190	7.2845	0	0	0.0	0.0	0	0	0.0	0.0	0	0.0
mimr_minion_20170120_FNFAF04108_MN16602_sequencing_run_Ruby_IFNAB_Nb_2017_Jan_19_88051_ch488_read326_strand.fast5	e5734362-d48f-4d1a-89d3-303b74dcf723	488	6932.65575	25.7215	15.59225	4014	0	4014	10.12925	0	0.0	0	0	0.0	0.0	0	0	0.0	0.0	0	0.0
mimr_minion_20170119_FNFAF04108_MN16602_sequencing_run_Ruby_IFNAB_Nb_2017_Jan_19_96638_ch348_read7083_strand.fast5	5e21d37d-817f-42d8-afd1-463b880d3f1f	348	63962.27875	5.81525	2.264	1621	2	1621	3.55125	0	0.0	1553	987	5.883472919464111	-2.2409768104553223	0	0	0.0	0.0	0	0.0
mimr_minion_20170119_FNFAF04108_MN16602_sequencing_run_Ruby_IFNAB_Nb_2017_Jan_19_96638_ch468_read1431_strand.fast5	723b5146-ff02-4437-9134-f247b86b526b	468	9784.40125	5.138	2.53075	1151	2	1151	2.60725	0	0.0	1123	632	8.032955169677734	-1.5590946674346924	0	0	0.0	0.0	0	0.0
mimr_minion_20170119_FNFAF04108_MN16602_sequencing_run_Ruby_IFNAB_Nb_2017_Jan_19_96638_ch344_read5063_strand.fast5	534e5ca1-1228-4713-9202-bd7f7fa524cd	344	45922.66425	4.002	2.17725	785	2	785	1.82475	0	0.0	758	536	7.644284725189209	-1.7881748676300049	0	0	0.0	0.0	0	0.0
mimr_minion_20170119_FNFAF04108_MN16602_sequencing_run_Ruby_IFNAB_Nb_2017_Jan_19_96638_ch253_read712_strand.fast5	b78d3843-0f8b-4fb5-b97d-ef319b3356b8	253	6153.91325	5.27225	0.92675	1888	2	1888	4.3455	0	0.0	1570	706	4.017144680023193	-2.8741612434387207	0	0	0.0	0.0	0	0.0
mimr_minion_20170119_FNFAF04108_MN16602_sequencing_run_Ruby_IFNAB_Nb_2017_Jan_19_96638_ch427_read2075_strand.fast5	5f8f3dbb-4cf5-4c17-93e4-58143eafe645	427	9677.52175	10.03875	3.5305	2741	2	2741	6.50825	0	0.0	2505	1440	6.85774564743042	-1.9227336645126343	0	0	0.0	0.0	0	0.0
mimr_minion_20170119_FNFAF04108_MN16602_sequencing_run_Ruby_IFNAB_Nb_2017_Jan_19_96638_ch133_read1710_strand.fast5	55281c21-4477-4bce-8235-0524cbc0e85e	133	10569.1645	6.52075	0.51375	2501	2	2501	6.007	0	0.0	2423	1172	8.282439231872559	-1.4809828996658325	0	0	0.0	0.0	0	0.0
mimr_minion_20170119_FNFAF04108_MN16602_sequencing_run_Ruby_IFNAB_Nb_2017_Jan_19_96638_ch135_read565_strand.fast5	bd14fb54-2a27-4066-b5d6-1cbb7f39e5d1	135	7962.75425	2.9435	0.708	997	2	997	2.2355	0	0.0	960	608	8.199743270874023	-1.6417049169540405	0	0	0.0	0.0	0	0.0
mimr_minion_20170120_FNFAF04108_MN16602_mux_scan_Ruby_IFNAB_Nb_2017_Jan_19_28600_ch348_read16_strand.fast5	cad4d29b-b588-4d95-b12c-53e10bf3fccd	348	247.719	7.23875	2.22675	2263	2	2263	5.012	0	0.0	2137	1344	7.330012321472168	-1.7959703207015991	0	0	0.0	0.0	0	0.0
mimr_minion_20170119_FNFAF04108_MN16602_sequencing_run_Ruby_IFNAB_Nb_2017_Jan_19_96638_ch171_read1024_strand.fast5	37e51a88-e180-46d8-a803-8e8b14093226	171	7960.65475	5.4255	0.7995	2143	2	2143	4.626	0	0.0	2056	1425	7.35884952545166	-1.924206256866455	0	0	0.0	0.0	0	0.0
mimr_minion_20170120_FNFAF04108_MN16602_sequencing_run_Ruby_IFNAB_Nb_2017_Jan_19_88051_ch107_read1021_strand.fast5	2b698113-688e-4a2b-a665-a7b7066b2050	107	10387.734	14.23875	9.564	2091	2	2091	4.67475	0	0.0	1806	905	4.226162910461426	-2.837951421737671	0	0	0.0	0.0	0	0.0
mimr_minion_20170120_FNFAF04108_MN16602_sequencing_run_Ruby_IFNAB_Nb_2017_Jan_19_88051_ch159_read9307_strand.fast5	b09d237f-4378-4141-b620-673880d91de5	159	12503.09425	5.88575	1.58225	1949	2	1949	4.3035	0	0.0	1719	795	3.3950467109680176	-3.3737661838531494	0	0	0.0	0.0	0	0.0
mimr_minion_20170119_FNFAF04108_MN16602_sequencing_run_Ruby_IFNAB_Nb_2017_Jan_19_96638_ch242_read5895_strand.fast5	66540827-4fbb-46da-a113-b82e20817a22	242	45123.1235	2.79475	0.43975	1081	2	1081	2.355	0	0.0	1039	664	7.767991542816162	-1.6997405290603638	0	0	0.0	0.0	0	0.0
mimr_minion_20170119_FNFAF04108_MN16602_sequencing_run_Ruby_IFNAB_Nb_2017_Jan_19_96638_ch430_read1788_strand.fast5	ae1edc65-f342-41ea-8f62-2bdc9caf3260	430	9009.84525	5.36325	2.17025	1325	2	1325	3.193	0	0.0	1280	608	8.636129379272461	-1.398379921913147	0	0	0.0	0.0	0	0.0
mimr_minion_20170119_FNFAF04108_MN16602_sequencing_run_Ruby_IFNAB_Nb_2017_Jan_19_96638_ch372_read2534_strand.fast5	77fb5d16-1465-4718-a3c7-b93015c651e7	372	23733.19025	11.9865	-1	0	0	0	0.0	0	0.0	0	0	0.0	0.0	0	0	0.0	0.0	0	0.0
mimr_minion_20170119_FNFAF04108_MN16602_sequencing_run_Ruby_IFNAB_Nb_2017_Jan_19_96638_ch153_read1086_strand.fast5	4890e7e9-587a-4175-b704-1a785b76de3c	153	3815.21275	3.38625	0.096	1448	2	1448	3.29025	0	0.0	1310	569	5.273066520690918	-2.3498284816741943	0	0	0.0	0.0	0	0.0
mimr_minion_20170119_FNFAF04108_MN16602_sequencing_run_Ruby_IFNAB_Nb_2017_Jan_19_96638_ch499_read3405_strand.fast5	2b5580c6-3b86-4b6d-8502-d19e33cfaca2	499	20664.134	6.9725	2.0925	2147	2	2147	4.88	0	0.0	1956	1166	7.3910698890686035	-1.7882002592086792	0	0	0.0	0.0	0	0.0
mimr_minion_20170119_FNFAF04108_MN16602_sequencing_run_Ruby_IFNAB_Nb_2017_Jan_19_96638_ch484_read2042_strand.fast5	aa716a11-8963-4927-bf33-8634b7aee4af	484	34895.58275	4.69275	0.20975	2004	2	2004	4.483	0	0.0	1800	1037	4.921555519104004	-2.538928270339966	0	0	0.0	0.0	0	0.0
mimr_minion_20170120_FNFAF04108_MN16602_sequencing_run_Ruby_IFNAB_Nb_2017_Jan_19_88051_ch481_read671_strand.fast5	10fef6f9-e8e9-4714-a91f-e34ae4ee2b30	481	14065.599	15.4375	11.09775	1903	2	1903	4.33975	0	0.0	1831	1067	6.4736528396606445	-2.0729126930236816	0	0	0.0	0.0	0	0.0
mimr_minion_20170119_FNFAF04108_MN16602_sequencing_run_Ruby_IFNAB_Nb_2017_Jan_19_96638_ch477_read12211_strand.fast5	9ba0444e-2f7b-4f92-b96d-eae24da94feb	477	32024.31425	5.0515	0.15575	2209	2	2209	4.89575	0	0.0	2077	1320	5.649734973907471	-2.3744451999664307	0	0	0.0	0.0	0	0.0
mimr_minion_20170119_FNFAF04108_MN16602_sequencing_run_Ruby_IFNAB_Nb_2017_Jan_19_96638_ch7_read8323_strand.fast5	bde8f28e-4d0c-4943-ac48-9273ea26ebf1	7	11605.90225	8.26825	2.90575	2262	2	2262	5.3625	0	0.0	2207	1324	8.734955787658691	-1.5338550806045532	0	0	0.0	0.0	0	0.0
mimr_minion_20170119_FNFAF04108_MN16602_sequencing_run_Ruby_IFNAB_Nb_2017_Jan_19_96638_ch104_read1843_strand.fast5	688f0ef7-c0e2-4380-a342-0e0bd6b324c4	104	32744.99975	5.457	0.85825	1999	2	1999	4.59875	0	0.0	1942	1191	7.267071723937988	-1.8606643676757812	0	0	0.0	0.0	0	0.0
mimr_minion_20170119_FNFAF04108_MN16602_sequencing_run_Ruby_IFNAB_Nb_2017_Jan_19_96638_ch194_read3070_strand.fast5	02e8f6b1-0581-4858-9dee-6aec75ccd746	194	33338.12525	4.20925	1.99175	998	2	998	2.2175	0	0.0	952	595	6.245177268981934	-2.1103515625	0	0	0.0	0.0	0	0.0
mimr_minion_20170119_FNFAF04108_MN16602_sequencing_run_Ruby_IFNAB_Nb_2017_Jan_19_96638_ch185_read1328_strand.fast5	c0730eca-5f22-4e74-842c-f25f99327d41	185	6677.85625	7.188	1.59425	2349	2	2349	5.59375	0	0.0	2283	1384	8.596779823303223	-1.5793962478637695	0	0	0.0	0.0	0	0.0
mimr_minion_20170120_FNFAF04108_MN16602_sequencing_run_Ruby_IFNAB_Nb_2017_Jan_19_88051_ch340_read854_strand.fast5	8962f764-7ae4-41ce-9e49-725144c08f8a	340	8854.74925	12.0015	7.894	1485	0	1485	4.1075	0	0.0	0	0	0.0	0.0	0	0	0.0	0.0	0	0.0
mimr_minion_20170119_FNFAF04108_MN16602_sequencing_run_Ruby_IFNAB_Nb_2017_Jan_19_96638_ch438_read1054_strand.fast5	c5b4cf51-dbee-4572-9ad9-ff7787e5e8cf	438	29577.22725	7.41325	3.63025	1690	2	1690	3.783	0	0.0	1564	965	6.304553985595703	-2.109492540359497	0	0	0.0	0.0	0	0.0
mimr_minion_20170119_FNFAF04108_MN16602_sequencing_run_Ruby_IFNAB_Nb_2017_Jan_19_96638_ch484_read3350_strand.fast5	8b2d2077-0893-46fe-a22e-523295bed41e	484	45276.22525	7.02675	2.448	1993	2	1993	4.57875	0	0.0	1846	1026	4.955852508544922	-2.489255905151367	0	0	0.0	0.0	0	0.0
mimr_minion_20170119_FNFAF04108_MN16602_sequencing_run_Ruby_IFNAB_Nb_2017_Jan_19_96638_ch373_read34_strand.fast5	cc888e84-5e4d-4729-9518-e7201be12bd6	373	87.05375	14.061	11.40825	1137	2	1137	2.65275	0	0.0	1096	617	8.127562522888184	-1.497427225112915	0	0	0.0	0.0	0	0.0
mimr_minion_20170119_FNFAF04108_MN16602_sequencing_run_Ruby_IFNAB_Nb_2017_Jan_19_96638_ch426_read6483_strand.fast5	027f0677-4bc9-41d5-8acf-9beea7454376	426	31023.763	5.688	1.37125	1922	2	1922	4.31675	0	0.0	1852	1171	6.437268257141113	-2.094109058380127	0	0	0.0	0.0	0	0.0
mimr_minion_20170120_FNFAF04108_MN16602_sequencing_run_Ruby_IFNAB_Nb_2017_Jan_19_88051_ch429_read181_strand.fast5	fb007485-a1d0-404e-8408-fb20ce04db40	429	20360.66025	8.56925	5.66	1291	2	1291	2.90925	0	0.0	1165	643	5.66452169418335	-2.282111406326294	0	0	0.0	0.0	0	0.0
mimr_minion_20170119_FNFAF04108_MN16602_sequencing_run_Ruby_IFNAB_Nb_2017_Jan_19_96638_ch39_read314_strand.fast5	0cd324d7-3119-496f-b816-567863c5cdc6	39	1485.003	4.80825	2.161	1179	2	1179	2.64725	0	0.0	1098	654	6.229918003082275	-2.0794167518615723	0	0	0.0	0.0	0	0.0
mimr_minion_20170119_FNFAF04108_MN16602_sequencing_run_Ruby_IFNAB_Nb_2017_Jan_19_96638_ch240_read463_strand.fast5	9c9abc74-603e-4d72-bf52-522d38147af2	240	4314.09075	11.39075	5.9225	2347	2	2347	5.46825	0	0.0	2239	1365	8.17419147491455	-1.7349889278411865	0	0	0.0	0.0	0	0.0
mimr_minion_20170119_FNFAF04108_MN16602_sequencing_run_Ruby_IFNAB_Nb_2017_Jan_19_96638_ch431_read946_strand.fast5	55455561-99ce-4ed9-a226-690fbc7ccea5	431	4542.8015	8.813	3.64675	2209	2	2209	5.16625	0	0.0	2156	1381	8.26280689239502	-1.6535049676895142	0	0	0.0	0.0	0	0.0
mimr_minion_20170119_FNFAF04108_MN16602_sequencing_run_Ruby_IFNAB_Nb_2017_Jan_19_96638_ch287_read1816_strand.fast5	5997728f-efd3-4e2f-8219-790be838b7ef	287	13314.8725	6.295	1.9865	1952	2	1952	4.3085	0	0.0	1897	1345	7.677168846130371	-1.8771686553955078	0	0	0.0	0.0	0	0.0
mimr_minion_20170120_FNFAF04108_MN16602_sequencing_run_Ruby_IFNAB_Nb_2017_Jan_19_88051_ch281_read1572_strand.fast5	55b1e7b2-0c94-400a-8ee4-ea1683e30285	281	14590.253	5.653	1.59575	1811	2	1811	4.05725	0	0.0	1619	1002	5.623749256134033	-2.3676464557647705	0	0	0.0	0.0	0	0.0
mimr_minion_20170119_FNFAF04108_MN16602_sequencing_run_Ruby_IFNAB_Nb_2017_Jan_19_96638_ch156_read5079_strand.fast5	b3342694-60d1-483f-abf3-43a4de1b572e	156	32155.44575	5.866	0.27875	2471	2	2471	5.58725	0	0.0	2286	1162	6.302138328552246	-1.9595487117767334	0	0	0.0	0.0	0	0.0
mimr_minion_20170119_FNFAF04108_MN16602_sequencing_run_Ruby_IFNAB_Nb_2017_Jan_19_96638_ch109_read1964_strand.fast5	bb8fcf2a-b359-42cf-99fc-a8806bd098a2	109	12333.04775	6.34025	2.8045	1641	2	1641	3.53575	0	0.0	1575	913	4.98406457901001	-2.5222015380859375	0	0	0.0	0.0	0	0.0
mimr_minion_20170119_FNFAF04108_MN16602_sequencing_run_Ruby_IFNAB_Nb_2017_Jan_19_96638_ch477_read10908_strand.fast5	9cea2f69-8828-4363-8e58-93cd878e60e4	477	17914.29275	7.74975	2.15775	2395	2	2395	5.592	0	0.0	2324	1403	8.271133422851562	-1.6136771440505981	0	0	0.0	0.0	0	0.0
mimr_minion_20170119_FNFAF04108_MN16602_sequencing_run_Ruby_IFNAB_Nb_2017_Jan_19_96638_ch270_read1858_strand.fast5	e48b46bf-3d0f-47ab-bf8f-2fab8d2c3c43	270	30700.775	11.776	6.779	2116	2	2116	4.997	0	0.0	2018	1076	6.969296932220459	-1.8042473793029785	0	0	0.0	0.0	0	0.0
mimr_minion_20170120_FNFAF04108_MN16602_sequencing_run_Ruby_IFNAB_Nb_2017_Jan_19_88051_ch23_read73_strand.fast5	863a72bc-873b-4693-9bdf-de608f557422	23	802.48675	7.161	2.59875	1994	2	1994	4.56225	0	0.0	1930	1229	7.944359302520752	-1.7083865404129028	0	0	0.0	0.0	0	0.0
mimr_minion_20170119_FNFAF04108_MN16602_sequencing_run_Ruby_IFNAB_Nb_2017_Jan_19_96638_ch152_read1293_strand.fast5	738e7118-ea76-4cf3-97b6-d9335eec2efa	152	23043.899	6.189	1.7355	2074	2	2074	4.4535	0	0.0	1929	1172	6.238860130310059	-2.1126341819763184	0	0	0.0	0.0	0	0.0
mimr_minion_20170119_FNFAF04108_MN16602_sequencing_run_Ruby_IFNAB_Nb_2017_Jan_19_96638_ch63_read1577_strand.fast5	b5fd9619-b3dc-4afe-b5ef-b4cb0258a870	63	11523.887	3.902	0.11725	1618	2	1618	3.78475	0	0.0	1541	820	7.313861846923828	-1.7575020790100098	0	0	0.0	0.0	0	0.0
mimr_minion_20170119_FNFAF04108_MN16602_sequencing_run_Ruby_IFNAB_Nb_2017_Jan_19_96638_ch468_read985_strand.fast5	f84ab70e-5886-4985-9dc5-2905cf73c180	468	6891.12225	8.6035	3.57	2229	2	2229	5.0335	0	0.0	2062	995	5.228827953338623	-2.4366297721862793	0	0	0.0	0.0	0	0.0
mimr_minion_20170119_FNFAF04108_MN16602_sequencing_run_Ruby_IFNAB_Nb_2017_Jan_19_96638_ch141_read3834_strand.fast5	30fd4cb8-ffef-4b8a-a704-18a5833d9b60	141	16139.02075	6.16375	1.42	2087	2	2087	4.74375	0	0.0	1814	904	4.372636318206787	-2.748959541320801	0	0	0.0	0.0	0	0.0
mimr_minion_20170119_FNFAF04108_MN16602_sequencing_run_Ruby_IFNAB_Nb_2017_Jan_19_96638_ch330_read3873_strand.fast5	cb6bdfd3-57a5-43ef-86fc-d088da64f76b	330	36149.24675	3.8395	1.14875	1138	2	1138	2.69075	0	0.0	1103	647	7.916198253631592	-1.6254421472549438	0	0	0.0	0.0	0	0.0
mimr_minion_20170119_FNFAF04108_MN16602_sequencing_run_Ruby_IFNAB_Nb_2017_Jan_19_96638_ch116_read2243_strand.fast5	9da04ade-d4ed-4077-9cc0-1cce75980a2b	116	29604.8035	12.294	9.88325	1038	2	1038	2.41075	0	0.0	989	558	8.038098335266113	-1.7134058475494385	0	0	0.0	0.0	0	0.0
mimr_minion_20170119_FNFAF04108_MN16602_sequencing_run_Ruby_IFNAB_Nb_2017_Jan_19_96638_ch156_read814_strand.fast5	33aaeaa8-bb1e-4342-aa7e-a4a455eedb43	156	6479.3665	15.059	2.689	5233	2	523	1.1075	4689	11.214	482	322	5.242688179016113	-2.347992181777954	0	0	0.0	0.0	0	0.0
mimr_minion_20170119_FNFAF04108_MN16602_sequencing_run_Ruby_IFNAB_Nb_2017_Jan_19_96638_ch468_read7064_strand.fast5	8adf9b4f-29e8-48b6-8918-d2086140f022	468	57287.52175	3.26875	0.688	1160	2	1160	2.58075	0	0.0	1017	646	5.5704803466796875	-2.403022527694702	0	0	0.0	0.0	0	0.0
mimr_minion_20170120_FNFAF04108_MN16602_sequencing_run_Ruby_IFNAB_Nb_2017_Jan_19_88051_ch87_read1596_strand.fast5	5162634e-f9a5-48cc-ab35-73aacb81068e	87	34767.56975	7.8585	0.76225	3168	3	3168	7.09625	0	0.0	2925	1506	6.578954696655273	-2.100076913833618	0	0	0.0	0.0	0	0.0
mimr_minion_20170119_FNFAF04108_MN16602_sequencing_run_Ruby_IFNAB_Nb_2017_Jan_19_96638_ch143_read1233_strand.fast5	b188564f-9b6a-4142-abf3-c837ce4481b0	143	9127.9595	12.00725	0.0	4755	0	4755	12.00725	0	0.0	0	0	0.0	0.0	0	0	0.0	0.0	0	0.0
mimr_minion_20170119_FNFAF04108_MN16602_sequencing_run_Ruby_IFNAB_Nb_2017_Jan_19_96638_ch36_read320_strand.fast5	b99a824a-d9b0-4c25-b634-3cd2457257e7	36	18733.40825	5.0455	0.63875	1989	2	1989	4.40675	0	0.0	1750	1032	4.7625603675842285	-2.6752371788024902	0	0	0.0	0.0	0	0.0
mimr_minion_20170119_FNFAF04108_MN16602_sequencing_run_Ruby_IFNAB_Nb_2017_Jan_19_96638_ch437_read4985_strand.fast5	43372740-5145-41bd-8ad7-5239e658fbc2	437	33669.318	3.22775	0.559	1237	2	1237	2.66875	0	0.0	1167	706	6.556264877319336	-2.058673143386841	0	0	0.0	0.0	0	0.0
mimr_minion_20170119_FNFAF04108_MN16602_sequencing_run_Ruby_IFNAB_Nb_2017_Jan_19_96638_ch497_read2166_strand.fast5	1be0a2cb-2d84-4574-9ab3-296a04abcca1	497	21693.864	6.994	4.24075	1153	2	1153	2.75325	0	0.0	1124	609	7.517409324645996	-1.6263025999069214	0	0	0.0	0.0	0	0.0
mimr_minion_20170119_FNFAF04108_MN16602_sequencing_run_Ruby_IFNAB_Nb_2017_Jan_19_96638_ch66_read2834_strand.fast5	aa91fa63-5839-4401-8dc8-d85be2a51404	66	12774.454	7.41825	1.4815	2559	2	2559	5.93675	0	0.0	2438	1390	8.216276168823242	-1.614125370979309	0	0	0.0	0.0	0	0.0
mimr_minion_20170120_FNFAF04108_MN16602_sequencing_run_Ruby_IFNAB_Nb_2017_Jan_19_88051_ch192_read714_strand.fast5	2f29d8e2-2f92-46c0-b632-d0c87604e863	192	5491.46825	5.16325	0.719	1965	2	1965	4.44425	0	0.0	1831	1117	6.4591755867004395	-2.0378129482269287	0	0	0.0	0.0	0	0.0
mimr_minion_20170119_FNFAF04108_MN16602_sequencing_run_Ruby_IFNAB_Nb_2017_Jan_19_96638_ch451_read5092_strand.fast5	9ed6dab8-f25b-4379-acc9-f8f55cdf77f0	451	31425.3245	4.79025	2.68775	943	2	943	2.1025	0	0.0	898	590	7.473023891448975	-1.7613418102264404	0	0	0.0	0.0	0	0.0
mimr_minion_20170119_FNFAF04108_MN16602_sequencing_run_Ruby_IFNAB_Nb_2017_Jan_19_96638_ch357_read4854_strand.fast5	c4b06bf4-133b-487b-b3a7-1e13e9713cf0	357	64963.46625	6.81725	1.204	2438	2	2438	5.61325	0	0.0	2297	1303	6.334916114807129	-2.049852132797241	0	0	0.0	0.0	0	0.0
mimr_minion_20170119_FNFAF04108_MN16602_sequencing_run_Ruby_IFNAB_Nb_2017_Jan_19_96638_ch415_read5265_strand.fast5	ac9cf0aa-fc26-4265-bc46-7695910e67f2	415	50064.68125	7.72925	2.94525	2075	2	2075	4.784	0	0.0	1903	1169	7.058152675628662	-1.8609553575515747	0	0	0.0	0.0	0	0.0
mimr_minion_20170119_FNFAF04108_MN16602_sequencing_run_Ruby_IFNAB_Nb_2017_Jan_19_96638_ch461_read203_strand.fast5	646693da-5d9b-43e4-87a3-54dda08b1f9b	461	1737.052	1.814	-1	0	0	0	0.0	0	0.0	0	0	0.0	0.0	0	0	0.0	0.0	0	0.0
mimr_minion_20170119_FNFAF04108_MN16602_sequencing_run_Ruby_IFNAB_Nb_2017_Jan_19_96638_ch167_read4005_strand.fast5	3b29efda-5557-40cc-8773-aaa935bd990a	167	59139.37775	6.35425	2.00675	1934	2	1934	4.3475	0	0.0	1850	1238	7.911838531494141	-1.788563847541809	0	0	0.0	0.0	0	0.0
mimr_minion_20170119_FNFAF04108_MN16602_sequencing_run_Ruby_IFNAB_Nb_2017_Jan_19_96638_ch480_read4703_strand.fast5	49eae774-a1ef-412b-8e82-46edfd8cde63	480	22267.04375	7.3645	0.68875	2842	2	2842	6.67575	0	0.0	2755	1688	8.271883964538574	-1.6425672769546509	0	0	0.0	0.0	0	0.0
mimr_minion_20170119_FNFAF04108_MN16602_sequencing_run_Ruby_IFNAB_Nb_2017_Jan_19_96638_ch420_read4615_strand.fast5	2915c153-aec9-452a-80f3-4f15c7c67c02	420	24559.55875	5.085	0.2535	2145	2	2145	4.8315	0	0.0	2053	1349	6.913379192352295	-1.9733487367630005	0	0	0.0	0.0	0	0.0
mimr_minion_20170119_FNFAF04108_MN16602_sequencing_run_Ruby_IFNAB_Nb_2017_Jan_19_96638_ch54_read7168_strand.fast5	7203f428-c29a-4084-9eca-5bc99f20ecc9	54	48333.11	3.80875	0.608	1429	2	1429	3.20075	0	0.0	1351	864	6.033759117126465	-2.1497457027435303	0	0	0.0	0.0	0	0.0
mimr_minion_20170119_FNFAF04108_MN16602_sequencing_run_Ruby_IFNAB_Nb_2017_Jan_19_96638_ch354_read1818_strand.fast5	201a6a58-a73e-4684-80a4-b8257dd40cb8	354	8197.3615	7.752	3.47025	1925	2	1925	4.28175	0	0.0	1765	1086	6.2168426513671875	-2.1760404109954834	0	0	0.0	0.0	0	0.0
mimr_minion_20170120_FNFAF04108_MN16602_sequencing_run_Ruby_IFNAB_Nb_2017_Jan_19_88051_ch171_read2116_strand.fast5	54a70b76-2437-4b33-8ae4-6f72ae79e862	171	52247.942	12.98575	8.09025	2110	2	2110	4.8955	0	0.0	1940	1188	6.751445293426514	-2.013622999191284	0	0	0.0	0.0	0	0.0
mimr_minion_20170119_FNFAF04108_MN16602_sequencing_run_Ruby_IFNAB_Nb_2017_Jan_19_96638_ch465_read2029_strand.fast5	c777fd04-2281-4863-a24f-5bcc46154e30	465	11335.628	2.09475	0.18175	890	2	890	1.913	0	0.0	810	511	4.4839067459106445	-2.8385467529296875	0	0	0.0	0.0	0	0.0
mimr_minion_20170119_FNFAF04108_MN16602_sequencing_run_Ruby_IFNAB_Nb_2017_Jan_19_96638_ch255_read3768_strand.fast5	6bcf5152-4e72-4978-b762-c8ae1f7d9671	255	35982.3565	7.45225	2.74525	2019	2	2019	4.707	0	0.0	1843	1074	6.57331657409668	-2.0347535610198975	0	0	0.0	0.0	0	0.0
mimr_minion_20170119_FNFAF04108_MN16602_sequencing_run_Ruby_IFNAB_Nb_2017_Jan_19_96638_ch125_read3087_strand.fast5	3a1bdc15-1ce0-48f0-82a0-b790b58a32e1	125	36572.556	10.82325	8.364	1123	2	1123	2.45925	0	0.0	1070	695	6.204186916351318	-2.14382266998291	0	0	0.0	0.0	0	0.0
mimr_minion_20170119_FNFAF04108_MN16602_sequencing_run_Ruby_IFNAB_Nb_2017_Jan_19_96638_ch331_read2812_strand.fast5	4d1586c8-13f5-4178-8bbb-8dd5a3dc27a8	331	22149.9595	9.181	4.51525	2083	2	2083	4.66575	0	0.0	1888	1089	5.808135986328125	-2.2522265911102295	0	0	0.0	0.0	0	0.0
mimr_minion_20170119_FNFAF04108_MN16602_sequencing_run_Ruby_IFNAB_Nb_2017_Jan_19_96638_ch142_read859_strand.fast5	acfb1d2b-6afc-43bd-b29c-ef17e1d39c33	142	8513.27925	6.454	1.3245	2186	2	2186	5.1295	0	0.0	1817	850	4.479798793792725	-2.672152280807495	0	0	0.0	0.0	0	0.0
mimr_minion_20170119_FNFAF04108_MN16602_sequencing_run_Ruby_IFNAB_Nb_2017_Jan_19_96638_ch349_read3159_strand.fast5	0645ac02-239d-406d-a3b7-2a66bc3b9916	349	25836.5845	8.69675	4.59025	1794	2	1794	4.1065	0	0.0	1593	1034	6.268996238708496	-2.1555230617523193	0	0	0.0	0.0	0	0.0
mimr_minion_20170119_FNFAF04108_MN16602_sequencing_run_Ruby_IFNAB_Nb_2017_Jan_19_96638_ch429_read4423_strand.fast5	9137d14a-2157-41c3-9733-57b84650eead	429	24302.4305	5.30925	0.91725	1952	2	1952	4.392	0	0.0	1865	1190	7.763635635375977	-1.7891674041748047	0	0	0.0	0.0	0	0.0
mimr_minion_20170119_FNFAF04108_MN16602_sequencing_run_Ruby_IFNAB_Nb_2017_Jan_19_96638_ch421_read9693_strand.fast5	9af07c0f-23f1-498f-8e86-9a184af73dec	421	56217.82175	4.789	3.3325	662	2	662	1.4565	0	0.0	598	321	4.353823184967041	-2.6425726413726807	0	0	0.0	0.0	0	0.0
mimr_minion_20170119_FNFAF04108_MN16602_sequencing_run_Ruby_IFNAB_Nb_2017_Jan_19_96638_ch42_read4533_strand.fast5	dc13cb6e-130a-4053-ae63-f8bdb7c08f0a	42	35796.16525	7.544	3.73175	1695	2	1695	3.81225	0	0.0	1597	982	6.488040447235107	-2.1327147483825684	0	0	0.0	0.0	0	0.0
mimr_minion_20170119_FNFAF04108_MN16602_sequencing_run_Ruby_IFNAB_Nb_2017_Jan_19_96638_ch291_read3112_strand.fast5	d5274df8-f6fd-4c68-bbd8-37603e9d9c41	291	18164.4455	4.265	1.1585	1338	2	1338	3.1065	0	0.0	1311	767	8.407218933105469	-1.5761864185333252	0	0	0.0	0.0	0	0.0
mimr_minion_20170119_FNFAF04108_MN16602_sequencing_run_Ruby_IFNAB_Nb_2017_Jan_19_96638_ch268_read2247_strand.fast5	1e8e94a3-3d4d-4c68-839b-af0767c45719	268	12648.394	9.93675	7.63075	1007	2	1007	2.306	0	0.0	963	649	7.386059761047363	-1.7940322160720825	0	0	0.0	0.0	0	0.0
mimr_minion_20170119_FNFAF04108_MN16602_sequencing_run_Ruby_IFNAB_Nb_2017_Jan_19_96638_ch344_read1575_strand.fast5	919cebc7-1927-4707-a9a2-51a8be809461	344	23113.907	6.9525	2.31775	2044	2	2044	4.63475	0	0.0	1964	1181	7.823331832885742	-1.6756970882415771	0	0	0.0	0.0	0	0.0
mimr_minion_20170119_FNFAF04108_MN16602_sequencing_run_Ruby_IFNAB_Nb_2017_Jan_19_96638_ch282_read3872_strand.fast5	706d53c5-df1b-4557-a211-4b1dbab15d4c	282	23878.3255	8.09175	3.6745	1627	0	1627	4.41725	0	0.0	0	0	0.0	0.0	0	0	0.0	0.0	0	0.0
mimr_minion_20170119_FNFAF04108_MN16602_sequencing_run_Ruby_IFNAB_Nb_2017_Jan_19_96638_ch349_read2953_strand.fast5	4325ee47-542b-4897-9588-ff5588113f70	349	24294.68625	6.976	1.20025	2574	2	2574	5.77575	0	0.0	2409	1322	7.19474983215332	-1.9196585416793823	0	0	0.0	0.0	0	0.0
mimr_minion_20170119_FNFAF04108_MN16602_sequencing_run_Ruby_IFNAB_Nb_2017_Jan_19_96638_ch262_read1869_strand.fast5	1f181c2a-5044-478f-8b6d-772533dc0012	262	9728.199	11.159	9.2635	901	2	901	1.8955	0	0.0	863	592	7.098480224609375	-1.9683808088302612	0	0	0.0	0.0	0	0.0
mimr_minion_20170119_FNFAF04108_MN16602_sequencing_run_Ruby_IFNAB_Nb_2017_Jan_19_96638_ch463_read1840_strand.fast5	842eccd9-4a6f-416b-b36b-310fa1a64da4	463	12945.81275	1.1	0.1575	395	2	395	0.9425	0	0.0	376	253	7.320742607116699	-1.7052993774414062	0	0	0.0	0.0	0	0.0
mimr_minion_20170119_FNFAF04108_MN16602_sequencing_run_Ruby_IFNAB_Nb_2017_Jan_19_96638_ch485_read3794_strand.fast5	d44d4986-fcd0-49cb-83e5-2be4f577ce1f	485	18188.88825	5.6675	0.5005	2283	2	2283	5.167	0	0.0	2121	1220	6.275582313537598	-2.219097375869751	0	0	0.0	0.0	0	0.0
mimr_minion_20170120_FNFAF04108_MN16602_sequencing_run_Ruby_IFNAB_Nb_2017_Jan_19_88051_ch312_read1109_strand.fast5	a3d54e3a-02d5-49bd-aa30-768377ee7ea0	312	15746.06425	25.92625	9.24625	7236	0	7236	16.68	0	0.0	0	0	0.0	0.0	0	0	0.0	0.0	0	0.0
mimr_minion_20170119_FNFAF04108_MN16602_sequencing_run_Ruby_IFNAB_Nb_2017_Jan_19_96638_ch467_read1358_strand.fast5	451a011e-ac8e-4c63-9966-cfe8e535c948	467	8242.26525	6.05725	0.3245	2484	2	2484	5.73275	0	0.0	2290	1310	7.85569953918457	-1.6907883882522583	0	0	0.0	0.0	0	0.0
mimr_minion_20170120_FNFAF04108_MN16602_mux_scan_Ruby_IFNAB_Nb_2017_Jan_19_65300_ch140_read12_strand.fast5	56ce1e23-affd-437d-8b6e-2c5d3248146a	140	60.37275	6.7885	1.52725	2302	2	2302	5.26125	0	0.0	2217	1368	7.234126091003418	-1.9028252363204956	0	0	0.0	0.0	0	0.0
mimr_minion_20170120_FNFAF04108_MN16602_sequencing_run_Ruby_IFNAB_Nb_2017_Jan_19_88051_ch191_read8199_strand.fast5	bdda5e2d-8c7c-4fad-a998-626f584ad194	191	35161.3425	13.18925	8.568	2074	2	2074	4.62125	0	0.0	1970	1182	5.705395698547363	-2.2976675033569336	0	0	0.0	0.0	0	0.0
mimr_minion_20170119_FNFAF04108_MN16602_sequencing_run_Ruby_IFNAB_Nb_2017_Jan_19_96638_ch98_read2868_strand.fast5	5209b725-c1dd-4eb4-8dc4-963374be5d57	98	32835.88625	13.16475	7.10775	2561	0	2561	6.057	0	0.0	0	0	0.0	0.0	0	0	0.0	0.0	0	0.0
mimr_minion_20170119_FNFAF04108_MN16602_sequencing_run_Ruby_IFNAB_Nb_2017_Jan_19_96638_ch29_read3719_strand.fast5	6c077f1c-f472-481c-bdd9-c6e08bd10ca7	29	18050.8115	7.98225	3.02675	2173	2	2173	4.9555	0	0.0	2099	1259	7.286403179168701	-1.780678629875183	0	0	0.0	0.0	0	0.0
mimr_minion_20170119_FNFAF04108_MN16602_sequencing_run_Ruby_IFNAB_Nb_2017_Jan_19_96638_ch507_read6477_strand.fast5	bd1bce5c-9afa-4fd5-a975-71b57da41a51	507	30614.381	4.021	1.5375	1070	2	1070	2.4835	0	0.0	1031	607	7.740957736968994	-1.7371934652328491	0	0	0.0	0.0	0	0.0
mimr_minion_20170120_FNFAF04108_MN16602_sequencing_run_Ruby_IFNAB_Nb_2017_Jan_19_88051_ch46_read8933_strand.fast5	b0b45732-e1ce-449a-81ef-5c882ee1e3ab	46	57427.62075	3.808	1.078	1203	2	1203	2.73	0	0.0	1077	600	4.679445743560791	-2.5756897926330566	0	0	0.0	0.0	0	0.0
mimr_minion_20170119_FNFAF04108_MN16602_sequencing_run_Ruby_IFNAB_Nb_2017_Jan_19_96638_ch343_read3141_strand.fast5	99f00657-6cb6-409f-a838-9604012b9fca	343	32140.1795	2.827	0.7315	955	2	955	2.0955	0	0.0	895	566	6.686151504516602	-1.9530390501022339	0	0	0.0	0.0	0	0.0
mimr_minion_20170119_FNFAF04108_MN16602_sequencing_run_Ruby_IFNAB_Nb_2017_Jan_19_96638_ch287_read1057_strand.fast5	49c779a5-5048-46fc-9adc-04f857c21947	287	7229.10725	4.24025	1.50225	1207	2	1207	2.738	0	0.0	1083	632	7.603954315185547	-1.6899077892303467	0	0	0.0	0.0	0	0.0
mimr_minion_20170120_FNFAF04108_MN16602_sequencing_run_Ruby_IFNAB_Nb_2017_Jan_19_88051_ch30_read3928_strand.fast5	6e5818a8-d321-4520-8bda-56ba54cc7e72	30	18079.78825	5.84675	0.19075	2376	0	2376	5.656	0	0.0	0	0	0.0	0.0	0	0	0.0	0.0	0	0.0
mimr_minion_20170119_FNFAF04108_MN16602_sequencing_run_Ruby_IFNAB_Nb_2017_Jan_19_96638_ch437_read872_strand.fast5	3fcb850f-ea01-4225-96b8-3d100ad6ec4f	437	5704.89325	2.20625	0.323	792	2	792	1.88325	0	0.0	773	468	8.439048767089844	-1.5000132322311401	0	0	0.0	0.0	0	0.0
mimr_minion_20170119_FNFAF04108_MN16602_sequencing_run_Ruby_IFNAB_Nb_2017_Jan_19_96638_ch149_read7592_strand.fast5	494e8124-3818-4b5f-8bd5-db603da84955	149	60297.95325	5.52075	1.4455	1854	2	1854	4.07525	0	0.0	1739	1136	6.17377233505249	-2.2030282020568848	0	0	0.0	0.0	0	0.0
mimr_minion_20170119_FNFAF04108_MN16602_sequencing_run_Ruby_IFNAB_Nb_2017_Jan_19_96638_ch278_read1604_strand.fast5	cd2a19cb-6117-4396-9415-efdd51cce3d5	278	21997.3615	6.0325	1.94225	1879	2	1879	4.09025	0	0.0	1721	1055	5.230991363525391	-2.4479355812072754	0	0	0.0	0.0	0	0.0
mimr_minion_20170119_FNFAF04108_MN16602_sequencing_run_Ruby_IFNAB_Nb_2017_Jan_19_96638_ch508_read3092_strand.fast5	32c43e56-eea1-47f5-8752-97a08f439f75	508	39072.64575	7.801	5.1025	1205	2	1205	2.6985	0	0.0	1139	701	6.635214805603027	-1.9920567274093628	0	0	0.0	0.0	0	0.0
mimr_minion_20170119_FNFAF04108_MN16602_sequencing_run_Ruby_IFNAB_Nb_2017_Jan_19_96638_ch353_read2355_strand.fast5	69e6d331-bd38-49b2-819e-b2d86559e540	353	19538.23025	7.494	2.88325	2084	2	2084	4.61075	0	0.0	2009	1292	6.53760290145874	-2.044245481491089	0	0	0.0	0.0	0	0.0
mimr_minion_20170119_FNFAF04108_MN16602_sequencing_run_Ruby_IFNAB_Nb_2017_Jan_19_96638_ch320_read3061_strand.fast5	5df7c928-7831-43a1-9fc9-e810e65c70c0	320	19089.44625	7.97725	2.91	2149	2	2149	5.06725	0	0.0	2048	1220	7.663130283355713	-1.7326239347457886	0	0	0.0	0.0	0	0.0
mimr_minion_20170119_FNFAF04108_MN16602_sequencing_run_Ruby_IFNAB_Nb_2017_Jan_19_96638_ch255_read869_strand.fast5	7fe6d1d3-db22-4cee-aa8a-94a4768f6300	255	4571.98925	3.29	0.7955	1075	2	1075	2.4945	0	0.0	1042	609	7.199383735656738	-1.8247876167297363	0	0	0.0	0.0	0	0.0
mimr_minion_20170119_FNFAF04108_MN16602_sequencing_run_Ruby_IFNAB_Nb_2017_Jan_19_96638_ch66_read5214_strand.fast5	0ace4aa1-7c2e-4ae7-98a2-9b2c5e2bb32e	66	28095.016	6.25225	1.799	2001	2	2001	4.45325	0	0.0	1783	1013	5.372507572174072	-2.3568215370178223	0	0	0.0	0.0	0	0.0
mimr_minion_20170120_FNFAF04108_MN16602_sequencing_run_Ruby_IFNAB_Nb_2017_Jan_19_88051_ch151_read1561_strand.fast5	48e6904e-5b3b-46c2-9e7a-4be62bae0e0d	151	12091.316	7.78825	5.8105	882	2	882	1.97775	0	0.0	816	428	4.249090671539307	-2.790215015411377	0	0	0.0	0.0	0	0.0
mimr_minion_20170119_FNFAF04108_MN16602_sequencing_run_Ruby_IFNAB_Nb_2017_Jan_19_96638_ch191_read18_strand.fast5	9d0eae17-75af-49a9-89b5-828ff30601db	191	313.78775	1.5855	-1	0	0	0	0.0	0	0.0	0	0	0.0	0.0	0	0	0.0	0.0	0	0.0
mimr_minion_20170120_FNFAF04108_MN16602_sequencing_run_Ruby_IFNAB_Nb_2017_Jan_19_88051_ch271_read1741_strand.fast5	249f28b9-a4ec-4434-b3f4-794c937c27d8	271	38060.47125	4.26625	0.5605	1741	2	1741	3.70575	0	0.0	1669	1127	6.7082343101501465	-2.078261137008667	0	0	0.0	0.0	0	0.0
mimr_minion_20170119_FNFAF04108_MN16602_sequencing_run_Ruby_IFNAB_Nb_2017_Jan_19_96638_ch71_read3343_strand.fast5	4db896e6-d405-40ff-8436-8073a5bebd0e	71	17691.446	8.473	2.24325	2698	2	2698	6.22975	0	0.0	2496	1456	6.37723445892334	-2.0633459091186523	0	0	0.0	0.0	0	0.0
mimr_minion_20170120_FNFAF04108_MN16602_sequencing_run_Ruby_IFNAB_Nb_2017_Jan_19_88051_ch343_read404_strand.fast5	d7d1ec2c-0177-4b3f-97a1-8c53dfc3f4f3	343	3220.89375	8.633	6.2735	1103	2	1103	2.3595	0	0.0	1049	659	4.802733421325684	-2.6263303756713867	0	0	0.0	0.0	0	0.0
mimr_minion_20170120_FNFAF04108_MN16602_sequencing_run_Ruby_IFNAB_Nb_2017_Jan_19_88051_ch253_read1143_strand.fast5	f4392c22-99ab-4b82-bc9f-ce6462d33ac1	253	13553.152	5.5055	1.30075	1850	2	1850	4.20475	0	0.0	1656	866	5.360401153564453	-2.3021163940429688	0	0	0.0	0.0	0	0.0
mimr_minion_20170119_FNFAF04108_MN16602_sequencing_run_Ruby_IFNAB_Nb_2017_Jan_19_96638_ch95_read928_strand.fast5	471ca38e-0083-495f-8e54-064010f3bc6c	95	5811.48075	8.74575	5.03675	1683	2	1683	3.709	0	0.0	1488	894	5.03766393661499	-2.567119598388672	0	0	0.0	0.0	0	0.0
mimr_minion_20170119_FNFAF04108_MN16602_sequencing_run_Ruby_IFNAB_Nb_2017_Jan_19_96638_ch276_read8383_strand.fast5	ec7c6c79-bf51-4005-b7fe-14a8391f9f70	276	65334.84875	5.64675	0.222	2411	2	2411	5.42475	0	0.0	2344	1266	6.863211631774902	-1.7748277187347412	0	0	0.0	0.0	0	0.0
mimr_minion_20170119_FNFAF04108_MN16602_sequencing_run_Ruby_IFNAB_Nb_2017_Jan_19_96638_ch298_read3737_strand.fast5	28cb82bc-824a-4def-b722-8030936115e5	298	25282.663	5.66225	2.635	1307	2	1307	3.02725	0	0.0	1251	770	8.184232711791992	-1.637553095817566	0	0	0.0	0.0	0	0.0
mimr_minion_20170120_FNFAF04108_MN16602_sequencing_run_Ruby_IFNAB_Nb_2017_Jan_19_88051_ch472_read204_strand.fast5	c4fd1fd1-b93a-47dc-ba96-23944bb94d94	472	4759.961	1.3945	0.31925	488	2	488	1.07525	0	0.0	439	286	6.693541049957275	-1.9042339324951172	0	0	0.0	0.0	0	0.0
mimr_minion_20170119_FNFAF04108_MN16602_sequencing_run_Ruby_IFNAB_Nb_2017_Jan_19_96638_ch168_read4479_strand.fast5	95a6e9f4-87ed-4cd4-932e-cb6cfc1da3d5	168	38002.134	5.4395	1.5055	1794	2	1794	3.934	0	0.0	1636	937	4.8465256690979	-2.5485827922821045	0	0	0.0	0.0	0	0.0
mimr_minion_20170120_FNFAF04108_MN16602_sequencing_run_Ruby_IFNAB_Nb_2017_Jan_19_88051_ch260_read504_strand.fast5	8df1c28f-4c69-4214-9d2f-0b6ba79d93df	260	50663.8805	7.827	4.5805	1391	2	1391	3.2465	0	0.0	1271	748	7.009769916534424	-1.9092642068862915	0	0	0.0	0.0	0	0.0
mimr_minion_20170119_FNFAF04108_MN16602_sequencing_run_Ruby_IFNAB_Nb_2017_Jan_19_96638_ch266_read3120_strand.fast5	12fca7f9-a814-4bfc-8d75-d6a95c152411	266	13670.373	5.68425	2.49925	1451	2	1451	3.185	0	0.0	1332	903	5.93369197845459	-2.3316147327423096	0	0	0.0	0.0	0	0.0
mimr_minion_20170119_FNFAF04108_MN16602_sequencing_run_Ruby_IFNAB_Nb_2017_Jan_19_96638_ch52_read2526_strand.fast5	2c945b79-bc4f-4464-99bd-82aeb50498db	52	23694.88475	1.76975	0.21425	675	2	675	1.5555	0	0.0	620	319	5.802779197692871	-1.9788192510604858	0	0	0.0	0.0	0	0.0
mimr_minion_20170120_FNFAF04108_MN16602_sequencing_run_Ruby_IFNAB_Nb_2017_Jan_19_88051_ch306_read135_strand.fast5	3a01ac9f-6c7e-4ad7-a98e-8aa986285736	306	6175.00075	5.8365	1.14725	2083	2	2083	4.68925	0	0.0	2001	1254	8.47543716430664	-1.6035757064819336	0	0	0.0	0.0	0	0.0
mimr_minion_20170119_FNFAF04108_MN16602_sequencing_run_Ruby_IFNAB_Nb_2017_Jan_19_96638_ch285_read7300_strand.fast5	497c1bb0-c7d2-4003-847d-f5552fe7b51a	285	54863.048	6.07325	1.034	2255	2	2255	5.03925	0	0.0	2145	1235	7.322003364562988	-1.7892197370529175	0	0	0.0	0.0	0	0.0
mimr_minion_20170119_FNFAF04108_MN16602_sequencing_run_Ruby_IFNAB_Nb_2017_Jan_19_96638_ch160_read1915_strand.fast5	e039bfab-c4c5-4fe1-952a-17e7509824ac	160	10457.8695	3.1745	0.1915	1288	0	1288	2.983	0	0.0	0	0	0.0	0.0	0	0	0.0	0.0	0	0.0
mimr_minion_20170119_FNFAF04108_MN16602_sequencing_run_Ruby_IFNAB_Nb_2017_Jan_19_96638_ch268_read6826_strand.fast5	e6bf331a-2825-4fde-a10c-91418cb5442c	268	39348.45625	4.80875	0.79325	1741	2	1741	4.0155	0	0.0	1518	782	5.849898338317871	-2.1130118370056152	0	0	0.0	0.0	0	0.0
mimr_minion_20170119_FNFAF04108_MN16602_sequencing_run_Ruby_IFNAB_Nb_2017_Jan_19_96638_ch221_read3037_strand.fast5	53d85aaf-519e-4c94-9417-1842328c76ab	221	21686.45025	3.36225	0.24325	1373	2	1373	3.119	0	0.0	1299	704	7.05220890045166	-1.8014315366744995	0	0	0.0	0.0	0	0.0
mimr_minion_20170119_FNFAF04108_MN16602_sequencing_run_Ruby_IFNAB_Nb_2017_Jan_19_96638_ch108_read14_strand.fast5	abd7aaf0-f94f-4122-ae72-178f760a94ae	108	57.8005	5.35325	2.28175	1285	2	1285	3.0715	0	0.0	1252	617	6.7776360511779785	-1.8106226921081543	0	0	0.0	0.0	0	0.0
mimr_minion_20170119_FNFAF04108_MN16602_sequencing_run_Ruby_IFNAB_Nb_2017_Jan_19_96638_ch484_read2534_strand.fast5	0c05e698-db44-4083-98aa-bcbe592e2fae	484	37419.40775	7.929	1.34125	2739	4	340	0.7905	2388	5.77475	320	174	4.892225742340088	-2.166313409805298	2232	987	4.631135940551758	-2.343994140625	817	3.7452375888824463
mimr_minion_20170119_FNFAF04108_MN16602_sequencing_run_Ruby_IFNAB_Nb_2017_Jan_19_96638_ch224_read4835_strand.fast5	1e95acea-e23d-46a1-a6d4-a9417b154eb2	224	35020.8745	6.748	3.68475	1313	2	1313	3.06325	0	0.0	1212	722	6.122631072998047	-2.1087851524353027	0	0	0.0	0.0	0	0.0
mimr_minion_20170119_FNFAF04108_MN16602_sequencing_run_Ruby_IFNAB_Nb_2017_Jan_19_96638_ch210_read492_strand.fast5	ce6fea03-2749-4bf7-9cc6-5ad7e3519df4	210	3029.42875	16.517	6.51075	4069	0	4069	10.00625	0	0.0	0	0	0.0	0.0	0	0	0.0	0.0	0	0.0
mimr_minion_20170119_FNFAF04108_MN16602_sequencing_run_Ruby_IFNAB_Nb_2017_Jan_19_96638_ch158_read5943_strand.fast5	7780b800-2245-4f66-b9ee-6d50f63143e6	158	41302.827	3.8345	1.6575	1005	2	1005	2.177	0	0.0	906	544	5.26720666885376	-2.340789556503296	0	0	0.0	0.0	0	0.0
mimr_minion_20170120_FNFAF04108_MN16602_sequencing_run_Ruby_IFNAB_Nb_2017_Jan_19_88051_ch252_read340_strand.fast5	b00cd2d8-a13c-4c35-84b8-b03b78ff243b	252	4118.4645	10.2665	6.13475	1889	2	1889	4.13175	0	0.0	1669	994	4.980677127838135	-2.5837275981903076	0	0	0.0	0.0	0	0.0
mimr_minion_20170120_FNFAF04108_MN16602_sequencing_run_Ruby_IFNAB_Nb_2017_Jan_19_88051_ch358_read3853_strand.fast5	bc104ca1-ef34-48f8-81d7-c8b62dbe0a7e	358	21776.378	9.339	1.05775	3413	0	3413	8.28125	0	0.0	0	0	0.0	0.0	0	0	0.0	0.0	0	0.0
mimr_minion_20170120_FNFAF04108_MN16602_sequencing_run_Ruby_IFNAB_Nb_2017_Jan_19_88051_ch277_read956_strand.fast5	7dc33781-f82f-4b4f-bff5-cb3950396eae	277	7318.1365	4.35275	1.0685	1495	2	1495	3.28425	0	0.0	1327	754	5.184626579284668	-2.4615588188171387	0	0	0.0	0.0	0	0.0
mimr_minion_20170119_FNFAF04108_MN16602_sequencing_run_Ruby_IFNAB_Nb_2017_Jan_19_96638_ch55_read163_strand.fast5	e499e9c7-b4b6-41aa-865c-e53a037d01e8	55	1471.2005	4.81275	1.0635	1589	0	1589	3.74925	0	0.0	0	0	0.0	0.0	0	0	0.0	0.0	0	0.0
mimr_minion_20170119_FNFAF04108_MN16602_sequencing_run_Ruby_IFNAB_Nb_2017_Jan_19_96638_ch242_read5988_strand.fast5	d430ae0a-80ac-4097-b66f-72608e1c42ad	242	45734.812	2.34925	0.144	1003	2	1003	2.20525	0	0.0	956	591	6.575181007385254	-1.9939953088760376	0	0	0.0	0.0	0	0.0
[truncated: 328,115 more rows]
