# Supplementary material for: Investigation of chimeric reads using the MinION
Source: F1000Res. 2017 Aug 16;6:631. Originally published 2017 May 5. [Version 2] doi: 10.12688/f1000research.11547.2 (PMC5600009; doi:10.12688/f1000research.11547.2)
Supplement: Supplementary file 2 [file f1000research-6-13356-s0001.tgz]

Archive with 1 entries (1 files):
- 721cb622-4393-489b-98ff-cb950e3eef85.fa
