# Supplementary material for: Investigation of chimeric reads using the MinION
Source: F1000Res. 2017 Aug 16;6:631. Originally published 2017 May 5. [Version 2] doi: 10.12688/f1000research.11547.2 (PMC5600009; doi:10.12688/f1000research.11547.2)
Supplement: Supplementary file 2 [file f1000research-6-13356-s0001.tgz › 721cb622-4393-489b-98ff-cb950e3eef85.fa]

>NB01
GGTGCTGAAGAAAGTTGTCGGTGTCTTTGTGTTAACCT
>NB02
GGTGCTGTCGATTCCGTTTGTAGTCGTCTGTTTAACCT
>NB03
GGTGCTGGAGTCTTGTGTCCCAGTTACCAGGTTAACCT
>NB04
GGTGCTGTTCGGATTCTATCGTGTTTCCCTATTAACCT
>NB05
GGTGCTGCTTGTCCAGGGTTTGTGTAACCTTTTAACCT
>NB06
GGTGCTGTTCTCGCAAAGGCAGAAAGTAGTCTTAACCT
>NB07
GGTGCTGGTGTTACCGTGGGAATGAATCCTTTTAACCT
>NB08
GGTGCTGTTCAGGGAACAAACCAAGTTACGTTTAACCT
>NB09
GGTGCTGAACTAGGCACAGCGAGTCTTGGTTTTAACCT
>NB10
GGTGCTGAAGCGTTGAAACCTTTGTCCTCTCTTAACCT
>NB11
GGTGCTGGTTTCATCTATCGGAGGGAATGGATTAACCT
>NB12
GGTGCTGCAGGTAGAAAGAAGCAGAATCGGATTAACCT
>adapt_Y_top_1
GGCGTCTGCTTGGGTGTTTAACCTTTTTTTTTT
>adapt_Y_top_2
AATGTACTTCGTTCAGTTACGTATTGCT
>adapt_Y_bottom
GCAATACGTAACTGAACGAAGT
>Hairpin_1
CGTTCTGTTTATGTTTCTTGGACACTGATTGACACGGTTTAGTAGAAC
>Hairpin_2
CAAGAAACATAAACAGAACGT
>IFNA_consensus
NNNNNNNNNNNNNNNNNNNNNNNNNNNNNNNNNNNNNNNNNNNNNNNNNNNNNNNNNNNN
ATGGCTAGGCTCTGTGCTTTCCTGATGNTCCTGGTNGTGATGAGCTACTACTGGTCAACC
TGCTCTCTAGGATGTGACCTGCCTCAGACTCATAACCTCAGGAACAAGAGAGCCTTGACN
CTCCTGGNACAAATGAGGAGACTCTCCCCTCTCTCCTGCCTGAAGGACAGNAAGGACTTT
GGATTCCCNCAGGAGAAGGTGGATGCCCAGCAGATCCAGAAGGCTCAAGCCATCCCTGTC
CTGAGTGAGCTGACCCAGCAGATCCTGANCNTCTTCACATCAAAGGACTCATCTGCTGCT
TGGAATGCAACCCTCCTAGACTCATTCTGCAATGACCTCCANCAGCAGCTCAATGACCTG
NAAGNCTGTCTGATGCAGCAGGTGGGGGTGCAGGAANCTCCCCTGACCCAGGAAGACTCC
CTGCTGGCTGTGAGGAAATACTTCCACAGGATCACTGTGTACCTGAGAGAGAAGAAACAC
AGCCCCTGTGCCTGGGAGGTGGTCAGAGCAGAANTCTGGAGAGCCCTGTCTTCCTCAGCC
AANTTGCTGGCAAGACTGAGNGAGGAGAAGGAGTGANNNNNNNNNNNNNNNNNNNNNNNN
NNNNNNNNNNNNNNNNNNNNNNNNNNNNNNNNNNNNNNNNNNNNNNNNNNNNNNNNNNNN
>IFNB1 6754303 gi|6754303|ref|NM_010510.1| Mus musculus interferon beta 1, fibroblast (Ifnb1), mRNA
ACACCAGCCTGGCTTCCATCATGAACAACAGGTGGATCCTCCACGCTGCGTTCCTGCTGTGCTTCTCCACCACAGCCCTCTCCATCAACTATAAGCAGCTCCAGCTCCAAGAAAGGACGAACATTCGGAAATGTCAGGAGCTCCTGGAGCAGCTGAATGGAAAGATCAACCTCACCTACAGGGCGGACTTCAAGATCCCTATGGAGATGACGGAGAAGATGCAGAAGAGTTACACTGCCTTTGCCATCCAAGAGATGCTCCAGAATGTCTTTCTTGTCTTCAGAAACAATTTCTCCAGCACTGGGTGGAATGAGACTATTGTTGTACGTCTCCTGGATGAACTCCACCAGCAGACAGTGTTTCTGAAGACAGTACTAGAGGAAAAGCAAGAGGAAAGATTGACGTGGGAGATGTCCTCAACTGCTCTCCACTTGAAGAGCTATTACTGGAGGGTGCAAAGGTACCTTAAACTCATGAAGTACAACAGCTACGCCTGGATGGTGGTCCGAGCAGAGATCTTCAGGAACTTTCTCATCATTCGAAGACTTACCAGAAACTTCCAAAACTGAAGACCTGTCAGTTGATGCCTCAGAATGAGTGGTGGTTGCAGGCAACCTTTAAGCATCAGAGGCGGACTCTGGGACTGGTAGTGAATCTACTGCATTTGAAAGGTCAAAGGAAAACAGAGTTTTTATTAATTTATAATTTAAATTATTTTCTACTTTTTATTTAAACTTTTTAACCTCAGAAAATAAAATATTTATAATACA
>IFNL2 130494424 gi|130494424|ref|NM_001024673.2| Mus musculus interferon lambda 2 (Ifnl2), mRNA
ATGCTCCTCCTGCTGTTGCCTCTGCTGCTGGCCGCAGTGCTGACAAGAACCCAAGCTGACCCTGTCCCCAGGGCCACCAGGCTCCCAGTGGAAGCAAAGGATTGCCACATTGCTCAGTTCAAGTCTCTGTCCCCAAAAGAGCTGCAGGCCTTCAAAAAGGCCAAGGATGCCATCGAGAAGAGGCTGCTTGAGAAGGACCTGAGGTGCAGTTCCCACCTCTTCCCCAGGGCCTGGGACCTGAAGCAGCTGCAGGTCCAAGAGCGCCCCAAGGCCTTGCAGGCTGAGGTGGCCCTGACCCTGAAGGTCTGGGAGAACATGACTGACTCAGCCCTGGCCACCATCCTGGGCCAGCCTCTTCATACACTGAGCCACATTCACTCCCAGCTGCAGACCTGTACACAGCTTCAGGCCACAGCAGAGCCCAGGTCCCCGAGCCGCCGCCTCTCCCGCTGGCTGCACAGGCTCCAGGAGGCCCAGAGCAAGGAGACCCCTGGCTGCCTGGAGGCCTCTGTCACCTCCAACCTGTTTCGCCTGCTCACCCGGGACCTCAAGTGTGTGGCCAATGGAGACCAGTGTGTCTGA
>IFNL3 28893578 gi|28893578|ref|NM_177396.1| Mus musculus interferon lambda 3 (Ifnl3), mRNA
ATGCTCCTCCTGCTGTTGCCTCTGCTGCTGGCCGCAGTGCTGACAAGAACCCAAGCTGACCCTGTCCCCAGGGCCACCAGGCTCCCAGTGGAAGCAAAGGATTGCCACATTGCTCAGTTCAAGTCTCTGTCCCCAAAAGAGCTGCAGGCCTTCAAAAAGGCCAAGGGTGCCATCGAGAAGAGGCTGCTTGAGAAGGACATGAGGTGCAGTTCCCACCTCATCTCCAGGGCCTGGGACCTGAAGCAGCTGCAGGTCCAAGAGCGCCCCAAGGCCTTGCAGGCTGAGGTGGCCCTGACCCTGAAGGTCTGGGAGAACATAAATGACTCAGCCCTGACCACCATCCTGGGCCAGCCTCTTCATACACTGAGCCACATTCACTCCCAGCTGCAGACCTGTACACAGCTTCAGGCCACAGCAGAGCCCAAGCCCCCGAGTCGCCGCCTCTCCCGCTGGCTGCACAGGCTCCAGGAGGCCCAGAGCAAGGAGACTCCTGGCTGCCTGGAGGACTCTGTCACCTCCAACCTGTTTCAACTGCTCCTCCGGGACCTCAAGTGTGTGGCCAGTGGAGACCAGTGTGTCTGA
>IFNE 31340824 gi|31340824|ref|NM_177348.2| Mus musculus interferon epsilon (Ifne), mRNA
AGATCCCTGTGTGCCCTCCACCATGGTTCACAGACAGCTCCCTGAAACGGTGTTGCTGCTCTTGGTTTCTTCCACTATCTTCTCCCTAGAACCGAAACGGATTCCCTTCCAATTGTGGATGAACAGAGAAAGCCTACAACTACTGAAACCTTTGCCAAGCTCGTCAGTCCAGCAGTGTCTAGCACACAGGAAGAATTTCCTGCTTCCTCAGCAGCCTGTGAGTCCTCACCAGTACCAAGAGGGACAGGTGCTGGCTGTTGTGCACGAGATCCTTCAGCAGATCTTCACGCTCCTCCAGACACATGGGACTATGGGCATTTGGGAGGAAAACCATATAGAAAAAGTCTTAGCTGCGCTTCACCGGCAGCTGGAATACGTGGAGTCACTGGGTGGACTGAACGCAGCGCAGAAGAGTGGGGGCTCGAGTGCGCAGAACCTTAGGTTACAGATTAAAGCATACTTCAGGAGGATCCACGATTACTTGGAAAACCAAAGGTACAGCAGCTGTGCCTGGATCATTGTCCAGACAGAAATCCACCGCTGTATGTTCTTTGTGTTCAGGTTCACAACATGGCTGAGCAGACAAGACCCAGACCCTTGAACACTGAGAAGCAAGAGCCAACAGGGGATTTGAAAGACATAGGTTGGTGGCGGAGTGGGAGGA
>IFNK 71534273 gi|71534273|ref|NM_199157.2| Mus musculus interferon kappa (Ifnk), mRNA
CTAAGCACCAGGGTTGAGAATGACTCCAAAGTTTTTATGGCTGGTGGCCCTTGTGGCTCTATACATTCCGCCCATCCAATCTCTGAACTGTGTTTACCTGGATGATAGCATCTTGGAAAATGTGAAACTTCTGGGCAGTACCATGACCGGCTTTCCCTTAAGATGTCTAAAAGATATCACAGATTTTAAGTTTCCTAAAGAGATTTTGCCATACATCCAGCATATGAAAAGGGAGATAAACGCCGTCTCCTATCGTATATCCTCTCTGGCACTAACTATCTTCAATCTTAAAGGCTCCATCCCTCCAGTGACAGAGGAACACTGGGAACGTATCAGATCGGGACTTTTCAAACAAGTGCGGCAAGCTCAAGAGTGCTTCATGGACGAGGAGAAAGAGAACAGGGAACATCCTCACTCCGAGGACTTCCTGACAGTCTACCTGGAGTTGGGCAAGTATTTCTTCAGAATCAAAAAGTTCCTGATAAATAAGAAATACAGTTTCTGTGCATGGAAGATTGTCACAGTGGAAATAAGAAGATGTTTCATTATATTTTCCAAGTCCAGAAAACTACTCAAAATGATATCAGAATCACCCACCTTCAAGCAAGAACTTAAATAGAAGCTGCAATTGCTCAAATGTCTCCAAGAACGCTTTATTCTAAAGCCATTACCAGGATGCTGCTAATGCTACCTTCAGATGCAAGACTTTTCAAGTTCAGGGTTCAAGGCAGTGCAGTCAAAGAAAGTCTTAAGCAAAAGATGAACTTCAGTGGAAAAGTTAGCAGAAATGTTAACTTATAATAAAACCAAAGTTATACATAAAAAAAAAAAAAAAAAAAAAAAAAAAAAAAAAAAAAAAAAAAAAAAAAAAA
>IFNZ 141802456 gi|141802456|ref|NM_197889.2| Mus musculus interferon zeta (Ifnz), mRNA
TCCCTGCTCAGCAGAGCTCCTGAGAGGAGAGGGGCAAGACCATACTGTCTGTCCTCTCTCTGGAACTGTCTGCCTGTTGGGGCCCAGCTCTCCTCTCTGCCAACTCCACTTCCTTCTTCTCCACTCGCGTTAGAGAGCTGGAAGGGTCTGGCGGGCCACCCAAACGCACCAAGATGCGAAACAAACAAACGAAAGGAAACCGAACCAAAGGAGACCAAACCAAACCCAGCCTAGCCAAACCAAAACGCTGCTCTCTGGGCTTTGGAGCCTTCCCGGTTCCCCGAAAACATGTCCCCTGGCCCACCAATTCCGTCTGGGTTCAATTCTCAAGGCGCGATGGATGGCGTACAGTCCTGTACGCGAAGGGGCCCGGGAGAGAGGCAGGAGACACTCCCTGCCTGCCCGGAGTCGAGCGCTGAACGGGGCGAACGGCCTCCGCAGGCGCCCGCTGCTGCCCTCCGGTGGCCCGCGCCCTCTGCTGCTGCTCCTGGCCTCAGAAGTCGCGTCCAGCGTCCAGCGCAGCGCAGGCAGTCAGCGAGCAAGAGCCCGAAGCTCCGAGTGAACTATTAAAGCAGCAAACTCCAGGCTCAATGGGAAGGCGGCCTTGCCCTCGCGCTCCCCCTGCAGGCCAGCCCCGCAATCGTCAGGCTTCAGCATGCTGCCTGTGCATCTATTCCTGGTGGGAGGGGTGATGCTGAGCTGCAGCCCAGCCAGCTCACTTGATTCTGGTAAATCTGGGAGCCTGCACCTGGAGCGCAGCGAAACCGCGCGCTTCCTAGCAGAGCTCCGAAGCGTGCCGGGTCACCAGTGCCTGCGGGACAGGACCGATTTCCCATGTCCCTGGAAGGAAGGAACTAACATCACACCGATGACTCTGGGAGAAACCACCAGTTGCTACTCCCAGACCCTCAAGCAGGTCCTCCACCTCTTTGACACAGAGGCCAGCAGAGCTGCCTGGCACGAGAGGGCGCTGGACCAGCTACTATCTAGCCTGTGGCGTGAGCTGCAAGTGCTGAAGAGGCCAAGAGAGCAGGGCCAGTCCTGTCCACTGCCTTTTGCCCTGGCCATCCGCACCTACTTCCGAGGTTTCTTCCGCTATCTGAAGGCAAAGGCATACAGCGCTTGCTCCTGGGAGATCGTCAGAGTCCAATTGCAAGTGGACCTTCCAGCGTTCCCACTGTCTGCGAGAAGAGGCCCAAGATGAGGAGAAGCCCCGTGCAGGAATCTCTCTGCTCTCGTGACACCACGCACCCTCTCTCCATTCAAAGCAGACGCACGGATTCGGATTCAGCACCAACAGGCGAAATGGGCGTGCATCGACAAAGAACTTCGAGTTCTTTATGTCTTCCCTGCCAGAGGCCCCGAAGCATCCTACTGTACATCATACACTGCGAAAGATGTTTGTAAGAAAACCTGTGCTCTTGCATTTGAGGTGGCTTCTGAATAAATTGATGATCTCGGT
>Actb gi|930945786|ref|NM_007393.5| Mus musculus actin, beta (Actb), mRNA
TATAAAACCCGGCGGCGCAACGCGCAGCCACTGTCGAGTCGCGTCCACCCGCGAGCACAGCTTCTTTGCA
GCTCCTTCGTTGCCGGTCCACACCCGCCACCAGTTCGCCATGGATGACGATATCGCTGCGCTGGTCGTCG
ACAACGGCTCCGGCATGTGCAAAGCCGGCTTCGCGGGCGACGATGCTCCCCGGGCTGTATTCCCCTCCAT
CGTGGGCCGCCCTAGGCACCAGGGTGTGATGGTGGGAATGGGTCAGAAGGACTCCTATGTGGGTGACGAG
GCCCAGAGCAAGAGAGGTATCCTGACCCTGAAGTACCCCATTGAACATGGCATTGTTACCAACTGGGACG
ACATGGAGAAGATCTGGCACCACACCTTCTACAATGAGCTGCGTGTGGCCCCTGAGGAGCACCCTGTGCT
GCTCACCGAGGCCCCCCTGAACCCTAAGGCCAACCGTGAAAAGATGACCCAGATCATGTTTGAGACCTTC
AACACCCCAGCCATGTACGTAGCCATCCAGGCTGTGCTGTCCCTGTATGCCTCTGGTCGTACCACAGGCA
TTGTGATGGACTCCGGAGACGGGGTCACCCACACTGTGCCCATCTACGAGGGCTATGCTCTCCCTCACGC
CATCCTGCGTCTGGACCTGGCTGGCCGGGACCTGACAGACTACCTCATGAAGATCCTGACCGAGCGTGGC
TACAGCTTCACCACCACAGCTGAGAGGGAAATCGTGCGTGACATCAAAGAGAAGCTGTGCTATGTTGCTC
TAGACTTCGAGCAGGAGATGGCCACTGCCGCATCCTCTTCCTCCCTGGAGAAGAGCTATGAGCTGCCTGA
CGGCCAGGTCATCACTATTGGCAACGAGCGGTTCCGATGCCCTGAGGCTCTTTTCCAGCCTTCCTTCTTG
GGTATGGAATCCTGTGGCATCCATGAAACTACATTCAATTCCATCATGAAGTGTGACGTTGACATCCGTA
AAGACCTCTATGCCAACACAGTGCTGTCTGGTGGTACCACCATGTACCCAGGCATTGCTGACAGGATGCA
GAAGGAGATTACTGCTCTGGCTCCTAGCACCATGAAGATCAAGATCATTGCTCCTCCTGAGCGCAAGTAC
TCTGTGTGGATCGGTGGCTCCATCCTGGCCTCACTGTCCACCTTCCAGCAGATGTGGATCAGCAAGCAGG
AGTACGATGAGTCCGGCCCCTCCATCGTGCACCGCAAGTGCTTCTAGGCGGACTGTTACTGAGCTGCGTT
TTACACCCTTTCTTTGACAAAACCTAACTTGCGCAGAAAAAAAAAAAATAAGAGACAACATTGGCATGGC
TTTGTTTTTTTAAATTTTTTTTAAAGTTTTTTTTTTTTTTTTTTTTTTTTTTTTTAAGTTTTTTTGTTTT
GTTTTGGCGCTTTTGACTCAGGATTTAAAAACTGGAACGGTGAAGGCGACAGCAGTTGGTTGGAGCAAAC
ATCCCCCAAAGTTCTACAAATGTGGCTGAGGACTTTGTACATTGTTTTGTTTTTTTTTTTTTTTGGTTTT
GTCTTTTTTTAATAGTCATTCCAAGTATCCATGAAATAAGTGGTTACAGGAAGTCCCTCACCCTCCCAAA
AGCCACCCCCACTCCTAAGAGGAGGATGGTCGCGTCCATGCCCTGAGTCCACCCCGGGGAAGGTGACAGC
ATTGCTTCTGTGTAAATTATGTACTGCAAAAATTTTTTTAAATCTTCCGCCTTAATACTTCATTTTTGTT
TTTAATTTCTGAATGGCCCAGGTCTGAGGCCTCCCTTTTTTTTGTCCCCCCAACTTGATGTATGAAGGCT
TTGGTCTCCCTGGGAGGGGGTTGAGGTGTTGAGGCAGCCAGGGCTGGCCTGTACACTGACTTGAGACCAA
TAAAAGTGCACACCTTACCTTACACAAACAAAAAAAAAAAAAAAA
>DNA_CS
GCCATCAGATTGTGTTTGTTAGTCGCTTTTTTTTTTTGGAATTTTTTTTTTGGAATTTTTTTTTTGCGCTAACAACCTCCTGCCGTTTTGCCCGTGCATATCGGTCACGAACAAATCTGATTACTAAACACAGTAGCCTGGATTTGTTCTATCAGTAATCGACCTTATTCCTAATTAAATAGAGCAAATCCCCTTATTGGGGGTAAGACATGAAGATGCCAGAAAAACATGACCTGTTGGCCGCCATTCTCGCGGCAAAGGAACAAGGCATCGGGGCAATCCTTGCGTTTGCAATGGCGTACCTTCGCGGCAGATATAATGGCGGTGCGTTTACAAAAACAGTAATCGACGCAACGATGTGCGCCATTATCGCCTAGTTCATTCGTGACCTTCTCGACTTCGCCGGACTAAGTAGCAATCTCGCTTATATAACGAGCGTGTTTATCGGCTACATCGGTACTGACTCGATTGGTTCGCTTATCAAACGCTTCGCTGCTAAAAAAGCCGGAGTAGAAGATGGTAGAAATCAATAATCAACGTAAGGCGTTCCTCGATATGCTGGCGTGGTCGGAGGGAACTGATAACGGACGTCAGAAAACCAGAAATCATGGTTATGACGTCATTGTAGGCGGAGAGCTATTTACTGATTACTCCGATCACCCTCGCAAACTTGTCACGCTAAACCCAAAACTCAAATCAACAGGCGCCGGACGCTACCAGCTTCTTTCCCGTTGGTGGGATGCCTACCGCAAGCAGCTTGGCCTGAAAGACTTCTCTCCGAAAAGTCAGGACGCTGTGGCATTGCAGCAGATTAAGGAGCGTGGCGCTTTACCTATGATTGATCGTGGTGATATCCGTCAGGCAATCGACCGTTGCAGCAATATCTGGGCTTCACTGCCGGGCGCTGGTTATGGTCAGTTCGAGCATAAGGCTGACAGCCTGATTGCAAAATTCAAAGAAGCGGGCGGAACGGTCAGAGAGATTGATGTATGAGCAGAGTCACCGCGATTATCTCCGCTCTGGTTATCTGCATCATCGTCTGCCTGTCATGGGCTGTTAATCATTACCGTGATAACGCCATTACCTACAAAGCCCAGCGCGACAAAAATGCCAGAGAACTGAAGCTGGCGAACGCGGCAATTACTGACATGCAGATGCGTCAGCGTGATGTTGCTGCGCTCGATGCAAAATACACGAAGGAGTTAGCTGATGCTAAAGCTGAAAATGATGCTCTGCGTGATGATGTTGCCGCTGGTCGTCGTCGGTTGCACATCAAAGCAGTCTGTCAGTCAGTGCGTGAAGCCACCACCGCCTCCGGCGTGGATAATGCAGCCTCCCCCCGACTGGCAGACACCGCTGAACGGGATTATTTCACCCTCAGAGAGAGGCTGATCACTATGCAAAAACAACTGGAAGGAACCCAGAAGTATATTAATGAGCAGTGCAGATAGAGTTGCCCATATCGATGGGCAACTCATGCAATTATTGTGAGCAATACACACGCGCTTCCAGCGGAGTATAAATGCCTAAAGTAATAAAACCGAGCAATCCATTTACGAATGTTTGCTGGGTTTCTGTTTTAACAACATTTTCTGCGCCGCCACAAATTTTGGCTGCATCGACAGTTTTCTTCTGCCCAATTCCAGAAACGAAGAAATGATGGGTGATGGTTTCCTTTGGTGCTACTGCTGCCGGTTTGTTTTGAACAGTAAACGTCTGTTGAGCACATCCTGTAATAAGCAGGGCCAGCGCAGTAGCGAGTAGCATTTTTTTCATGGTGTTATTCCCGATGCTTTTTGAAGTTCGCAGAATCGTATGTGTAGAAAATTAAACAAACCCTAAACAATGAGTTGAAATTTCATATTGTTAATATTTATTAATGTATGTCAGGTGCGATGAATCGTCATTGTATTCCCGGATTAACTATGTCCACAGCCCTGACGGGGAACTTCTCTGCGGGAGTGTCCGGGAATAATTAAAACGATGCACACAGGGTTTAGCGCGTACACGTATTGCATTATGCCAACGCCCCGGTGCTGACACGGAAGAAACCGGACGTTATGATTTAGCGTGGAAAGATTTGTGTAGTGTTCTGAATGCTCTCAGTAAATAGTAATGAATTATCAAAGGTATAGTAATATCTTTTATGTTCATGGATATTTGTAACCCATCGGAAAACTCCTGCTTTAGCAAGATTTTCCCTGTATTGCTGAAATGTGATTTCTCTTGATTTCAACCTATCATAGGACGTTTCTATAAGATGCGTGTTTCTTGAGAATTTAACATTTACAACCTTTTTAAGTCCTTTTATTAACACGGTGTTATCGTTTTCTAACACGATGTGAATATTATCTGTGGCTAGATAGTAAATATAATGTGAGACGTTGTGACGTTTTAGTTCAGAATAAAACAATTCACAGTCTAAATCTTTTCGCACTTGATCGAATATTTCTTTAAAAATGGCAACCTGAGCCATTGGTAAAACCTTCCATGTGATACGAGGGCGCGTAGTTTGCATTATCGTTTTTATCGTTTCAATCTGGTCTGACCTCCTTGTGTTTTGTTGATGATTTATGTCAAATATTAGGAATGTTTTCACTTAATAGTATTGGTTGCGTAACAAAGTGCGGTCCTGCTGGCATTCTGGAGGGAAATACAACCGACAGATGTATGTAAGGCCAACGTGCTCAAATCTTCATACAGAAAGATTTGAAGTAATATTTTAACCGCTAGATGAAGAGCAAGCGCATGGAGCGACAAAATGAATAAAGAACAATCTGCTGATGATCCCTCCGTGGATCTGATTCGTGTAAAAAATATGCTTAATAGCACCATTTCTATGAGTTACCCTGATGTTGTAATTGCATGTATAGAACATAAGGTGTCTCTGGAAGCATTCAGAGCAATTGAGGCAGCGTTGGTGAAGCACGATAATAATATGAAGGATTATTCCCTGGTGGTTGACTGATCACCATAACTGCTAATCATTCAAACTATTTAGTCTGTGACAGAGCCAACACGCAGTCTGTCACTGTCAGGAAAGTGGTAAAACTGCAACTCAATTACTGCAATGCCCTCGTAATTAAGTGAATTTACAATATCGTCCTGTTCGGAGGGAAGAACGCGGGATGTTCATTCTTCATCACTTTTAATTGATGTATATGCTCTCTTTTCTGACGTTAGTCTCCGACGGCAGGCTTCAATGACCCAGGCTGAGAAATTCCCGGACCCTTTTTGCTCAAGAGCGATGTTAATTTGTTCAATCATTTGGTTAGGAAAGCGGATGTTGCGGGTTGTTGTTCTGCGGGTTCTGTTCTTCGTTGACATGAGGTTGCCCCGTATTCAGTGTCGCTGATTTGTATTGTCTGAAGTTGTTTTTACGTTAAGTTGATGCAGATCAATTAATACGATACCTGCGTCATAATTGATTATTTGACGTGGTTTGATGGCCTCCACGCACGTTGTGATATGTAGATGATAATCATTATCACTTTACGGGTCCTTTCCGGTGAAAAAAAAGGTACCAAAAAAAACATCGTCGTGAGTAGTGAACCGTAAGC
