# Supplementary material for: Investigation of chimeric reads using the MinION
Source: F1000Res. 2017 Aug 16;6:631. Originally published 2017 May 5. [Version 2] doi: 10.12688/f1000research.11547.2 (PMC5600009; doi:10.12688/f1000research.11547.2)
Supplement: Supplementary file 3 [file f1000research-6-13356-s0002.tgz › 1af9453a-88a3-4ed8-a4eb-1194918070d1.fa]

>IFNA1 117168292 gi|117168292|ref|NM_010502.2| Mus musculus interferon alpha 1 (Ifna1), mRNA
ATGGCTAGGCTCTGTGCTTTCCTGATGGTCCTGGCGGTGCTGAGCTACTGGCCAACCTGCTCTCTAGGATGTGACCTTCCTCAGACTCATAACCTCAGGAACAAGAGAGCCTTGACACTCCTGGTACAAATGAGGAGACTCTCCCCTCTCTCCTGCCTGAAGGACAGGAAGGACTTTGGATTCCCGCAGGAGAAGGTGGATGCCCAGCAGATCAAGAAGGCTCAAGCCATCCCTGTCCTGAGTGAGCTGACCCAGCAGATCCTGAACATCTTCACATCAAAGGACTCATCTGCTGCATGGAATACAACCCTCCTAGACTCATTCTGCAATGACCTCCACCAGCAGCTCAATGACCTGCAAGGCTGTCTGATGCAGCAGGTGGGGGTGCAGGAATTTCCCCTGACCCAGGAAGATGCCCTGCTGGCTGTGAGGAAATACTTCCACAGGATCACTGTGTACCTGAGAGAGAAGAAACACAGCCCCTGTGCCTGGGAGGTGGTCAGAGCAGAAGTCTGGAGAGCCCTGTCTTCCTCTGCCAATGTGCTGGGAAGACTGAGAGAAGAGAAATGA
>IFNA2 126722648 gi|126722648|ref|NM_010503.2| Mus musculus interferon alpha 2 (Ifna2), mRNA
ATGGCTAGACTCTGTGCTTTCCTCGTGATGCTGATAGTGATGAGCTACTGGTCAACCTGTTCTCTAGGATGCGATCTGCCTCACACTTATAACCTCAGGAACAAGAGGGCCTTGAAGGTCCTGGCACAGATGAGGAGGCTCCCCTTTCTCTCCTGCCTGAAGGACAGGCAGGACTTTGGATTCCCCCTGGAGAAGGTGGATAACCAGCAGATCCAGAAGGCTCAAGCCATCCCTGTGCTGCGAGATCTTACTCAGCAGACCTTGAACCTCTTCACATCAAAGGCTTCATCTGCTGCTTGGAATACAACCCTCCTAGACTCATTCTGCAATGACCTCCACCAGCAGCTCAATGACCTGCAAACCTGTCTGATGCAGCAGGTGGGGGTGCAGGAACCTCCTCTGACCCAGGAAGACGCCCTGCTGGCTGTGAGGAAATATTTCCACAGGATCACTGTGTACCTGAGAGAGAAGAAACACAGCCCCTGTGCCTGGGAGGTGGTCAGAGCAGAAGTCTGGAGAGCCCTGTCTTCCTCAGTCAACTTGCTGCCAAGACTGAGTGAAGAGAAGGAGTGA
>IFNA4 158631265 gi|158631265|ref|NM_010504.2| Mus musculus interferon alpha 4 (Ifna4), mRNA
ATGGCTAGGCTCTGTGCTTTCCTCATGATCCTGGTAATGATGAGCTACTACTGGTCAGCCTGTTCTCTAGGATGTGACCTGCCTCACACTTATAACCTCGGGAACAAGAGGGCCTTGACAGTCCTGGAAGAAATGAGAAGACTCCCCCCTCTTTCCTGCCTGAAGGACAGGAAGGATTTTGGATTCCCCTTGGAGAAGGTGGATAACCAACAGATCCAGAAGGCTCAAGCCATCCTTGTGCTAAGAGATCTTACCCAGCAGATTTTGAACCTCTTCACATCAAAAGACTTGTCTGCTACTTGGAATGCAACTCTACTAGACTCATTCTGCAATGACCTCCATCAGCAGCTCAATGACCTCAAAGCCTGTGTGATGCAGGAACCTCCTCTGACCCAGGAAGACTCCCTGCTGGCTGTGAGGACATACTTCCACAGGATCACTGTGTACCTGAGAAAGAAGAAACACAGCCTCTGTGCCTGGGAGGTGATCAGAGCAGAAGTCTGGAGAGCCCTCTCTTCCTCAACCAACTTGCTGGCAAGACTGAGTGAGGAGAAGGAGTGA
>IFNA5 158631167 gi|158631167|ref|NM_010505.2| Mus musculus interferon alpha 5 (Ifna5), mRNA
ATGGCTAGGCTCTGTGCTTTCCTGATGGTCCTGGCGGTGCTGAGCTACTGGCCAACCTGCTCTCTAGGATGTGACCTTCCTCAGACTCATAACCTCAGGAACAAGAGAGCCTTAACCCTCCTGGTAAAAATGAGGAGACTCTCCCCTCTCTCCTGCCTGAAGGACAGAAAGGACTTTGGATTCCCACAGGAGAAGGTGGGTGCCCAGCAGATCCAGGAGGCTCAAGCCATCCCTGTCCTGAGTGAGCTGACCCAGCAGGTCCTGAACATCTTCACATCAAAGGACTCATCTGCTGCATGGAATGCAACCCTCCTAGACTCATTCTGCAATGAAGTCCATCAGCAGCTCAATGACCTCAAAGCCTGTGTGATGCAACAGGTCGGGGTGCAGGAATCTCCCCTGACCCAGGAAGACTCCCTGCTGGCTGTGAGGAAATACTTCCACAGGATCACTGTGTACCTGAGAGAGAAGAAACACAGCCCCTGTGCCTGGGAGGTGGTCAGAGCAGAAGTCTGGAGAGCCCTGTCTTCCTCAGTTAACTTGCTGGCAAGATTGAGCAAGGAGGAGTGA
>IFNA6 46047422 gi|46047422|ref|NM_206871.1| Mus musculus interferon alpha 6 (Ifna6), mRNA
ATGGCTAGGCTCTGTGCTTTCCTGATGGTTTTGGTGGTGTTGAGCTACTGGTCAACCTGCTCTCTAGGATGTGACCTGCCTCAGACTCATAACCTCAGGAACAAGAAAGCCTTGACACTCCTGGTACAAATGAGGAGACTCTCCCCTCTCTCCTGCCTGAAGGACAGGAAGGACTTTGGATTCCCCTTGGAGAAGGTGGATGCCCAGCAGATCCAGGAGGCTCAAGCCATCCCTGTCCTGACTGAGCTGACCCAGCAGATCCTGACCCTCTTCACATCAAAGGACTCATCTGCTGCATGGAATGCAACCCTCCTAGACTCATTCTGCAATGACCTCCATCAGCAGCTCAATGACCTCAAAGCCTGTGTGATGCAGGAGGTGGGGGTGCAGGAATCTCCCCTGACCCAGGAAGACTCCCTGCTGGCTGTGAGGACATACTTCCACAGGATCACTGTGTACCTGAGAGAGAAGAAACACAGCCCCTGTGCCTGGGAGGTGGTCAGAGCAGAAGTCTGGAGAGCCCTGTCTTCCTCAGCCAAGTTGCTGGCAAGACTGAGTGAGGACGAGTGA
>IFNA7 158937248 gi|158937248|ref|NM_008334.3| Mus musculus interferon alpha 7 (Ifna7), mRNA
ATGGCTAGGCTCTGTGCTTTCCTGATGGTCCTGGTGGTGTTGAGCTACTGGCCAACCTGCTCTCTAGGATATGACCTTCCTCAGACTCATAACCTCAGGAACAAGAGAGCCTTAACCCTCCTGGTAAAAATGAGGAGACTCTCCCCTCTCTCCTGCCTGAAGGACAGAAAGGACTTTAGATTCCCCCAGGAGAAGGTGGATGCCCAGCAGATCCAGGAGGCTCAAGCCCTCTGTGTTCTGCATGAGCTGACCCAGCAGATCCTGAACATCTTCACATCAAAGGACTCATCTGCTGCTTGGGATGGATCCCTCCTAGACTCATTCTGCAATGACCTCCACCAGCAGCTCAATGACCTGCAAGGCTGTCTGATGCAGCAGGTGGGGGTGCAGGAACCTCCTCTGACCCAGGAAGATGCCCTGCTGGCTGTGAGGACATACTTCCACAGCATCACTGTGTTCCTGAGAGAGAAGAAACACAGCCCCTGTGCCTGGGAGGTGGTCAGAGCAGAAGTCTGGAGAGCCCTGTCTTCCTCAGCCAAGTTGCTGGCAAGATTGAGTGAGAAGAAGGAGTGA
>IFNA9 6754297 gi|6754297|ref|NM_010507.1| Mus musculus interferon alpha 9 (Ifna9), mRNA
ATGGCTAGGCCCTTTGCTTTCCTGATGGTCTTGGTGGTGATAAGCTACTGGTCAACCTGCTCTCTAGGATGTGACCTGCCTCAAACTCATAACCTCAGGAACAAGAAAATCTTGACACTCCTGGCACAAATGAGGAGACTCTCCCCTCTCTCTTGCCTGAAGGACAGAAAGGACTTTGGATTCCCCCAGGAGAAGGTGGATGCCCAGCAGATCCAGGAGGCTCAAGCCATCCCTGTCCTGAGTGAGCTGACCCAGCAGATCCTGACCCTCTTCACATCAAAGGACTCATCTGCTGCTTGGAATGCAACCCTCCTAGACTCATTCTGCACTGGCCTCCACCAGCTGCTCAATGACCTGCAAGGCTGTCTGATGCAGCTGGTCGGGATGAAGGAACTGCCCCTGACCCAGGAAGACTCCCAGCTGGCTATGAAGAAATATTTCCACAGGATCACTGTGTACCTGAGAGAGAAGAAACACAGCCCCTGTGCCTGGGAGGTGGTCAGAGCAGAAGTCTGGAGAGCCCTGTCTTCCTCAGTTAACTTGCTGGCAAGACTGAGTGAGGAGAAGGAGTGA
>IFNA11 158631169 gi|158631169|ref|NM_008333.2| Mus musculus interferon alpha 11 (Ifna11), mRNA
ATGGCTAGGCTCTGTGCTTTCCTCATGATCTTGATAGTGATGAGCTACTGGTCAACCTGTTCTCTAGGATGCGATCTGCCTCACACTTATAACCTCAGGAACAAGAGGGCCTTGAAGGTCCTGGCACAAATGAGGAGGCTCACCCCTCTTTCCTGCCTAAAGGACAGGAAGGACTTTGGATTCCCCTTGGAGAAGGTGGATGCCCAGCAGATCCAGAAGGCTCAATCCATCCCTGTGCTGCGAGATCTTACCCAGCAGATCTTGAACCTCTTCGCATCAAAGGACTCATCTGCTGCTTGGAATGCAACCCTCCTAGACTCATTCTGCAATGACCTCCACCAGCAGCTCAATGACCTGCAAGGTTGTCTGATGCAGCAGGTGGGGGTGCAGGAATCTCCCCTGACCCAGGAAGACTCCCTGCTGGCTGTGAGGATATACTTCCACAGGATCACTGTGTTCCTGAGAGAGAAGAAACACAGCCCCTGTGCCTGGGAGGTGGTCAGAGCAGAAGTCTGGAGAGCCCTGTCTTCCTCTGCCAATGTGCTGGGAAGACTGAGAGAAGAGAAGGCTTGA
>IFNA12 31340762 gi|31340762|ref|NM_177361.2| Mus musculus interferon alpha 12 (Ifna12), mRNA
ATGGCTAGGCTCTGTGCTTTCCTGATGACCCTGCTAGTGATGAGCTACTGGTCAACCTGCTCTCTAGGATGTGACCTGCCTCAGACTCATAACCTCAGGAACAAGAGAGCCTTGACTCTCCTGGCACAAATGAGGAGACTCTCCCCTCTCTCCTGCCTGAAGGACAGAAAGAACTTTAGATTCCCCCAGGAGAAGGTGGATGCCCAGCAGATCAAGAAGGCTCAAGTCATCCCTGTCCTGAGTGAGCTGACCCAGCAGATCCTGACCCTCTTCACATCAAAGGACTCATCTGCTGCATGGAATACAACCCTCCTAGACTCATTCTGCAATGACCTCCATCAGCAGCTCAATGACCTGCAAGGCTGTCTGATGCAGCAGGTGGGGGTGCAGGAGCCTCCCCTGACCCAGGAAGACTCCCTGCTGGCTGTGAGGAAATACTTCCACAGGATCACTGTGTACCTGAGAGAGAAGAAACACAGCCCCTGTGCCTGGGAGGTGGTCAGAGCAGAAGTCTGGAGAACCCTGTCTTCCTCAGCTAAGTTGCTGGCAAGACTGAGTGAGAAGGAGTGA
>IFNA13 31340904 gi|31340904|ref|NM_177347.2| Mus musculus interferon alpha 13 (Ifna13), mRNA
ATGGCTAGGCCTTGTGCTTTCCTGATGGTTTTGGTGGTGTTGAGCTACTGGTCAGCCTGCTCTCTAGGATGTGACCTGCCTCAGACTCATAACCTCAGGAACAAGAGAGCCTTGACTCTCCTGGAACAAATGAGGAGACTCTCCCCTCTTTCCTGTCTGAAGGACAGAAAGGACTTTGGATTCCCACAGGAGAAGGTGGATGCCCAGCAGATCAAGAAGGCTCAAGCCATCCCTTTTGTTCATGAGCTGACCCAGCAGATCCTGACCCTCTTCACATCAAATGACTCATCTGCTGCATGGAATGCAACCCTCCTAGACTCATTCTGCAATGACCTCCATCAGCAGCTCAATGACCTCAAAGCTTGTCTGATGCAGCAGGTTGGGGTGCAGGAATTTCCCCTGACCCAGGAAGACTCCCTGCTGGCTGTGAGGAAATACTTCCACAGCATCACTGTGTACCTGAGAGAGAAGAAACACAGCCCCTGTGCCTGGGAGGTGGTCAGAGCAGAAGTCCAGAGAACCCTGTCTTCCTCAGCCAACTTGCTGGCAAGACTGAGCAAGGAGGAGTGA
>IFNA14 46195447 gi|46195447|ref|NM_206975.1| Mus musculus interferon alpha 14 (Ifna14), mRNA
ATGGCTAGGCTCTGTGCTTTCCTGATGACCCTGCTGGTGATGAGCTACTGGTCAACCTGCTGTCTAGGATGTGACCTGCCTCAGACTCATAACCTCAGGAACAAGAGAGCCTTGACACTTCTGGTAAAAATGAGGAGACTCTCCCCTCTCTCCTGCCTGAAGGACCGGAAGGACTTTGGATTCCCGCAGGAGAAGGTGGATGCCCAGCAGATCAAGAAGGCTCAAGCCATCCCTGTCCTGAGTGAGCTGACCCAGCAGATCCTGACCCTCTTCACATCAAAGGACTCATCTGCTGCTTGGGATGCAACCCTCCTAGACTCCTTCTGCAATGACCTCAACACTCAGCTCAATGACCTGCAAGGCTGTCTGATGCAGCAGGTAGAGATACAGGCACCTCCCCTGACCCAGGAAGACTCCCTGCTGGCTGTGAGGAAATACTTCCACAGGATCACTGTTTACCTGAGAGAGAAGAAACACAGCCCCTGTGCCTGGGAGGTGGTCAGAGCAGAAATCTGGAGAGCCCTGTCTTCCTCAGCCAAGTTGCTGACCAGCCTGAAAGAAGAGAAGTGA
>IFNA15 46047407 gi|46047407|ref|NM_206870.1| Mus musculus interferon alpha 15 (Ifna15), mRNA
ATGGCTAGGCTCTGTGCTTTCCTGATGACCCTGCTAGTGATGAGCTACTGGTCAACCTGCTCTCTAGGATGTGACCTGCCTCAGACTCATAACCTCAGGAACAAGAGAGCCTTGACCCTCCTGGTACAAATGAGGAGACTCTCCCCTCTCTCCTGCCTGAAGGACAGAAAGGACTTTAGATTCCCCCAGGAGAAGGTGGATGCCCAGCAGATCCAGAATGCTCAAGCCATCCCTGTCCTACAAGAGCTGACCCAGCAGGTCCTGAACATCTTCACATCAAAGGACTCATCTGCTGCTTGGGATGCATCCCTCCTAGACTCATTCTGCAATGACCTCCATCAGCAGCTCAATGACCTCAAAGCCTGTGTGATGCAGGAGGTGGGGGTGCAGGAACCTCCCCTGACCCAGGAAGACTACCTGCTGGCTGTGAGGACATACTTCCACAGGATCACTGTGTACCTGAGAGAGAAGAAACACAGCCCCTGTGCCTGGGAGGTGGTCAGAGCAGAAGTCTGGAGAGCCATGTCTTCCTCAGCCAAGTTGCTGGCAAGACTGAGTGAGGAGAAGGAGTGA
>IFNA16 46047410 gi|46047410|ref|NM_206867.1| Mus musculus interferon alpha 16 (Ifna16), mRNA
ATGGCTAGGCTCTGTGCTTTCCTGATGGTTCTGGCTGTGATGAGCTACTGGTCAACCTGCTCTCTAGGATGTGACCTGCCTCAGACTCATAAACTCAGGAACAAGAGAGCCTTGACACTCTTGATACAAATGAGGAGACTCTCCCCTCTCTCCTGCCTGAAGGACAGGAAGGACTTTGGATTCCCCCAGGAGAAGGTGGATACCCTGAAGATCCAGAAAGAGAAAGCCATCCCTGTCCTAAGTGAGGTGACCCAGCAGATCCTGAACATCTTCACATCAAAGGATTCATCTGCTGCTTGGGATGCAACCCTCCTAGATACATTTTGTAATGACCTCTACCAGCAGCTCAATGACCTGCAAGCCTGTCTAGTGCAGCAGGTGAGGTTGCAGGAACCTCCTCTGACCCAGGAAGTCTCCCTGCTGGCTGTGAGGAAATACTTCCACAGGATCACTGTGTACCTGAGAGAGAAGAAACACAGCCCCTGTGCCTGGGAGGTGGTCAGAGCAGAAGTCTGGAGAGCCCTGTCTTCCTCTGCCAATGTGCTGGGAAGACTGAGAGAAGAGAAATGA
>IFNAB 113865992 gi|113865992|ref|NM_008336.2| Mus musculus interferon alpha B (Ifnab), mRNA
ATGGCTAGGCTCAGCACTTTCCTAATGGTCCTGGCAGTGATGAGCTACTGGTCAACCTGCCCTCTAGGATGTGACCTGCCTCAGACTCATAACCTCAGGAACAAGAGAGCCTTGACACTCCTGGTACAAATGAGGAGACTCTCCCCTCTCTCCTGCCTGAAGGACAGGAAGGACTTCGGATTCCCCCAGGAGAAGGTGGATGCCCAGCAGATCCAGGAGGCTCAAGCCATCCCTGTCCTGACTGAGCTGACCCAGCAGATGCTGACCCTCTTCACATCAAAGGCTTCATCTGCTGCTTGGAATGCAACCCTACTAGACTCATTCTGCAATGACCTCCACCAGCAACTCAATGACCTGAAAACCTGTCTGATGCAGGAGGTGGGGGTGCAGGAATCTCCCCTGACCCAGGAAGACTCCCTGCTGGCTGTGAGGAAATACTTCCACAGCATCACTGTGTACCTGAGAGAGAAGAAACACAGCCCCTGTGCCTGGGAAGTGGTCAGAGCAGAAGTCTGGAGAGCCCTGTCTTCCTCAGCCAAGTTGCTGGCAAGTCTGAGTGAGGAGAAGGAGTGA
>IFNB1 6754303 gi|6754303|ref|NM_010510.1| Mus musculus interferon beta 1, fibroblast (Ifnb1), mRNA
ACACCAGCCTGGCTTCCATCATGAACAACAGGTGGATCCTCCACGCTGCGTTCCTGCTGTGCTTCTCCACCACAGCCCTCTCCATCAACTATAAGCAGCTCCAGCTCCAAGAAAGGACGAACATTCGGAAATGTCAGGAGCTCCTGGAGCAGCTGAATGGAAAGATCAACCTCACCTACAGGGCGGACTTCAAGATCCCTATGGAGATGACGGAGAAGATGCAGAAGAGTTACACTGCCTTTGCCATCCAAGAGATGCTCCAGAATGTCTTTCTTGTCTTCAGAAACAATTTCTCCAGCACTGGGTGGAATGAGACTATTGTTGTACGTCTCCTGGATGAACTCCACCAGCAGACAGTGTTTCTGAAGACAGTACTAGAGGAAAAGCAAGAGGAAAGATTGACGTGGGAGATGTCCTCAACTGCTCTCCACTTGAAGAGCTATTACTGGAGGGTGCAAAGGTACCTTAAACTCATGAAGTACAACAGCTACGCCTGGATGGTGGTCCGAGCAGAGATCTTCAGGAACTTTCTCATCATTCGAAGACTTACCAGAAACTTCCAAAACTGAAGACCTGTCAGTTGATGCCTCAGAATGAGTGGTGGTTGCAGGCAACCTTTAAGCATCAGAGGCGGACTCTGGGACTGGTAGTGAATCTACTGCATTTGAAAGGTCAAAGGAAAACAGAGTTTTTATTAATTTATAATTTAAATTATTTTCTACTTTTTATTTAAACTTTTTAACCTCAGAAAATAAAATATTTATAATACA
>IFNL2 130494424 gi|130494424|ref|NM_001024673.2| Mus musculus interferon lambda 2 (Ifnl2), mRNA
ATGCTCCTCCTGCTGTTGCCTCTGCTGCTGGCCGCAGTGCTGACAAGAACCCAAGCTGACCCTGTCCCCAGGGCCACCAGGCTCCCAGTGGAAGCAAAGGATTGCCACATTGCTCAGTTCAAGTCTCTGTCCCCAAAAGAGCTGCAGGCCTTCAAAAAGGCCAAGGATGCCATCGAGAAGAGGCTGCTTGAGAAGGACCTGAGGTGCAGTTCCCACCTCTTCCCCAGGGCCTGGGACCTGAAGCAGCTGCAGGTCCAAGAGCGCCCCAAGGCCTTGCAGGCTGAGGTGGCCCTGACCCTGAAGGTCTGGGAGAACATGACTGACTCAGCCCTGGCCACCATCCTGGGCCAGCCTCTTCATACACTGAGCCACATTCACTCCCAGCTGCAGACCTGTACACAGCTTCAGGCCACAGCAGAGCCCAGGTCCCCGAGCCGCCGCCTCTCCCGCTGGCTGCACAGGCTCCAGGAGGCCCAGAGCAAGGAGACCCCTGGCTGCCTGGAGGCCTCTGTCACCTCCAACCTGTTTCGCCTGCTCACCCGGGACCTCAAGTGTGTGGCCAATGGAGACCAGTGTGTCTGA
>IFNL3 28893578 gi|28893578|ref|NM_177396.1| Mus musculus interferon lambda 3 (Ifnl3), mRNA
ATGCTCCTCCTGCTGTTGCCTCTGCTGCTGGCCGCAGTGCTGACAAGAACCCAAGCTGACCCTGTCCCCAGGGCCACCAGGCTCCCAGTGGAAGCAAAGGATTGCCACATTGCTCAGTTCAAGTCTCTGTCCCCAAAAGAGCTGCAGGCCTTCAAAAAGGCCAAGGGTGCCATCGAGAAGAGGCTGCTTGAGAAGGACATGAGGTGCAGTTCCCACCTCATCTCCAGGGCCTGGGACCTGAAGCAGCTGCAGGTCCAAGAGCGCCCCAAGGCCTTGCAGGCTGAGGTGGCCCTGACCCTGAAGGTCTGGGAGAACATAAATGACTCAGCCCTGACCACCATCCTGGGCCAGCCTCTTCATACACTGAGCCACATTCACTCCCAGCTGCAGACCTGTACACAGCTTCAGGCCACAGCAGAGCCCAAGCCCCCGAGTCGCCGCCTCTCCCGCTGGCTGCACAGGCTCCAGGAGGCCCAGAGCAAGGAGACTCCTGGCTGCCTGGAGGACTCTGTCACCTCCAACCTGTTTCAACTGCTCCTCCGGGACCTCAAGTGTGTGGCCAGTGGAGACCAGTGTGTCTGA
>IFNE 31340824 gi|31340824|ref|NM_177348.2| Mus musculus interferon epsilon (Ifne), mRNA
AGATCCCTGTGTGCCCTCCACCATGGTTCACAGACAGCTCCCTGAAACGGTGTTGCTGCTCTTGGTTTCTTCCACTATCTTCTCCCTAGAACCGAAACGGATTCCCTTCCAATTGTGGATGAACAGAGAAAGCCTACAACTACTGAAACCTTTGCCAAGCTCGTCAGTCCAGCAGTGTCTAGCACACAGGAAGAATTTCCTGCTTCCTCAGCAGCCTGTGAGTCCTCACCAGTACCAAGAGGGACAGGTGCTGGCTGTTGTGCACGAGATCCTTCAGCAGATCTTCACGCTCCTCCAGACACATGGGACTATGGGCATTTGGGAGGAAAACCATATAGAAAAAGTCTTAGCTGCGCTTCACCGGCAGCTGGAATACGTGGAGTCACTGGGTGGACTGAACGCAGCGCAGAAGAGTGGGGGCTCGAGTGCGCAGAACCTTAGGTTACAGATTAAAGCATACTTCAGGAGGATCCACGATTACTTGGAAAACCAAAGGTACAGCAGCTGTGCCTGGATCATTGTCCAGACAGAAATCCACCGCTGTATGTTCTTTGTGTTCAGGTTCACAACATGGCTGAGCAGACAAGACCCAGACCCTTGAACACTGAGAAGCAAGAGCCAACAGGGGATTTGAAAGACATAGGTTGGTGGCGGAGTGGGAGGA
>IFNK 71534273 gi|71534273|ref|NM_199157.2| Mus musculus interferon kappa (Ifnk), mRNA
CTAAGCACCAGGGTTGAGAATGACTCCAAAGTTTTTATGGCTGGTGGCCCTTGTGGCTCTATACATTCCGCCCATCCAATCTCTGAACTGTGTTTACCTGGATGATAGCATCTTGGAAAATGTGAAACTTCTGGGCAGTACCATGACCGGCTTTCCCTTAAGATGTCTAAAAGATATCACAGATTTTAAGTTTCCTAAAGAGATTTTGCCATACATCCAGCATATGAAAAGGGAGATAAACGCCGTCTCCTATCGTATATCCTCTCTGGCACTAACTATCTTCAATCTTAAAGGCTCCATCCCTCCAGTGACAGAGGAACACTGGGAACGTATCAGATCGGGACTTTTCAAACAAGTGCGGCAAGCTCAAGAGTGCTTCATGGACGAGGAGAAAGAGAACAGGGAACATCCTCACTCCGAGGACTTCCTGACAGTCTACCTGGAGTTGGGCAAGTATTTCTTCAGAATCAAAAAGTTCCTGATAAATAAGAAATACAGTTTCTGTGCATGGAAGATTGTCACAGTGGAAATAAGAAGATGTTTCATTATATTTTCCAAGTCCAGAAAACTACTCAAAATGATATCAGAATCACCCACCTTCAAGCAAGAACTTAAATAGAAGCTGCAATTGCTCAAATGTCTCCAAGAACGCTTTATTCTAAAGCCATTACCAGGATGCTGCTAATGCTACCTTCAGATGCAAGACTTTTCAAGTTCAGGGTTCAAGGCAGTGCAGTCAAAGAAAGTCTTAAGCAAAAGATGAACTTCAGTGGAAAAGTTAGCAGAAATGTTAACTTATAATAAAACCAAAGTTATACATAAAAAAAAAAAAAAAAAAAAAAAAAAAAAAAAAAAAAAAAAAAAAAAAAAAA
>IFNZ 141802456 gi|141802456|ref|NM_197889.2| Mus musculus interferon zeta (Ifnz), mRNA
TCCCTGCTCAGCAGAGCTCCTGAGAGGAGAGGGGCAAGACCATACTGTCTGTCCTCTCTCTGGAACTGTCTGCCTGTTGGGGCCCAGCTCTCCTCTCTGCCAACTCCACTTCCTTCTTCTCCACTCGCGTTAGAGAGCTGGAAGGGTCTGGCGGGCCACCCAAACGCACCAAGATGCGAAACAAACAAACGAAAGGAAACCGAACCAAAGGAGACCAAACCAAACCCAGCCTAGCCAAACCAAAACGCTGCTCTCTGGGCTTTGGAGCCTTCCCGGTTCCCCGAAAACATGTCCCCTGGCCCACCAATTCCGTCTGGGTTCAATTCTCAAGGCGCGATGGATGGCGTACAGTCCTGTACGCGAAGGGGCCCGGGAGAGAGGCAGGAGACACTCCCTGCCTGCCCGGAGTCGAGCGCTGAACGGGGCGAACGGCCTCCGCAGGCGCCCGCTGCTGCCCTCCGGTGGCCCGCGCCCTCTGCTGCTGCTCCTGGCCTCAGAAGTCGCGTCCAGCGTCCAGCGCAGCGCAGGCAGTCAGCGAGCAAGAGCCCGAAGCTCCGAGTGAACTATTAAAGCAGCAAACTCCAGGCTCAATGGGAAGGCGGCCTTGCCCTCGCGCTCCCCCTGCAGGCCAGCCCCGCAATCGTCAGGCTTCAGCATGCTGCCTGTGCATCTATTCCTGGTGGGAGGGGTGATGCTGAGCTGCAGCCCAGCCAGCTCACTTGATTCTGGTAAATCTGGGAGCCTGCACCTGGAGCGCAGCGAAACCGCGCGCTTCCTAGCAGAGCTCCGAAGCGTGCCGGGTCACCAGTGCCTGCGGGACAGGACCGATTTCCCATGTCCCTGGAAGGAAGGAACTAACATCACACCGATGACTCTGGGAGAAACCACCAGTTGCTACTCCCAGACCCTCAAGCAGGTCCTCCACCTCTTTGACACAGAGGCCAGCAGAGCTGCCTGGCACGAGAGGGCGCTGGACCAGCTACTATCTAGCCTGTGGCGTGAGCTGCAAGTGCTGAAGAGGCCAAGAGAGCAGGGCCAGTCCTGTCCACTGCCTTTTGCCCTGGCCATCCGCACCTACTTCCGAGGTTTCTTCCGCTATCTGAAGGCAAAGGCATACAGCGCTTGCTCCTGGGAGATCGTCAGAGTCCAATTGCAAGTGGACCTTCCAGCGTTCCCACTGTCTGCGAGAAGAGGCCCAAGATGAGGAGAAGCCCCGTGCAGGAATCTCTCTGCTCTCGTGACACCACGCACCCTCTCTCCATTCAAAGCAGACGCACGGATTCGGATTCAGCACCAACAGGCGAAATGGGCGTGCATCGACAAAGAACTTCGAGTTCTTTATGTCTTCCCTGCCAGAGGCCCCGAAGCATCCTACTGTACATCATACACTGCGAAAGATGTTTGTAAGAAAACCTGTGCTCTTGCATTTGAGGTGGCTTCTGAATAAATTGATGATCTCGGT
