# Supplementary material for: Investigation of chimeric reads using the MinION
Source: F1000Res. 2017 Aug 16;6:631. Originally published 2017 May 5. [Version 2] doi: 10.12688/f1000research.11547.2 (PMC5600009; doi:10.12688/f1000research.11547.2)
Supplement: Supplementary file 6 [file f1000research-6-13356-s0005.tgz › f7ba0e4e-0a9f-4008-8cd3-b3f55641a45e.txt]

## generate last database
lastdb -P8 -uNEAR -R01 barcode_IFNAcons_Actb.fa barcode_IFNAcons_Actb.fa
## train last for optimal matching
last-train -Q 1 -P8 barcode_IFNAcons_Actb.fa basecalled_pass_all.fastq
## map sequences to index
lastal -P 10 -K 1 -C 1 -Q 1 -M -p barcode_ifna.par barcode_IFNAcons_Actb.fa basecalled_pass_all.fastq | gzip > last_pass_allBC_vs_BIA.maf.gz
lastal -P 10 -K 1 -C 1 -Q 1 -M -p barcode_ifna.par barcode_IFNAcons_Actb.fa basecalled_fail_all.fastq | gzip > last_fail_allBC_vs_BIA.maf.gz
## quantify matches
zcat last_pass_allBC_vs_BIA.maf.gz | ~/scripts/maf_bcsplit.pl -seqfile basecalled_pass_all.fasta | gzip > locations_pass_allBC.tsv.gz
zcat last_fail_allBC_vs_BIA.maf.gz | ~/scripts/maf_bcsplit.pl -seqfile basecalled_fail_all.fasta | gzip > locations_fail_allBC.tsv.gz
## aggregate location matches
zcat locations_fail_allBC.tsv.gz | sort -k 1,1r -k 4,4n -k 5,5n | ~/scripts/posAggregate.pl | gzip > aggregated_locations_fail_allBC.tsv.gz
zcat locations_pass_allBC.tsv.gz | sort -k 1,1r -k 4,4n -k 5,5n | ~/scripts/posAggregate.pl | gzip > aggregated_locations_pass_allBC.tsv.gz

## generate sequence overviews
zcat aggregated_locations_pass_allBC.tsv.gz | tail -n +2 | \
  perl -ane '$F[2] =~ s/-/[RC]/; $F[2] =~ s/\+//; if($F[0] ne $old){print "\"\n\""} else {print " - "} print(@F[1..2]); $old=$F[0]; END{print "\"\n"}' | \
  tail -n +2 | perl -pe 's/\[RC\]//g' | sort | uniq -c | sort -rn > aggregated_overview_counts_pass_allBC.txt
zcat aggregated_locations_fail_allBC.tsv.gz | tail -n +2 | \
  perl -ane '$F[2] =~ s/-/[RC]/; $F[2] =~ s/\+//; if($F[0] ne $old){print "\"\n\""} else {print " - "} print(@F[1..2]); $old=$F[0]; END{print "\"\n"}' | \
  tail -n +2 | perl -pe 's/\[RC\]//g' | sort | uniq -c | sort -rn > aggregated_overview_counts_fail_allBC.txt
## including reverse complement
zcat aggregated_locations_pass_allBC.tsv.gz | tail -n +2 | \
  perl -ane '$F[2] =~ s/-/[RC]/; $F[2] =~ s/\+//; if($F[0] ne $old){print "\"\n\""} else {print " - "} print(@F[1..2]); $old=$F[0]; END{print "\"\n"}' | \
  tail -n +2 | sort | uniq -c | sort -rn | gzip > aggregated_overviewRC_counts_pass_allBC.txt.gz
zcat aggregated_locations_fail_allBC.tsv.gz | tail -n +2 | \
  perl -ane '$F[2] =~ s/-/[RC]/; $F[2] =~ s/\+//; if($F[0] ne $old){print "\"\n\""} else {print " - "} print(@F[1..2]); $old=$F[0]; END{print "\"\n"}' | \
  tail -n +2 | sort | uniq -c | sort -rn | gzip > aggregated_overviewRC_counts_fail_allBC.txt.gz
## excluding ONT adapter sequences
zgrep -v -e 'adapt' -e 'Hairpin' aggregated_locations_pass_allBC.tsv.gz | tail -n +2 | \
  perl -ane '$F[2] =~ s/-/[RC]/; $F[2] =~ s/\+//; if($F[0] ne $old){print "\"\n\""} else {print " - "} print(@F[1..2]); $old=$F[0]; END{print "\"\n"}' | \
  tail -n +2 | sort | uniq -c | sort -rn | gzip > aggregated_nonONT_overviewRC_counts_pass_allBC.txt.gz
zgrep -v -e 'adapt' -e 'Hairpin' aggregated_locations_fail_allBC.tsv.gz | tail -n +2 | \
  perl -ane '$F[2] =~ s/-/[RC]/; $F[2] =~ s/\+//; if($F[0] ne $old){print "\"\n\""} else {print " - "} print(@F[1..2]); $old=$F[0]; END{print "\"\n"}' | \
  tail -n +2 | sort | uniq -c | sort -rn | gzip > aggregated_nonONT_overviewRC_counts_fail_allBC.txt.gz
## excluding ONT adapter sequences and ignoring RC
zgrep -v -e 'adapt' -e 'Hairpin' aggregated_locations_pass_allBC.tsv.gz | tail -n +2 | \
  perl -ane '$F[2] =~ s/-/[RC]/; $F[2] =~ s/\+//; if($F[0] ne $old){print "\"\n\""} else {print " - "} print(@F[1..2]); $old=$F[0]; END{print "\"\n"}' | \
  tail -n +2 | perl -pe 's/\[RC\]//g' | sort | uniq -c | sort -rn | gzip > aggregated_nonONT_overview_counts_pass_allBC.txt.gz
zgrep -v -e 'adapt' -e 'Hairpin' aggregated_locations_fail_allBC.tsv.gz | tail -n +2 | \
  perl -ane '$F[2] =~ s/-/[RC]/; $F[2] =~ s/\+//; if($F[0] ne $old){print "\"\n\""} else {print " - "} print(@F[1..2]); $old=$F[0]; END{print "\"\n"}' | \
  tail -n +2 | perl -pe 's/\[RC\]//g' | sort | uniq -c | sort -rn | gzip > aggregated_nonONT_overview_counts_fail_allBC.txt.gz


## find specific chimeric read
zcat aggregated_locations_fail_allBC.tsv.gz | tail -n +2 | \
  perl -ane '$F[2] =~ s/-/[RC]/; $F[2] =~ s/\+//; if($F[0] ne $old){print "\"\n".@F[0].",\""} else {print " - "} print(@F[1..2]); $old=$F[0]; END{print "\"\n"}' | \
  tail -n +2 | perl -pe 's/\[RC\]//g' | grep 'Actb.*IFNA_consensus.*NB09'

## get total mapped read count
(zcat aggregated_locations_fail_allBC.tsv.gz | tail -n +2; zcat aggregated_locations_pass_allBC.tsv.gz | tail -n +2) | awk '{print $1}' | uniq | sort | uniq | wc -l
## [output: 264899]
## get total mapped IFNA read count
(zcat aggregated_locations_fail_allBC.tsv.gz | tail -n +2; zcat aggregated_locations_pass_allBC.tsv.gz | tail -n +2) | grep '\(IFNA\|NB04\|NB09\)' | \
  awk '{print $1}' | uniq | sort | uniq | wc -l
## [output: 113524]

## collect names for IFNA reads, excluding definitely chimeric reads [108241 reads]
(zcat aggregated_locations_fail_allBC.tsv.gz | tail -n +2; zcat aggregated_locations_pass_allBC.tsv.gz | tail -n +2;) | \
  perl -ane '$F[2] =~ s/-/[RC]/; $F[2] =~ s/\+//; if($F[0] ne $old){print "\"\n$F[0] \""} else {print " - "} print(@F[1..2]); $old=$F[0]; END{print "\"\n"}' | \
  tail -n +2 | grep -v '\(Actb\|IFN[^A]\|NB05\|NB06\|NB10\|NB11\)' | grep '\(IFNA\|NB04\|NB09\)' | \
    grep -v '\(NB04.*NB09\|NB09.*NB04\)' | gzip > readNames_IFNA_consensus.txt.gz

## create per-read aggregated alignment string
(zcat aggregated_locations_fail_allBC.tsv.gz | tail -n +2; zcat aggregated_locations_pass_allBC.tsv.gz | tail -n +2;) | \
  perl -ane '$F[2] =~ s/-/[RC]/; $F[2] =~ s/\+//; if($F[0] ne $old){print "\"\n$F[0] \""} else {print " - "} 
    print(@F[1..2]); $old=$F[0]; END{print "\"\n"}' | tail -n +2 | gzip > aggregated_alignments_all.txt.gz

## work out NB04/NB09 mappings
(zgrep 'NB04' aggregated_alignments_all.txt.gz | grep -v 'NB[01][^4]' | perl -pe 's/\".*$/NB04/'; 
  zgrep 'NB09' aggregated_alignments_all.txt.gz | grep -v 'NB[01][^9]' | perl -pe 's/\".*$/NB09/') | gzip > read_quick_ON_mappings.txt.gz

## map reads to IFNA
lastal -P 10 -l 20 -Q 1 -j 7 -p ifna_only.par IFN_All.fa <(pv basecalled_IFNA_consensus.fastq) | gzip > LAST_IFNAmapped_vs_IFNAonly.maf.gz
## convert to more easily-parsed CSV file
(echo "read,start,mlen,strand,rlen,mname,evalue"; zless LAST_IFNAmapped_vs_IFNAonly.maf.gz | \
  perl -ane 'if($F[0] eq "a"){$F[3] =~ s/^E=//; print "\n$F[3]"} if($F[0] eq "s"){print(" $F[1] ", join(" ",@F[2..5]))}' | \
  perl -lane 'print(join(",",@F[(6,7,8,9,10,1,,0)]))' | tail -n +2) | gzip > LAST_IFNAmapped_vs_IFNAonly.csv.gz
## process with R (see IFNA_isoforms.r)


### Albacore-called reads
## map sequences to index
lastal -P 10 -K 1 -C 1 -Q 1 -M -p barcode_ifna.par barcode_IFNAcons_Actb.fa <(pv albacored_all.fastq) | gzip > albacored_all_vs_BIA.maf.gz
## quantify matches
pv albacored_all_vs_BIA.maf.gz | zcat | ~/scripts/maf_bcsplit.pl | sort -t',' -k 1,1r -k 4,4n -k 5,5n | gzip > locations_albacored_all_vs_BIA.csv.gz
## aggregate location matches
pv locations_albacored_all_vs_BIA.csv.gz | zcat | ~/scripts/posAggregate.pl | gzip > aggregated_locations_albacored_all_vs_BIA.csv.gz
## create per-read aggregated alignment string
pv aggregated_locations_albacored_all_vs_BIA.csv.gz | zcat | tail -n +2 | \
  perl -F',' -ane '$F[2] =~ s/-/[RC]/; $F[2] =~ s/\+//; if($F[0] ne $old){print "\"\n$F[0] \""} else {print " - "} 
    print(@F[1..2]); $old=$F[0]; END{print "\"\n"}' | tail -n +2 | gzip > aggregated_alignments_albacored_all.txt.gz
## sort based on alignment string length
pv aggregated_alignments_albacored_all.txt.gz | zcat | perl -lane '{$line=$_; s/^.*? //; print length($_)." ".$line}' | \
  sort -rn -k 1,1 | perl -pe 's/^[0-9]+ //' | gzip > lengthSorted_aggregated_alignments_albacored_all.txt.gz
## isolate IFNA-mapped reads
pv albacored_all.fastq | ~/scripts/fastx-fetch.pl -i reads_IFNA_albacored.txt.gz > albacored_IFNA_consensus.fastq
## map reads to IFNA paralogs
lastal -P 10 -l 20 -Q 1 -j 7 -p ifna_only.par IFN_All.fa <(pv albacored_IFNA_consensus.fastq) | gzip > LAST_albacored_IFNAmapped_vs_IFNAonly.maf.gz
## convert to more easily-parsed CSV file
(echo "read,start,mlen,strand,rlen,mname,evalue"; zless LAST_albacored_IFNAmapped_vs_IFNAonly.maf.gz | \
  perl -ane 'if($F[0] eq "a"){$F[3] =~ s/^E=//; print "\n$F[3]"} if($F[0] eq "s"){print(" $F[1] ", join(" ",@F[2..5]))}' | \
  perl -lane 'print(join(",",@F[(6,7,8,9,10,1,,0)]))' | tail -n +2) | gzip > LAST_albacored_IFNAmapped_vs_IFNAonly.csv.gz
## work out NB04/NB09 mappings
(zgrep 'NB04' aggregated_alignments_albacored_all.txt.gz | grep -v 'NB[01][^4]' | perl -pe 's/\".*$/NB04/';
  zgrep 'NB09' aggregated_alignments_albacored_all.txt.gz | grep -v 'NB[01][^9]' | perl -pe 's/\".*$/NB09/') | gzip > read_albacored_quick_ON_mappings.txt.gz

## process with R (see IFNA_isoforms.r)
